# Supplementary material for: Single-cell analysis of hepatoblastoma identifies tumor signatures that predict chemotherapy susceptibility using patient-specific tumor spheroids
Source: Nat Commun. 2022 Aug 25;13:4878. doi: 10.1038/s41467-022-32473-z (PMC9411569; doi:10.1038/s41467-022-32473-z)
Supplement: Supplementary file 4 — Supplementary Data 1 [file 41467_2022_32473_MOESM4_ESM.xlsx]

## Sheet: Brief info
Supplementary Data 1. De-identified clinical information of the nine HB patients in the study
Patient	Age at resection	Post/pre-Chemotherapy	Pre-op chemotherapeutic agents	Pre-treatment AFP (ng/mL)	Hepatoblastoma Subtype	Description of epithelial component(s)
1	40 months	Post	Cisplatin	59581.4	Epithelial	Fetal
2	37 months	Post	Cisplatin/5-FU/Vincristine/Doxorubicin	340964	Mixed	Fetal, embryonal, pleiomorphic, cholangioblastic
3	11 months	Post	Carboplatin/Doxorubicin	unavailable	Mixed	Fetal
4	44 months	N/A	N/A	747.5	Epithelial	Fetal
5	30 months	Post	Cisplatin/5-FU/Vincristine/Doxorubicin	1415276	Mixed	Fetal, small areas of pleiomorphic
6	32 months	Post	Cisplatin/Doxorubicin	1189100	Epithelial	Fetal
7	21 months	Post	Cisplatin	68546.5	Epithelial	Fetal, embryonal, blastemal
8	39 months	Post	Cisplatin/Etoposide/Irinotecan/VCR	184486	Mixed	Fetal, pleiomorphic, blastemal
9	11 months	Post	Cisplatin/5-FU/Vincristine/Doxorubicin	376560	Mixed	Fetal, pleiomorphic
