# Supplementary material for: Single-cell analysis of hepatoblastoma identifies tumor signatures that predict chemotherapy susceptibility using patient-specific tumor spheroids
Source: Nat Commun. 2022 Aug 25;13:4878. doi: 10.1038/s41467-022-32473-z (PMC9411569; doi:10.1038/s41467-022-32473-z)
Supplement: Supplementary file 5 — Supplementary Data 2 [file 41467_2022_32473_MOESM5_ESM.xlsx]

## Sheet: Title
Supplementary Data 2. Single-cell RNA sequencing cell quality summary and annotation information.
QC_Summary. Numbers of cells captured, mean and median numbers of genes/UMIs, and mean percentage of mitochondrial gene expressions are shown for each sequenced array.
SingleR_Annotation. Manual annotations are validated and consistent with automated annotation by SingleR.
Signature Geneset. Signature gene sets generated from manual annotation are specifically listed.

## Sheet: QC_Summary
sample	Patient	Cell count	median_gene_orig	mean_gene_orig	std_gene_orig	median_UMI_orig	mean_UMI_orig	std_UMI_orig	mean_mt_orig	Cell count after QC cutoff (300 genes, 500 UMIs)	median_gene_cut2	mean_gene_cut2	std_gene_cut2	median_UMI_cut2	mean_UMI_cut2	std_UMI_cut2	mean_mt_cut2
DB_HB001H_Pool_A_B	Patient 1 Normal	1259	2068	2336.94	1378.72	5514	7786.92	6739.04	16.6377	995	2340	2573.31	1143.05	6152	7946.56	5412.21	8.7616
DB_HB001H_Pool_C		1128	1426.5	1804.79	1297.76	3722	6044.77	6647	18.3808	870	1655.5	2062.1	1231.51	4166.5	6457.12	5989.11	9.09407
DB_HB001N_Pool_A		812	993.5	1258.17	982.405	2551	3889.99	4645.65	15.9045	684	1116	1398.72	927.756	2960.5	4194.98	4101.55	9.34601
DB_HB001N_Pool_B		772	914.5	1176.51	918.589	2163	3353.87	3844	14.2521	652	1037.5	1307.85	883.153	2451	3645.98	3667.82	8.90839
DB_HB001N_Pool_C		795	917	1141.56	884.798	2020	3194.89	3868.4	13.7949	677	1001	1210.78	776.952	2266	3211.7	2936.22	8.84762
DB_HB002T_Pool_A_C	Patient 1 Tumor	985	1882	2316.87	1632.01	5363	9456.74	12288.1	20.3877	747	2148	2593.93	1381.04	6082	9436.04	8592.15	9.4115
DB_HB002T_Pool_B		817	1209	1646.25	1430.74	3226	6140.08	9176.33	23.9134	584	1500	1952.13	1259.54	3841	6423.12	6599.77	9.71009
DB_HB003H_Pool_A	Patient 2 Normal	1297	317	396.905	362.411	598	846.673	1103.64	20.873	645	418	517.684	286.072	772	1050.8	727.137	14.1656
DB_HB003H_Pool_C		1347	425	513.059	420.416	877	1205.29	1635.04	21.1334	861	494	601.123	374.146	998	1349.06	1172.59	15.1578
DB_HB003N_Pool_A_B_C		1456	760.5	923.281	599.323	2369.5	2907.35	2006.02	37.9627	356	1367.5	1460.13	615.964	3572.5	3956.86	2003.24	16.2226
DB_HB004T_Pool_A_C	Patient 2 Tumor	1348	1008.5	1203.56	764.998	2317	3313.03	4236.53	16.168	1118	1075.5	1245.46	570.443	2472	3173.12	2178.06	13.9329
DB_HB004T_Pool_B		1044	676.5	815.651	650.374	1378	2007.22	3604.79	15.9694	818	769	920.757	550.371	1583	2133.26	1949.39	13.5184
DB_HB005H_Pool_A	Patient 3 Normal	1125	94	123.26	148.343	251	358.035	476.468	46.718	26	329	366.077	120.31	693.5	814	292.094	18.4783
DB_HB005H_Pool_B		1089	111	150.32	186.297	324	477.437	695.903	47.4751	27	441	505.778	283.102	910	1233.26	836.195	20.6367
DB_HB005H_Pool_C		1072	148	192.24	238.296	418.5	615.874	1156.44	44.8254	38	462	525	251.015	1019.5	1360.63	957.768	19.1973
DB_HB006T_Pool_A	Patient 3 Tumor	998	431.5	542.785	560.884	790	1212.77	1968.28	15.9741	600	561.5	721.303	451.044	1067	1533.58	1296.1	14.6968
DB_HB006T_Pool_C		1016	573	742.755	703.011	1195	1908.19	3062.35	17.4135	699	703	835.443	484.082	1430	1914.24	1482.78	15.3135
DB_HB007H_Pool_A_B	Patient 4 Normal	1189	861	1094.85	743.091	1948	3029.81	3659.1	15.2642	984	909	1140.21	642.978	2025	2936.19	2587.59	10.284
DB_HB007H_Pool_C		1196	421	550.896	451.271	768	1220.91	1676.92	16.72	914	478	595.889	365.054	849	1235.33	1130.99	11.0131
DB_HB007N_Pool_A		993	465	662.942	554.083	792	1421.23	1761.63	8.53547	743	530	680.397	389.471	919	1341.34	1004.12	7.05155
DB_HB007N_Pool_B		956	631	910.02	717.808	1159	2227.82	2611.71	8.57298	844	672	914.959	594.175	1261	2097.61	1862.11	7.50984
DB_HB007N_Pool_C		1046	882	1124.59	774.643	1855.5	2977.34	3309.69	10.5499	915	962	1180.13	673.397	1967	2968	2541.09	7.55946
DB_HB008T_Pool_A	Patient 4 Tumor	1395	429	497.637	314.222	814	999.653	847.384	25.1983	664	492	570.327	236.395	843	1048.57	548.802	16.3005
DB_HB008T_Pool_B		1504	522	606.099	362.593	1103	1377.56	1056.82	27.4084	666	618	705.459	299.717	1203	1460.84	789.959	17.5353
DB_HB009H_Pool_A	Patient 5 Normal	1271	586	728.934	515.077	1292	1793	2089.43	28.4989	549	773	911.027	511.574	1580	2059.65	1553.22	18.5799
DB_HB009H_Pool_B		1370	705.5	831.264	485.136	1576	2041.18	1788.22	28.0713	595	865	961.62	403.593	1781	2150.86	1227.49	18.9123
DB_HB009H_Pool_C		1051	513	633.001	523.992	915	1373.1	2717.59	16.4342	773	596	722.908	406.424	1069	1455.17	1191.76	13.444
DB_HB010T_Pool_C	Patient 5 Tumor	1240	353.5	431.717	308.038	569.5	754.121	718.068	12.8675	667	491	582.36	268.377	825	1034.66	598.59	11.7293
DB_HB011H_1_S33_L002	Patient 6 Normal	1141	1191	1443.67	1043.05	2581	4133.8	4344.78	6.59127	983	1309	1572.28	898.991	2958	4347.66	3584.91	5.14005
DB_HB011H_2_S17_L001		1148	853.5	1122.23	825.972	1685	2738.29	3007.66	7.55108	1016	890.5	1115.13	646.029	1730.5	2507.43	1940.88	5.39454
DB_HB012T_1_S34_L002	Patient 6 Tumor	1218	860	1051.45	761.487	1656	2502.13	2663.42	10.5017	1047	942	1152.3	694.806	1804	2655.93	2281.53	6.5916
DB_HB012T_2_S18_L001		1254	1256	1445.56	928.428	2662	3854.51	3842.12	9.31674	1085	1333	1520.16	734.78	2883	3826.69	2692.83	6.63849
DB_HB013H_1_2_redo	Patient 7 Normal	993	2531	2734.2	1453.33	7701	10919.6	9452.15	6.47609	908	2598.5	2799.6	1234.66	7848.5	10605.5	7252.4	5.51923
DB_HB014T_1_2_redo	Patient 7 Tumor	1041	3079	3165.89	1458.76	10367	12651.8	9159.51	6.57623	948	3136.5	3313.81	1181.8	10734	12707.2	7282.14	4.43303
DB_HB015H_1	Patient 8 Normal	1317	2108	2386.78	1145.4	5459	7725.21	7380.36	5.23176	1255	2144	2410.38	977.789	5585	7470.9	5407.51	4.32845
DB_HB015H_2		1166	1867	2202.54	1301.81	4988	8043.85	9308.34	5.92721	1075	1936	2234.24	1099.68	5173	7585.4	6338.28	4.93123
DB_HB016T_1	Patient 8 Tumor	1121	2931	3265.94	1663.22	8713	12011.1	10562.1	5.18902	1054	2932	3217.3	1412.43	8717	11119.6	7673.38	4.64926
DB_HB016T_2		1090	1938.5	2377.9	1492.66	4895.5	7930.01	8178.25	6.78234	989	2056	2476.08	1306.16	5312	7962.02	6696.3	5.60226
DB_HB017H_1_2	Patient 9 Normal	892	1352.5	1283.75	949.616	2580.5	2771.67	2534.46	3.62471	630	1551.5	1686.22	611.999	3097	3530.73	1614.29	3.71746
DB_HB018T_1_2	Patient 9 Tumor	598	274	1119.98	1283.64	295.5	2525.7	3130.73	2.78143	267	2101	2192.41	674.296	4462	4872.06	1729.13	4.17407
Mean		1113.75	1014.15	1223.92	830.417	2536.31	3793.56	4073.86	17.0614	749.2	1193.36	1386.32	696.353	2926.56	3970.34	2993.09	10.661
Total		44550								29968

## Sheet: SingleR_Annotation
Cellname	Manual_Annotation	SingleR_BP	SingleR_HPCA
DB_HB001H_Pool_A_B.504	Bcell	B-cells	B_cell
DB_HB001H_Pool_A_B.893	Bcell	B-cells	B_cell
DB_HB001H_Pool_C.805	Bcell	B-cells	B_cell
DB_HB001H_Pool_C.807	Bcell	Monocytes	Neutrophils
DB_HB001N_Pool_A.70	Bcell	B-cells	B_cell
DB_HB001N_Pool_A.72	Bcell	B-cells	B_cell
DB_HB001N_Pool_A.260	Bcell	B-cells	B_cell
DB_HB001N_Pool_A.551	Bcell	B-cells	B_cell
DB_HB001N_Pool_B.53	Bcell	B-cells	B_cell
DB_HB001N_Pool_B.223	Bcell	B-cells	B_cell
DB_HB001N_Pool_B.233	Bcell	B-cells	B_cell
DB_HB001N_Pool_B.273	Bcell	B-cells	B_cell
DB_HB001N_Pool_B.330	Bcell	B-cells	B_cell
DB_HB001N_Pool_B.359	Bcell	B-cells	B_cell
DB_HB001N_Pool_B.393	Bcell	B-cells	B_cell
DB_HB001N_Pool_B.403	Bcell	B-cells	B_cell
DB_HB001N_Pool_B.421	Bcell	B-cells	B_cell
DB_HB001N_Pool_B.425	Bcell	B-cells	B_cell
DB_HB001N_Pool_B.472	Bcell	B-cells	B_cell
DB_HB001N_Pool_B.568	Bcell	B-cells	B_cell
DB_HB001N_Pool_B.576	Bcell	B-cells	B_cell
DB_HB001N_Pool_C.127	Bcell	B-cells	B_cell
DB_HB001N_Pool_C.142	Bcell	B-cells	B_cell
DB_HB001N_Pool_C.195	Bcell	B-cells	B_cell
DB_HB001N_Pool_C.236	Bcell	Neutrophils	Neutrophils
DB_HB001N_Pool_C.394	Bcell	B-cells	B_cell
DB_HB001N_Pool_C.548	Bcell	B-cells	B_cell
DB_HB001N_Pool_C.626	Bcell	B-cells	B_cell
DB_HB001N_Pool_C.671	Bcell	B-cells	B_cell
DB_HB002T_Pool_A_C.207	Bcell	B-cells	B_cell
DB_HB002T_Pool_A_C.298	Bcell	B-cells	Pro-B_cell_CD34+
DB_HB002T_Pool_A_C.315	Bcell	B-cells	B_cell
DB_HB002T_Pool_A_C.325	Bcell	B-cells	B_cell
DB_HB002T_Pool_A_C.340	Bcell	B-cells	B_cell
DB_HB002T_Pool_A_C.375	Bcell	B-cells	B_cell
DB_HB002T_Pool_A_C.451	Bcell	B-cells	B_cell
DB_HB002T_Pool_A_C.554	Bcell	B-cells	B_cell
DB_HB002T_Pool_A_C.567	Bcell	B-cells	B_cell
DB_HB002T_Pool_A_C.596	Bcell	B-cells	B_cell
DB_HB002T_Pool_A_C.641	Bcell	B-cells	B_cell
DB_HB002T_Pool_B.34	Bcell	B-cells	B_cell
DB_HB002T_Pool_B.208	Bcell	B-cells	B_cell
DB_HB002T_Pool_B.217	Bcell	B-cells	B_cell
DB_HB002T_Pool_B.228	Bcell	B-cells	B_cell
DB_HB002T_Pool_B.401	Bcell	B-cells	B_cell
DB_HB002T_Pool_B.411	Bcell	B-cells	B_cell
DB_HB002T_Pool_B.424	Bcell	B-cells	B_cell
DB_HB002T_Pool_B.564	Bcell	B-cells	B_cell
DB_HB004T_Pool_A_C.50	Bcell	HSC	Pro-B_cell_CD34+
DB_HB007H_Pool_A_B.48	Bcell	B-cells	B_cell
DB_HB007H_Pool_A_B.129	Bcell	Monocytes	Neutrophils
DB_HB007H_Pool_A_B.235	Bcell	B-cells	B_cell
DB_HB007H_Pool_C.220	Bcell	Monocytes	Neutrophils
DB_HB007H_Pool_C.384	Bcell	Monocytes	B_cell
DB_HB007H_Pool_C.689	Bcell	B-cells	B_cell
DB_HB007N_Pool_A.63	Bcell	B-cells	B_cell
DB_HB007N_Pool_A.86	Bcell	B-cells	B_cell
DB_HB007N_Pool_A.109	Bcell	B-cells	B_cell
DB_HB007N_Pool_A.113	Bcell	B-cells	B_cell
DB_HB007N_Pool_A.133	Bcell	B-cells	B_cell
DB_HB007N_Pool_A.166	Bcell	B-cells	B_cell
DB_HB007N_Pool_A.173	Bcell	B-cells	T_cells
DB_HB007N_Pool_A.182	Bcell	HSC	NK_cell
DB_HB007N_Pool_A.267	Bcell	Monocytes	Neutrophils
DB_HB007N_Pool_A.275	Bcell	B-cells	B_cell
DB_HB007N_Pool_A.284	Bcell	Monocytes	B_cell
DB_HB007N_Pool_A.288	Bcell	Monocytes	B_cell
DB_HB007N_Pool_A.337	Bcell	B-cells	B_cell
DB_HB007N_Pool_A.355	Bcell	B-cells	B_cell
DB_HB007N_Pool_A.392	Bcell	Monocytes	DC
DB_HB007N_Pool_A.441	Bcell	Monocytes	Pre-B_cell_CD34-
DB_HB007N_Pool_A.466	Bcell	Monocytes	NK_cell
DB_HB007N_Pool_A.476	Bcell	B-cells	B_cell
DB_HB007N_Pool_A.495	Bcell	Monocytes	Neutrophils
DB_HB007N_Pool_A.514	Bcell	B-cells	B_cell
DB_HB007N_Pool_A.558	Bcell	B-cells	B_cell
DB_HB007N_Pool_A.582	Bcell	HSC	B_cell
DB_HB007N_Pool_A.628	Bcell	B-cells	B_cell
DB_HB007N_Pool_A.635	Bcell	B-cells	Pre-B_cell_CD34-
DB_HB007N_Pool_A.652	Bcell	B-cells	B_cell
DB_HB007N_Pool_A.732	Bcell	HSC	NK_cell
DB_HB007N_Pool_A.734	Bcell	B-cells	B_cell
DB_HB007N_Pool_A.740	Bcell	Monocytes	B_cell
DB_HB007N_Pool_B.99	Bcell	B-cells	B_cell
DB_HB007N_Pool_B.154	Bcell	B-cells	B_cell
DB_HB007N_Pool_B.180	Bcell	B-cells	B_cell
DB_HB007N_Pool_B.256	Bcell	Monocytes	Neutrophils
DB_HB007N_Pool_B.258	Bcell	NK cells	NK_cell
DB_HB007N_Pool_B.279	Bcell	B-cells	B_cell
DB_HB007N_Pool_B.303	Bcell	B-cells	NK_cell
DB_HB007N_Pool_B.306	Bcell	B-cells	B_cell
DB_HB007N_Pool_B.336	Bcell	B-cells	B_cell
DB_HB007N_Pool_B.368	Bcell	Monocytes	B_cell
DB_HB007N_Pool_B.416	Bcell	B-cells	B_cell
DB_HB007N_Pool_B.425	Bcell	B-cells	Neutrophils
DB_HB007N_Pool_B.451	Bcell	Monocytes	Neutrophils
DB_HB007N_Pool_B.472	Bcell	Monocytes	NK_cell
DB_HB007N_Pool_B.506	Bcell	Monocytes	Neutrophils
DB_HB007N_Pool_B.541	Bcell	Monocytes	Monocyte
DB_HB007N_Pool_B.555	Bcell	B-cells	B_cell
DB_HB007N_Pool_B.573	Bcell	DC	HSC_CD34+
DB_HB007N_Pool_B.621	Bcell	B-cells	B_cell
DB_HB007N_Pool_B.694	Bcell	Monocytes	B_cell
DB_HB007N_Pool_B.732	Bcell	Monocytes	Monocyte
DB_HB007N_Pool_B.753	Bcell	NK cells	NK_cell
DB_HB007N_Pool_B.763	Bcell	B-cells	B_cell
DB_HB007N_Pool_B.764	Bcell	B-cells	B_cell
DB_HB007N_Pool_B.779	Bcell	Monocytes	Neutrophils
DB_HB007N_Pool_B.812	Bcell	Monocytes	Monocyte
DB_HB007N_Pool_C.12	Bcell	Monocytes	Neutrophils
DB_HB007N_Pool_C.51	Bcell	Monocytes	Neutrophils
DB_HB007N_Pool_C.74	Bcell	B-cells	B_cell
DB_HB007N_Pool_C.110	Bcell	B-cells	B_cell
DB_HB007N_Pool_C.121	Bcell	Neutrophils	Neutrophils
DB_HB007N_Pool_C.123	Bcell	B-cells	B_cell
DB_HB007N_Pool_C.165	Bcell	Monocytes	Neutrophils
DB_HB007N_Pool_C.191	Bcell	B-cells	B_cell
DB_HB007N_Pool_C.203	Bcell	Monocytes	NK_cell
DB_HB007N_Pool_C.207	Bcell	B-cells	B_cell
DB_HB007N_Pool_C.212	Bcell	NK cells	NK_cell
DB_HB007N_Pool_C.213	Bcell	B-cells	B_cell
DB_HB007N_Pool_C.215	Bcell	Monocytes	Neutrophils
DB_HB007N_Pool_C.219	Bcell	B-cells	Pro-B_cell_CD34+
DB_HB007N_Pool_C.340	Bcell	B-cells	B_cell
DB_HB007N_Pool_C.343	Bcell	Monocytes	HSC_CD34+
DB_HB007N_Pool_C.407	Bcell	B-cells	B_cell
DB_HB007N_Pool_C.412	Bcell	Monocytes	Neutrophils
DB_HB007N_Pool_C.413	Bcell	B-cells	B_cell
DB_HB007N_Pool_C.449	Bcell	B-cells	B_cell
DB_HB007N_Pool_C.450	Bcell	Monocytes	Neutrophils
DB_HB007N_Pool_C.474	Bcell	B-cells	B_cell
DB_HB007N_Pool_C.529	Bcell	B-cells	B_cell
DB_HB007N_Pool_C.536	Bcell	B-cells	B_cell
DB_HB007N_Pool_C.540	Bcell	Monocytes	Monocyte
DB_HB007N_Pool_C.592	Bcell	B-cells	B_cell
DB_HB007N_Pool_C.603	Bcell	Monocytes	Neutrophils
DB_HB007N_Pool_C.604	Bcell	B-cells	B_cell
DB_HB007N_Pool_C.625	Bcell	Monocytes	B_cell
DB_HB007N_Pool_C.643	Bcell	Monocytes	Monocyte
DB_HB007N_Pool_C.697	Bcell	Monocytes	Pre-B_cell_CD34-
DB_HB007N_Pool_C.703	Bcell	Monocytes	DC
DB_HB007N_Pool_C.757	Bcell	B-cells	NK_cell
DB_HB007N_Pool_C.762	Bcell	Monocytes	Monocyte
DB_HB007N_Pool_C.769	Bcell	B-cells	B_cell
DB_HB007N_Pool_C.793	Bcell	B-cells	B_cell
DB_HB007N_Pool_C.850	Bcell	Monocytes	NK_cell
DB_HB007N_Pool_C.888	Bcell	B-cells	B_cell
DB_HB008T_Pool_A.450	Bcell	Epithelial cells	B_cell
DB_HB011H_1_S33_L002.229	Bcell	B-cells	B_cell
DB_HB011H_1_S33_L002.299	Bcell	B-cells	B_cell
DB_HB011H_1_S33_L002.500	Bcell	B-cells	B_cell
DB_HB011H_1_S33_L002.577	Bcell	B-cells	B_cell
DB_HB011H_1_S33_L002.934	Bcell	B-cells	B_cell
DB_HB011H_2_S17_L001.453	Bcell	Neutrophils	Neutrophils
DB_HB011H_2_S17_L001.926	Bcell	B-cells	B_cell
DB_HB012T_1_S34_L002.695	Bcell	B-cells	B_cell
DB_HB012T_1_S34_L002.812	Bcell	B-cells	B_cell
DB_HB012T_1_S34_L002.875	Bcell	B-cells	B_cell
DB_HB012T_1_S34_L002.919	Bcell	HSC	Pro-B_cell_CD34+
DB_HB012T_1_S34_L002.964	Bcell	B-cells	B_cell
DB_HB012T_1_S34_L002.1028	Bcell	B-cells	B_cell
DB_HB012T_2_S18_L001.943	Bcell	Neutrophils	Neutrophils
DB_HB012T_2_S18_L001.951	Bcell	B-cells	B_cell
DB_HB012T_2_S18_L001.965	Bcell	B-cells	B_cell
DB_HB013H_1_2_redo.319	Bcell	B-cells	B_cell
DB_HB013H_1_2_redo.324	Bcell	B-cells	B_cell
DB_HB013H_1_2_redo.411	Bcell	B-cells	B_cell
DB_HB013H_1_2_redo.432	Bcell	Monocytes	Neutrophils
DB_HB013H_1_2_redo.520	Bcell	B-cells	B_cell
DB_HB013H_1_2_redo.529	Bcell	Monocytes	Monocyte
DB_HB013H_1_2_redo.600	Bcell	B-cells	T_cells
DB_HB013H_1_2_redo.609	Bcell	B-cells	B_cell
DB_HB013H_1_2_redo.624	Bcell	B-cells	B_cell
DB_HB013H_1_2_redo.684	Bcell	B-cells	B_cell
DB_HB013H_1_2_redo.754	Bcell	B-cells	T_cells
DB_HB013H_1_2_redo.755	Bcell	B-cells	B_cell
DB_HB013H_1_2_redo.829	Bcell	B-cells	B_cell
DB_HB013H_1_2_redo.833	Bcell	B-cells	B_cell
DB_HB013H_1_2_redo.844	Bcell	B-cells	B_cell
DB_HB014T_1_2_redo.159	Bcell	Monocytes	Monocyte
DB_HB014T_1_2_redo.307	Bcell	B-cells	B_cell
DB_HB014T_1_2_redo.344	Bcell	B-cells	B_cell
DB_HB014T_1_2_redo.730	Bcell	B-cells	NK_cell
DB_HB014T_1_2_redo.736	Bcell	B-cells	B_cell
DB_HB014T_1_2_redo.738	Bcell	B-cells	B_cell
DB_HB014T_1_2_redo.756	Bcell	CD8+ T-cells	NK_cell
DB_HB015H_1.681	Bcell	Monocytes	Neutrophils
DB_HB015H_1.816	Bcell	Monocytes	Neutrophils
DB_HB015H_1.1017	Bcell	B-cells	B_cell
DB_HB015H_1.1060	Bcell	CD8+ T-cells	T_cells
DB_HB015H_2.711	Bcell	B-cells	B_cell
DB_HB015H_2.746	Bcell	B-cells	B_cell
DB_HB015H_2.905	Bcell	B-cells	B_cell
DB_HB015H_2.1043	Bcell	B-cells	B_cell
DB_HB015H_2.1057	Bcell	B-cells	B_cell
DB_HB016T_2.473	Bcell	B-cells	B_cell
DB_HB016T_2.566	Bcell	B-cells	B_cell
DB_HB016T_2.786	Bcell	B-cells	B_cell
DB_HB016T_2.857	Bcell	B-cells	B_cell
DB_HB016T_2.870	Bcell	B-cells	B_cell
DB_HB016T_2.913	Bcell	B-cells	B_cell
DB_HB016T_2.930	Bcell	B-cells	B_cell
DB_HB016T_2.935	Bcell	B-cells	B_cell
DB_HB018T_1_2.264	Bcell	Monocytes	Monocyte
DB_HB001H_Pool_A_B.6	BECs	Epithelial cells	Hepatocytes
DB_HB001H_Pool_A_B.9	BECs	Epithelial cells	Hepatocytes
DB_HB001H_Pool_A_B.12	BECs	Epithelial cells	Hepatocytes
DB_HB001H_Pool_A_B.17	BECs	Monocytes	Neutrophils
DB_HB001H_Pool_A_B.18	BECs	Epithelial cells	Epithelial_cells
DB_HB001H_Pool_A_B.22	BECs	Epithelial cells	Hepatocytes
DB_HB001H_Pool_A_B.24	BECs	Epithelial cells	Hepatocytes
DB_HB001H_Pool_A_B.28	BECs	Epithelial cells	Hepatocytes
DB_HB001H_Pool_A_B.34	BECs	Epithelial cells	Hepatocytes
DB_HB001H_Pool_A_B.37	BECs	Epithelial cells	Hepatocytes
DB_HB001H_Pool_A_B.48	BECs	Epithelial cells	Hepatocytes
DB_HB001H_Pool_A_B.52	BECs	Epithelial cells	Epithelial_cells
DB_HB001H_Pool_A_B.53	BECs	Epithelial cells	Hepatocytes
DB_HB001H_Pool_A_B.56	BECs	Epithelial cells	Hepatocytes
DB_HB001H_Pool_A_B.62	BECs	Epithelial cells	Hepatocytes
DB_HB001H_Pool_A_B.70	BECs	Monocytes	DC
DB_HB001H_Pool_A_B.78	BECs	Epithelial cells	Hepatocytes
DB_HB001H_Pool_A_B.81	BECs	Epithelial cells	Hepatocytes
DB_HB001H_Pool_A_B.82	BECs	Epithelial cells	Hepatocytes
DB_HB001H_Pool_A_B.99	BECs	Monocytes	Macrophage
DB_HB001H_Pool_A_B.101	BECs	Epithelial cells	Hepatocytes
DB_HB001H_Pool_A_B.116	BECs	Epithelial cells	Hepatocytes
DB_HB001H_Pool_A_B.122	BECs	Epithelial cells	Hepatocytes
DB_HB001H_Pool_A_B.129	BECs	Epithelial cells	Epithelial_cells
DB_HB001H_Pool_A_B.138	BECs	Epithelial cells	Hepatocytes
DB_HB001H_Pool_A_B.151	BECs	Epithelial cells	Hepatocytes
DB_HB001H_Pool_A_B.154	BECs	Epithelial cells	Hepatocytes
DB_HB001H_Pool_A_B.159	BECs	Epithelial cells	Hepatocytes
DB_HB001H_Pool_A_B.171	BECs	Epithelial cells	Epithelial_cells
DB_HB001H_Pool_A_B.180	BECs	Epithelial cells	Hepatocytes
DB_HB001H_Pool_A_B.193	BECs	Epithelial cells	Hepatocytes
DB_HB001H_Pool_A_B.196	BECs	Neutrophils	Neutrophils
DB_HB001H_Pool_A_B.212	BECs	Epithelial cells	Hepatocytes
DB_HB001H_Pool_A_B.217	BECs	Epithelial cells	Hepatocytes
DB_HB001H_Pool_A_B.222	BECs	Epithelial cells	Hepatocytes
DB_HB001H_Pool_A_B.245	BECs	Epithelial cells	Hepatocytes
DB_HB001H_Pool_A_B.247	BECs	Epithelial cells	Epithelial_cells
DB_HB001H_Pool_A_B.248	BECs	Epithelial cells	Epithelial_cells
DB_HB001H_Pool_A_B.250	BECs	Epithelial cells	Hepatocytes
DB_HB001H_Pool_A_B.257	BECs	Epithelial cells	Epithelial_cells
DB_HB001H_Pool_A_B.258	BECs	Epithelial cells	Hepatocytes
DB_HB001H_Pool_A_B.264	BECs	Epithelial cells	NK_cell
DB_HB001H_Pool_A_B.273	BECs	Epithelial cells	Hepatocytes
DB_HB001H_Pool_A_B.281	BECs	Epithelial cells	Hepatocytes
DB_HB001H_Pool_A_B.291	BECs	Epithelial cells	Hepatocytes
DB_HB001H_Pool_A_B.295	BECs	Neutrophils	Neutrophils
DB_HB001H_Pool_A_B.299	BECs	Epithelial cells	Epithelial_cells
DB_HB001H_Pool_A_B.300	BECs	Epithelial cells	Hepatocytes
DB_HB001H_Pool_A_B.303	BECs	Epithelial cells	Hepatocytes
DB_HB001H_Pool_A_B.312	BECs	Epithelial cells	Epithelial_cells
DB_HB001H_Pool_A_B.320	BECs	Epithelial cells	Epithelial_cells
DB_HB001H_Pool_A_B.325	BECs	Epithelial cells	Hepatocytes
DB_HB001H_Pool_A_B.329	BECs	Epithelial cells	Hepatocytes
DB_HB001H_Pool_A_B.345	BECs	Epithelial cells	Epithelial_cells
DB_HB001H_Pool_A_B.359	BECs	Epithelial cells	Hepatocytes
DB_HB001H_Pool_A_B.360	BECs	Epithelial cells	Hepatocytes
DB_HB001H_Pool_A_B.364	BECs	Epithelial cells	Hepatocytes
DB_HB001H_Pool_A_B.371	BECs	Epithelial cells	Hepatocytes
DB_HB001H_Pool_A_B.372	BECs	Epithelial cells	Hepatocytes
DB_HB001H_Pool_A_B.375	BECs	Epithelial cells	Hepatocytes
DB_HB001H_Pool_A_B.384	BECs	Epithelial cells	Hepatocytes
DB_HB001H_Pool_A_B.385	BECs	Epithelial cells	Hepatocytes
DB_HB001H_Pool_A_B.399	BECs	Epithelial cells	Hepatocytes
DB_HB001H_Pool_A_B.400	BECs	Monocytes	Monocyte
DB_HB001H_Pool_A_B.428	BECs	Epithelial cells	Hepatocytes
DB_HB001H_Pool_A_B.434	BECs	Epithelial cells	Epithelial_cells
DB_HB001H_Pool_A_B.450	BECs	Epithelial cells	Epithelial_cells
DB_HB001H_Pool_A_B.476	BECs	Epithelial cells	Hepatocytes
DB_HB001H_Pool_A_B.492	BECs	Monocytes	Epithelial_cells
DB_HB001H_Pool_A_B.505	BECs	Epithelial cells	Hepatocytes
DB_HB001H_Pool_A_B.506	BECs	Monocytes	Hepatocytes
DB_HB001H_Pool_A_B.507	BECs	Epithelial cells	Hepatocytes
DB_HB001H_Pool_A_B.530	BECs	Epithelial cells	Hepatocytes
DB_HB001H_Pool_A_B.543	BECs	Epithelial cells	Hepatocytes
DB_HB001H_Pool_A_B.544	BECs	Epithelial cells	Hepatocytes
DB_HB001H_Pool_A_B.558	BECs	Epithelial cells	Hepatocytes
DB_HB001H_Pool_A_B.570	BECs	Epithelial cells	Hepatocytes
DB_HB001H_Pool_A_B.577	BECs	Epithelial cells	Hepatocytes
DB_HB001H_Pool_A_B.583	BECs	Neutrophils	Neutrophils
DB_HB001H_Pool_A_B.623	BECs	Epithelial cells	Hepatocytes
DB_HB001H_Pool_A_B.638	BECs	Epithelial cells	Hepatocytes
DB_HB001H_Pool_A_B.648	BECs	Epithelial cells	Hepatocytes
DB_HB001H_Pool_A_B.649	BECs	Epithelial cells	Hepatocytes
DB_HB001H_Pool_A_B.655	BECs	Epithelial cells	Hepatocytes
DB_HB001H_Pool_A_B.656	BECs	Epithelial cells	NK_cell
DB_HB001H_Pool_A_B.658	BECs	Epithelial cells	Hepatocytes
DB_HB001H_Pool_A_B.666	BECs	Epithelial cells	Hepatocytes
DB_HB001H_Pool_A_B.672	BECs	Epithelial cells	Hepatocytes
DB_HB001H_Pool_A_B.686	BECs	Epithelial cells	Hepatocytes
DB_HB001H_Pool_A_B.689	BECs	Epithelial cells	Hepatocytes
DB_HB001H_Pool_A_B.710	BECs	Epithelial cells	Hepatocytes
DB_HB001H_Pool_A_B.712	BECs	Monocytes	Hepatocytes
DB_HB001H_Pool_A_B.719	BECs	Epithelial cells	Epithelial_cells
DB_HB001H_Pool_A_B.729	BECs	Epithelial cells	Hepatocytes
DB_HB001H_Pool_A_B.730	BECs	Epithelial cells	Hepatocytes
DB_HB001H_Pool_A_B.741	BECs	Monocytes	Neutrophils
DB_HB001H_Pool_A_B.768	BECs	Monocytes	NK_cell
DB_HB001H_Pool_A_B.793	BECs	Epithelial cells	Hepatocytes
DB_HB001H_Pool_A_B.794	BECs	Monocytes	Epithelial_cells
DB_HB001H_Pool_A_B.806	BECs	Epithelial cells	Hepatocytes
DB_HB001H_Pool_A_B.811	BECs	Epithelial cells	Hepatocytes
DB_HB001H_Pool_A_B.854	BECs	Epithelial cells	Hepatocytes
DB_HB001H_Pool_A_B.857	BECs	Epithelial cells	Hepatocytes
DB_HB001H_Pool_A_B.858	BECs	Epithelial cells	Epithelial_cells
DB_HB001H_Pool_A_B.863	BECs	Epithelial cells	Hepatocytes
DB_HB001H_Pool_A_B.892	BECs	Epithelial cells	Hepatocytes
DB_HB001H_Pool_A_B.895	BECs	Monocytes	Epithelial_cells
DB_HB001H_Pool_A_B.915	BECs	Epithelial cells	Tissue_stem_cells
DB_HB001H_Pool_A_B.922	BECs	Epithelial cells	Hepatocytes
DB_HB001H_Pool_A_B.935	BECs	Epithelial cells	Hepatocytes
DB_HB001H_Pool_A_B.936	BECs	Epithelial cells	Hepatocytes
DB_HB001H_Pool_A_B.940	BECs	Epithelial cells	Hepatocytes
DB_HB001H_Pool_A_B.948	BECs	Epithelial cells	Hepatocytes
DB_HB001H_Pool_A_B.950	BECs	Epithelial cells	Epithelial_cells
DB_HB001H_Pool_A_B.958	BECs	Epithelial cells	Hepatocytes
DB_HB001H_Pool_A_B.966	BECs	Epithelial cells	Hepatocytes
DB_HB001H_Pool_A_B.977	BECs	Epithelial cells	Hepatocytes
DB_HB001H_Pool_A_B.983	BECs	Monocytes	Neutrophils
DB_HB001H_Pool_C.3	BECs	Epithelial cells	Epithelial_cells
DB_HB001H_Pool_C.6	BECs	Monocytes	Monocyte
DB_HB001H_Pool_C.23	BECs	Epithelial cells	Hepatocytes
DB_HB001H_Pool_C.28	BECs	Epithelial cells	Epithelial_cells
DB_HB001H_Pool_C.41	BECs	Epithelial cells	Hepatocytes
DB_HB001H_Pool_C.49	BECs	Epithelial cells	Hepatocytes
DB_HB001H_Pool_C.50	BECs	Epithelial cells	Hepatocytes
DB_HB001H_Pool_C.63	BECs	Epithelial cells	Epithelial_cells
DB_HB001H_Pool_C.65	BECs	Epithelial cells	Epithelial_cells
DB_HB001H_Pool_C.70	BECs	Epithelial cells	Hepatocytes
DB_HB001H_Pool_C.73	BECs	Epithelial cells	Hepatocytes
DB_HB001H_Pool_C.76	BECs	Epithelial cells	Epithelial_cells
DB_HB001H_Pool_C.79	BECs	Epithelial cells	Epithelial_cells
DB_HB001H_Pool_C.86	BECs	Monocytes	Monocyte
DB_HB001H_Pool_C.87	BECs	Epithelial cells	Hepatocytes
DB_HB001H_Pool_C.94	BECs	NK cells	NK_cell
DB_HB001H_Pool_C.105	BECs	Monocytes	Monocyte
DB_HB001H_Pool_C.111	BECs	Epithelial cells	Hepatocytes
DB_HB001H_Pool_C.116	BECs	Epithelial cells	Hepatocytes
DB_HB001H_Pool_C.131	BECs	Epithelial cells	Hepatocytes
DB_HB001H_Pool_C.146	BECs	Epithelial cells	Hepatocytes
DB_HB001H_Pool_C.149	BECs	Epithelial cells	Hepatocytes
DB_HB001H_Pool_C.167	BECs	Epithelial cells	Hepatocytes
DB_HB001H_Pool_C.185	BECs	Epithelial cells	Hepatocytes
DB_HB001H_Pool_C.196	BECs	Epithelial cells	Epithelial_cells
DB_HB001H_Pool_C.211	BECs	Epithelial cells	Epithelial_cells
DB_HB001H_Pool_C.225	BECs	Monocytes	Neutrophils
DB_HB001H_Pool_C.255	BECs	Epithelial cells	Hepatocytes
DB_HB001H_Pool_C.264	BECs	Epithelial cells	Hepatocytes
DB_HB001H_Pool_C.266	BECs	Epithelial cells	Hepatocytes
DB_HB001H_Pool_C.279	BECs	Epithelial cells	Epithelial_cells
DB_HB001H_Pool_C.280	BECs	Monocytes	Neutrophils
DB_HB001H_Pool_C.289	BECs	Epithelial cells	Hepatocytes
DB_HB001H_Pool_C.293	BECs	Epithelial cells	Hepatocytes
DB_HB001H_Pool_C.317	BECs	Epithelial cells	Hepatocytes
DB_HB001H_Pool_C.322	BECs	Epithelial cells	Hepatocytes
DB_HB001H_Pool_C.336	BECs	Epithelial cells	Hepatocytes
DB_HB001H_Pool_C.341	BECs	Epithelial cells	Hepatocytes
DB_HB001H_Pool_C.375	BECs	Epithelial cells	Hepatocytes
DB_HB001H_Pool_C.390	BECs	Epithelial cells	Hepatocytes
DB_HB001H_Pool_C.410	BECs	Epithelial cells	Hepatocytes
DB_HB001H_Pool_C.460	BECs	Monocytes	Monocyte
DB_HB001H_Pool_C.470	BECs	Epithelial cells	Hepatocytes
DB_HB001H_Pool_C.471	BECs	Epithelial cells	Epithelial_cells
DB_HB001H_Pool_C.478	BECs	Epithelial cells	Hepatocytes
DB_HB001H_Pool_C.489	BECs	Monocytes	Hepatocytes
DB_HB001H_Pool_C.494	BECs	Monocytes	Neutrophils
DB_HB001H_Pool_C.498	BECs	Epithelial cells	Hepatocytes
DB_HB001H_Pool_C.503	BECs	Epithelial cells	Hepatocytes
DB_HB001H_Pool_C.520	BECs	Epithelial cells	Hepatocytes
DB_HB001H_Pool_C.543	BECs	Epithelial cells	Hepatocytes
DB_HB001H_Pool_C.565	BECs	Monocytes	Hepatocytes
DB_HB001H_Pool_C.600	BECs	Epithelial cells	Hepatocytes
DB_HB001H_Pool_C.602	BECs	Monocytes	Hepatocytes
DB_HB001H_Pool_C.612	BECs	Monocytes	Monocyte
DB_HB001H_Pool_C.621	BECs	Epithelial cells	Hepatocytes
DB_HB001H_Pool_C.641	BECs	Epithelial cells	Hepatocytes
DB_HB001H_Pool_C.652	BECs	Monocytes	Neutrophils
DB_HB001H_Pool_C.670	BECs	Epithelial cells	Hepatocytes
DB_HB001H_Pool_C.672	BECs	Epithelial cells	Hepatocytes
DB_HB001H_Pool_C.676	BECs	Epithelial cells	Hepatocytes
DB_HB001H_Pool_C.678	BECs	Epithelial cells	Hepatocytes
DB_HB001H_Pool_C.680	BECs	Epithelial cells	Epithelial_cells
DB_HB001H_Pool_C.707	BECs	Monocytes	Hepatocytes
DB_HB001H_Pool_C.728	BECs	Monocytes	Monocyte
DB_HB001H_Pool_C.785	BECs	Epithelial cells	Hepatocytes
DB_HB001H_Pool_C.786	BECs	Mesangial cells	Hepatocytes
DB_HB001H_Pool_C.811	BECs	Monocytes	Neutrophils
DB_HB001H_Pool_C.839	BECs	Monocytes	Neutrophils
DB_HB001H_Pool_C.858	BECs	Epithelial cells	Hepatocytes
DB_HB001H_Pool_C.861	BECs	Monocytes	Macrophage
DB_HB001N_Pool_A.80	BECs	Epithelial cells	Hepatocytes
DB_HB001N_Pool_A.82	BECs	Epithelial cells	Hepatocytes
DB_HB001N_Pool_A.146	BECs	Monocytes	Hepatocytes
DB_HB001N_Pool_A.157	BECs	Epithelial cells	Hepatocytes
DB_HB001N_Pool_A.200	BECs	Neutrophils	Neutrophils
DB_HB001N_Pool_A.239	BECs	Neutrophils	Neutrophils
DB_HB001N_Pool_A.249	BECs	Epithelial cells	Hepatocytes
DB_HB001N_Pool_A.301	BECs	Epithelial cells	Epithelial_cells
DB_HB001N_Pool_A.315	BECs	Epithelial cells	Hepatocytes
DB_HB001N_Pool_A.519	BECs	Epithelial cells	Hepatocytes
DB_HB001N_Pool_A.659	BECs	Monocytes	Hepatocytes
DB_HB001N_Pool_A.671	BECs	Monocytes	Macrophage
DB_HB001N_Pool_B.6	BECs	Epithelial cells	Hepatocytes
DB_HB001N_Pool_B.20	BECs	Epithelial cells	Hepatocytes
DB_HB001N_Pool_B.25	BECs	Epithelial cells	Epithelial_cells
DB_HB001N_Pool_B.31	BECs	Epithelial cells	Hepatocytes
DB_HB001N_Pool_B.52	BECs	Epithelial cells	Hepatocytes
DB_HB001N_Pool_B.93	BECs	Epithelial cells	Epithelial_cells
DB_HB001N_Pool_B.110	BECs	Epithelial cells	Hepatocytes
DB_HB001N_Pool_B.114	BECs	Epithelial cells	Epithelial_cells
DB_HB001N_Pool_B.203	BECs	Epithelial cells	Hepatocytes
DB_HB001N_Pool_B.212	BECs	Epithelial cells	Hepatocytes
DB_HB001N_Pool_B.213	BECs	Epithelial cells	Hepatocytes
DB_HB001N_Pool_B.285	BECs	Epithelial cells	Hepatocytes
DB_HB001N_Pool_B.347	BECs	Epithelial cells	Epithelial_cells
DB_HB001N_Pool_B.371	BECs	Epithelial cells	Hepatocytes
DB_HB001N_Pool_B.438	BECs	Monocytes	Macrophage
DB_HB001N_Pool_B.471	BECs	Epithelial cells	Hepatocytes
DB_HB001N_Pool_B.487	BECs	Epithelial cells	Hepatocytes
DB_HB001N_Pool_B.514	BECs	Monocytes	Neutrophils
DB_HB001N_Pool_B.527	BECs	Epithelial cells	Hepatocytes
DB_HB001N_Pool_B.585	BECs	Epithelial cells	Hepatocytes
DB_HB001N_Pool_B.609	BECs	Epithelial cells	Hepatocytes
DB_HB001N_Pool_B.620	BECs	Epithelial cells	Epithelial_cells
DB_HB001N_Pool_C.1	BECs	Epithelial cells	Hepatocytes
DB_HB001N_Pool_C.25	BECs	Epithelial cells	Hepatocytes
DB_HB001N_Pool_C.29	BECs	NK cells	NK_cell
DB_HB001N_Pool_C.58	BECs	Epithelial cells	Epithelial_cells
DB_HB001N_Pool_C.218	BECs	Epithelial cells	Hepatocytes
DB_HB001N_Pool_C.262	BECs	Epithelial cells	Epithelial_cells
DB_HB001N_Pool_C.317	BECs	Epithelial cells	Epithelial_cells
DB_HB001N_Pool_C.321	BECs	Epithelial cells	Hepatocytes
DB_HB001N_Pool_C.631	BECs	Epithelial cells	Hepatocytes
DB_HB001N_Pool_C.666	BECs	Monocytes	Monocyte
DB_HB001N_Pool_C.675	BECs	Epithelial cells	Epithelial_cells
DB_HB003H_Pool_A.262	BECs	Monocytes	Hepatocytes
DB_HB003H_Pool_A.280	BECs	Monocytes	Monocyte
DB_HB003H_Pool_A.339	BECs	Monocytes	Hepatocytes
DB_HB003H_Pool_A.520	BECs	Epithelial cells	Hepatocytes
DB_HB003H_Pool_A.624	BECs	Epithelial cells	Epithelial_cells
DB_HB003H_Pool_C.41	BECs	Epithelial cells	Hepatocytes
DB_HB003H_Pool_C.235	BECs	Epithelial cells	Epithelial_cells
DB_HB003H_Pool_C.321	BECs	Monocytes	Neutrophils
DB_HB003H_Pool_C.499	BECs	Epithelial cells	Neutrophils
DB_HB003H_Pool_C.543	BECs	Epithelial cells	Hepatocytes
DB_HB003H_Pool_C.622	BECs	Epithelial cells	Hepatocytes
DB_HB003H_Pool_C.734	BECs	Epithelial cells	Epithelial_cells
DB_HB003H_Pool_C.749	BECs	Monocytes	Neutrophils
DB_HB003N_Pool_A_B_C.9	BECs	Monocytes	Hepatocytes
DB_HB003N_Pool_A_B_C.270	BECs	Epithelial cells	Hepatocytes
DB_HB004T_Pool_B.245	BECs	Epithelial cells	Epithelial_cells
DB_HB004T_Pool_B.312	BECs	Epithelial cells	Epithelial_cells
DB_HB005H_Pool_A.2	BECs	Epithelial cells	Hepatocytes
DB_HB005H_Pool_A.15	BECs	Epithelial cells	Hepatocytes
DB_HB005H_Pool_A.19	BECs	Epithelial cells	Hepatocytes
DB_HB005H_Pool_B.9	BECs	Epithelial cells	Hepatocytes
DB_HB005H_Pool_B.12	BECs	Epithelial cells	Hepatocytes
DB_HB005H_Pool_B.14	BECs	Epithelial cells	Hepatocytes
DB_HB005H_Pool_B.17	BECs	Epithelial cells	Hepatocytes
DB_HB005H_Pool_C.13	BECs	Epithelial cells	Hepatocytes
DB_HB005H_Pool_C.19	BECs	Epithelial cells	Hepatocytes
DB_HB005H_Pool_C.21	BECs	Epithelial cells	Hepatocytes
DB_HB005H_Pool_C.29	BECs	Epithelial cells	Hepatocytes
DB_HB005H_Pool_C.33	BECs	Epithelial cells	Hepatocytes
DB_HB007H_Pool_A_B	BECs	Epithelial cells	Hepatocytes
DB_HB007H_Pool_A_B.10	BECs	Epithelial cells	Hepatocytes
DB_HB007H_Pool_A_B.12	BECs	Epithelial cells	Hepatocytes
DB_HB007H_Pool_A_B.34	BECs	Epithelial cells	Hepatocytes
DB_HB007H_Pool_A_B.39	BECs	Epithelial cells	Hepatocytes
DB_HB007H_Pool_A_B.55	BECs	Epithelial cells	Hepatocytes
DB_HB007H_Pool_A_B.61	BECs	Neutrophils	Neutrophils
DB_HB007H_Pool_A_B.70	BECs	Monocytes	Hepatocytes
DB_HB007H_Pool_A_B.72	BECs	Epithelial cells	Hepatocytes
DB_HB007H_Pool_A_B.75	BECs	Epithelial cells	Hepatocytes
DB_HB007H_Pool_A_B.79	BECs	Monocytes	T_cells
DB_HB007H_Pool_A_B.91	BECs	Epithelial cells	Hepatocytes
DB_HB007H_Pool_A_B.133	BECs	NK cells	NK_cell
DB_HB007H_Pool_A_B.134	BECs	Monocytes	Hepatocytes
DB_HB007H_Pool_A_B.145	BECs	Monocytes	Monocyte
DB_HB007H_Pool_A_B.146	BECs	Epithelial cells	Hepatocytes
DB_HB007H_Pool_A_B.150	BECs	Monocytes	NK_cell
DB_HB007H_Pool_A_B.168	BECs	Epithelial cells	Hepatocytes
DB_HB007H_Pool_A_B.172	BECs	Epithelial cells	Epithelial_cells
DB_HB007H_Pool_A_B.195	BECs	DC	Monocyte
DB_HB007H_Pool_A_B.196	BECs	Monocytes	Hepatocytes
DB_HB007H_Pool_A_B.198	BECs	Epithelial cells	Hepatocytes
DB_HB007H_Pool_A_B.215	BECs	Epithelial cells	Hepatocytes
DB_HB007H_Pool_A_B.223	BECs	Monocytes	Macrophage
DB_HB007H_Pool_A_B.229	BECs	Epithelial cells	Epithelial_cells
DB_HB007H_Pool_A_B.231	BECs	Monocytes	Hepatocytes
DB_HB007H_Pool_A_B.241	BECs	Epithelial cells	Hepatocytes
DB_HB007H_Pool_A_B.244	BECs	Monocytes	Hepatocytes
DB_HB007H_Pool_A_B.251	BECs	Monocytes	Hepatocytes
DB_HB007H_Pool_A_B.269	BECs	Monocytes	Epithelial_cells
DB_HB007H_Pool_A_B.278	BECs	Epithelial cells	Epithelial_cells
DB_HB007H_Pool_A_B.293	BECs	Monocytes	Macrophage
DB_HB007H_Pool_A_B.316	BECs	Epithelial cells	Hepatocytes
DB_HB007H_Pool_A_B.322	BECs	Epithelial cells	Hepatocytes
DB_HB007H_Pool_A_B.325	BECs	Monocytes	Macrophage
DB_HB007H_Pool_A_B.332	BECs	Monocytes	Neutrophils
DB_HB007H_Pool_A_B.339	BECs	Monocytes	Hepatocytes
DB_HB007H_Pool_A_B.342	BECs	Monocytes	Epithelial_cells
DB_HB007H_Pool_A_B.353	BECs	Epithelial cells	Epithelial_cells
DB_HB007H_Pool_A_B.359	BECs	Epithelial cells	Hepatocytes
DB_HB007H_Pool_A_B.369	BECs	Monocytes	Macrophage
DB_HB007H_Pool_A_B.388	BECs	Epithelial cells	Hepatocytes
DB_HB007H_Pool_A_B.399	BECs	Epithelial cells	Hepatocytes
DB_HB007H_Pool_A_B.414	BECs	Monocytes	Macrophage
DB_HB007H_Pool_A_B.422	BECs	Monocytes	Monocyte
DB_HB007H_Pool_A_B.448	BECs	Monocytes	Monocyte
DB_HB007H_Pool_A_B.449	BECs	Monocytes	Monocyte
DB_HB007H_Pool_A_B.464	BECs	Monocytes	Neutrophils
DB_HB007H_Pool_A_B.472	BECs	Monocytes	Neutrophils
DB_HB007H_Pool_A_B.477	BECs	Epithelial cells	Hepatocytes
DB_HB007H_Pool_A_B.492	BECs	Epithelial cells	Hepatocytes
DB_HB007H_Pool_A_B.493	BECs	Monocytes	Epithelial_cells
DB_HB007H_Pool_A_B.499	BECs	Monocytes	Neutrophils
DB_HB007H_Pool_A_B.514	BECs	Monocytes	Neutrophils
DB_HB007H_Pool_A_B.515	BECs	Monocytes	Epithelial_cells
DB_HB007H_Pool_A_B.523	BECs	Monocytes	Hepatocytes
DB_HB007H_Pool_A_B.525	BECs	Epithelial cells	Hepatocytes
DB_HB007H_Pool_A_B.527	BECs	Monocytes	Monocyte
DB_HB007H_Pool_A_B.535	BECs	Epithelial cells	Hepatocytes
DB_HB007H_Pool_A_B.543	BECs	Monocytes	DC
DB_HB007H_Pool_A_B.549	BECs	Monocytes	Neutrophils
DB_HB007H_Pool_A_B.560	BECs	Monocytes	Hepatocytes
DB_HB007H_Pool_A_B.589	BECs	Epithelial cells	Hepatocytes
DB_HB007H_Pool_A_B.599	BECs	Monocytes	Neutrophils
DB_HB007H_Pool_A_B.602	BECs	Monocytes	Neutrophils
DB_HB007H_Pool_A_B.618	BECs	Epithelial cells	Neutrophils
DB_HB007H_Pool_A_B.621	BECs	Epithelial cells	Hepatocytes
DB_HB007H_Pool_A_B.625	BECs	Monocytes	Neutrophils
DB_HB007H_Pool_A_B.628	BECs	Monocytes	Hepatocytes
DB_HB007H_Pool_A_B.629	BECs	Epithelial cells	Hepatocytes
DB_HB007H_Pool_A_B.632	BECs	Monocytes	Monocyte
DB_HB007H_Pool_A_B.647	BECs	Epithelial cells	Hepatocytes
DB_HB007H_Pool_A_B.648	BECs	Monocytes	Neutrophils
DB_HB007H_Pool_A_B.651	BECs	Monocytes	Neutrophils
DB_HB007H_Pool_A_B.657	BECs	Monocytes	Neutrophils
DB_HB007H_Pool_A_B.663	BECs	Epithelial cells	Hepatocytes
DB_HB007H_Pool_A_B.671	BECs	Monocytes	Hepatocytes
DB_HB007H_Pool_A_B.684	BECs	Epithelial cells	Hepatocytes
DB_HB007H_Pool_A_B.697	BECs	Monocytes	Neutrophils
DB_HB007H_Pool_A_B.710	BECs	Monocytes	Hepatocytes
DB_HB007H_Pool_A_B.715	BECs	Epithelial cells	Hepatocytes
DB_HB007H_Pool_A_B.717	BECs	Monocytes	Hepatocytes
DB_HB007H_Pool_A_B.723	BECs	Monocytes	Neutrophils
DB_HB007H_Pool_A_B.726	BECs	Monocytes	Neutrophils
DB_HB007H_Pool_A_B.733	BECs	Monocytes	Neutrophils
DB_HB007H_Pool_A_B.759	BECs	Monocytes	Neutrophils
DB_HB007H_Pool_A_B.761	BECs	Epithelial cells	Epithelial_cells
DB_HB007H_Pool_A_B.762	BECs	Monocytes	Neutrophils
DB_HB007H_Pool_A_B.769	BECs	Monocytes	Neutrophils
DB_HB007H_Pool_A_B.774	BECs	Monocytes	Epithelial_cells
DB_HB007H_Pool_A_B.778	BECs	Monocytes	Monocyte
DB_HB007H_Pool_A_B.782	BECs	Monocytes	Neutrophils
DB_HB007H_Pool_A_B.786	BECs	Epithelial cells	Hepatocytes
DB_HB007H_Pool_A_B.794	BECs	Monocytes	Neutrophils
DB_HB007H_Pool_A_B.798	BECs	Monocytes	Hepatocytes
DB_HB007H_Pool_A_B.803	BECs	Monocytes	Hepatocytes
DB_HB007H_Pool_A_B.806	BECs	Monocytes	Neutrophils
DB_HB007H_Pool_A_B.809	BECs	Monocytes	T_cells
DB_HB007H_Pool_A_B.822	BECs	Epithelial cells	Epithelial_cells
DB_HB007H_Pool_A_B.824	BECs	Epithelial cells	Macrophage
DB_HB007H_Pool_A_B.831	BECs	Monocytes	Monocyte
DB_HB007H_Pool_A_B.847	BECs	Monocytes	Hepatocytes
DB_HB007H_Pool_A_B.853	BECs	Epithelial cells	Hepatocytes
DB_HB007H_Pool_A_B.867	BECs	Monocytes	Hepatocytes
DB_HB007H_Pool_A_B.870	BECs	Neutrophils	Neutrophils
DB_HB007H_Pool_A_B.885	BECs	Epithelial cells	Epithelial_cells
DB_HB007H_Pool_A_B.905	BECs	CD8+ T-cells	NK_cell
DB_HB007H_Pool_A_B.910	BECs	Epithelial cells	Epithelial_cells
DB_HB007H_Pool_A_B.915	BECs	Monocytes	Monocyte
DB_HB007H_Pool_A_B.923	BECs	Monocytes	Monocyte
DB_HB007H_Pool_A_B.930	BECs	Monocytes	Neutrophils
DB_HB007H_Pool_A_B.933	BECs	Monocytes	Macrophage
DB_HB007H_Pool_A_B.938	BECs	Monocytes	Hepatocytes
DB_HB007H_Pool_A_B.950	BECs	Epithelial cells	Epithelial_cells
DB_HB007H_Pool_A_B.962	BECs	Monocytes	Hepatocytes
DB_HB007H_Pool_A_B.966	BECs	Epithelial cells	Hepatocytes
DB_HB007H_Pool_A_B.975	BECs	Monocytes	Hepatocytes
DB_HB007H_Pool_A_B.979	BECs	Monocytes	Neutrophils
DB_HB007H_Pool_C.12	BECs	Epithelial cells	Hepatocytes
DB_HB007H_Pool_C.13	BECs	Epithelial cells	Hepatocytes
DB_HB007H_Pool_C.32	BECs	Epithelial cells	Epithelial_cells
DB_HB007H_Pool_C.49	BECs	Epithelial cells	Epithelial_cells
DB_HB007H_Pool_C.51	BECs	Epithelial cells	Epithelial_cells
DB_HB007H_Pool_C.53	BECs	Epithelial cells	Epithelial_cells
DB_HB007H_Pool_C.61	BECs	Epithelial cells	Epithelial_cells
DB_HB007H_Pool_C.94	BECs	Monocytes	Epithelial_cells
DB_HB007H_Pool_C.102	BECs	Monocytes	Neutrophils
DB_HB007H_Pool_C.110	BECs	Epithelial cells	Epithelial_cells
DB_HB007H_Pool_C.132	BECs	Epithelial cells	Epithelial_cells
DB_HB007H_Pool_C.157	BECs	Monocytes	Hepatocytes
DB_HB007H_Pool_C.166	BECs	Epithelial cells	Epithelial_cells
DB_HB007H_Pool_C.174	BECs	Epithelial cells	Epithelial_cells
DB_HB007H_Pool_C.177	BECs	Macrophages	Macrophage
DB_HB007H_Pool_C.183	BECs	Neutrophils	HSC_-G-CSF
DB_HB007H_Pool_C.195	BECs	Epithelial cells	Hepatocytes
DB_HB007H_Pool_C.211	BECs	Epithelial cells	Epithelial_cells
DB_HB007H_Pool_C.212	BECs	Epithelial cells	Hepatocytes
DB_HB007H_Pool_C.214	BECs	Epithelial cells	Epithelial_cells
DB_HB007H_Pool_C.218	BECs	Epithelial cells	Hepatocytes
DB_HB007H_Pool_C.237	BECs	Monocytes	Neutrophils
DB_HB007H_Pool_C.243	BECs	Monocytes	Epithelial_cells
DB_HB007H_Pool_C.259	BECs	Epithelial cells	Hepatocytes
DB_HB007H_Pool_C.273	BECs	Monocytes	Hepatocytes
DB_HB007H_Pool_C.278	BECs	Epithelial cells	Epithelial_cells
DB_HB007H_Pool_C.279	BECs	Monocytes	Monocyte
DB_HB007H_Pool_C.280	BECs	Epithelial cells	Hepatocytes
DB_HB007H_Pool_C.284	BECs	Neutrophils	Neutrophils
DB_HB007H_Pool_C.316	BECs	Monocytes	Monocyte
DB_HB007H_Pool_C.332	BECs	Monocytes	Macrophage
DB_HB007H_Pool_C.333	BECs	Epithelial cells	Epithelial_cells
DB_HB007H_Pool_C.345	BECs	Epithelial cells	Epithelial_cells
DB_HB007H_Pool_C.348	BECs	Epithelial cells	Hepatocytes
DB_HB007H_Pool_C.361	BECs	Epithelial cells	Hepatocytes
DB_HB007H_Pool_C.371	BECs	Epithelial cells	Hepatocytes
DB_HB007H_Pool_C.375	BECs	Monocytes	Neutrophils
DB_HB007H_Pool_C.376	BECs	Epithelial cells	Epithelial_cells
DB_HB007H_Pool_C.397	BECs	NK cells	NK_cell
DB_HB007H_Pool_C.400	BECs	Monocytes	Hepatocytes
DB_HB007H_Pool_C.401	BECs	Neutrophils	Neutrophils
DB_HB007H_Pool_C.404	BECs	Epithelial cells	Hepatocytes
DB_HB007H_Pool_C.410	BECs	Epithelial cells	Hepatocytes
DB_HB007H_Pool_C.429	BECs	Monocytes	Neutrophils
DB_HB007H_Pool_C.432	BECs	Monocytes	Neutrophils
DB_HB007H_Pool_C.455	BECs	CD8+ T-cells	T_cells
DB_HB007H_Pool_C.464	BECs	Monocytes	Epithelial_cells
DB_HB007H_Pool_C.479	BECs	Monocytes	DC
DB_HB007H_Pool_C.481	BECs	Epithelial cells	Epithelial_cells
DB_HB007H_Pool_C.482	BECs	Monocytes	Monocyte
DB_HB007H_Pool_C.495	BECs	Epithelial cells	Hepatocytes
DB_HB007H_Pool_C.508	BECs	Epithelial cells	Hepatocytes
DB_HB007H_Pool_C.518	BECs	Monocytes	Monocyte
DB_HB007H_Pool_C.522	BECs	Monocytes	Hepatocytes
DB_HB007H_Pool_C.529	BECs	Monocytes	Monocyte
DB_HB007H_Pool_C.547	BECs	Epithelial cells	Hepatocytes
DB_HB007H_Pool_C.564	BECs	Monocytes	Neutrophils
DB_HB007H_Pool_C.573	BECs	Monocytes	Hepatocytes
DB_HB007H_Pool_C.580	BECs	Monocytes	Monocyte
DB_HB007H_Pool_C.583	BECs	Monocytes	Neutrophils
DB_HB007H_Pool_C.600	BECs	Epithelial cells	Epithelial_cells
DB_HB007H_Pool_C.603	BECs	Epithelial cells	Hepatocytes
DB_HB007H_Pool_C.610	BECs	Monocytes	Neutrophils
DB_HB007H_Pool_C.615	BECs	Neutrophils	Neutrophils
DB_HB007H_Pool_C.644	BECs	Epithelial cells	Epithelial_cells
DB_HB007H_Pool_C.651	BECs	Monocytes	Hepatocytes
DB_HB007H_Pool_C.712	BECs	Epithelial cells	NK_cell
DB_HB007H_Pool_C.739	BECs	Monocytes	Monocyte
DB_HB007H_Pool_C.745	BECs	Epithelial cells	Epithelial_cells
DB_HB007H_Pool_C.752	BECs	Monocytes	Neutrophils
DB_HB007H_Pool_C.753	BECs	Epithelial cells	Hepatocytes
DB_HB007H_Pool_C.763	BECs	Epithelial cells	Epithelial_cells
DB_HB007H_Pool_C.766	BECs	Monocytes	Monocyte
DB_HB007H_Pool_C.772	BECs	Neutrophils	Neutrophils
DB_HB007H_Pool_C.811	BECs	Epithelial cells	Epithelial_cells
DB_HB007H_Pool_C.816	BECs	Monocytes	Hepatocytes
DB_HB007H_Pool_C.821	BECs	Monocytes	Neutrophils
DB_HB007H_Pool_C.831	BECs	Monocytes	Neutrophils
DB_HB007H_Pool_C.864	BECs	Monocytes	Neutrophils
DB_HB007H_Pool_C.897	BECs	Epithelial cells	Monocyte
DB_HB007H_Pool_C.903	BECs	Monocytes	Neutrophils
DB_HB007N_Pool_A.81	BECs	Epithelial cells	Epithelial_cells
DB_HB007N_Pool_A.127	BECs	Epithelial cells	Epithelial_cells
DB_HB007N_Pool_A.130	BECs	Epithelial cells	Epithelial_cells
DB_HB007N_Pool_A.169	BECs	Monocytes	Monocyte
DB_HB007N_Pool_A.206	BECs	Epithelial cells	Hepatocytes
DB_HB007N_Pool_A.314	BECs	Monocytes	T_cells
DB_HB007N_Pool_A.384	BECs	Epithelial cells	Epithelial_cells
DB_HB007N_Pool_A.388	BECs	Monocytes	NK_cell
DB_HB007N_Pool_A.400	BECs	Epithelial cells	Epithelial_cells
DB_HB007N_Pool_A.408	BECs	Epithelial cells	Epithelial_cells
DB_HB007N_Pool_A.508	BECs	DC	Neutrophils
DB_HB007N_Pool_A.566	BECs	Monocytes	Macrophage
DB_HB007N_Pool_A.579	BECs	Monocytes	NK_cell
DB_HB007N_Pool_A.584	BECs	HSC	NK_cell
DB_HB007N_Pool_A.599	BECs	Monocytes	Monocyte
DB_HB007N_Pool_A.623	BECs	Monocytes	Neutrophils
DB_HB007N_Pool_A.643	BECs	Monocytes	Neutrophils
DB_HB007N_Pool_A.662	BECs	Monocytes	Monocyte
DB_HB007N_Pool_A.692	BECs	Epithelial cells	Neutrophils
DB_HB007N_Pool_A.705	BECs	Epithelial cells	Epithelial_cells
DB_HB007N_Pool_A.720	BECs	Epithelial cells	Epithelial_cells
DB_HB007N_Pool_A.731	BECs	Monocytes	NK_cell
DB_HB007N_Pool_B.8	BECs	Monocytes	Monocyte
DB_HB007N_Pool_B.43	BECs	NK cells	NK_cell
DB_HB007N_Pool_B.52	BECs	Epithelial cells	Epithelial_cells
DB_HB007N_Pool_B.90	BECs	Epithelial cells	Hepatocytes
DB_HB007N_Pool_B.112	BECs	Epithelial cells	Hepatocytes
DB_HB007N_Pool_B.146	BECs	Epithelial cells	Hepatocytes
DB_HB007N_Pool_B.202	BECs	Epithelial cells	Hepatocytes
DB_HB007N_Pool_B.226	BECs	Epithelial cells	Hepatocytes
DB_HB007N_Pool_B.302	BECs	Epithelial cells	Epithelial_cells
DB_HB007N_Pool_B.314	BECs	Epithelial cells	Epithelial_cells
DB_HB007N_Pool_B.317	BECs	Monocytes	Neutrophils
DB_HB007N_Pool_B.395	BECs	Monocytes	NK_cell
DB_HB007N_Pool_B.417	BECs	DC	DC
DB_HB007N_Pool_B.437	BECs	Epithelial cells	Hepatocytes
DB_HB007N_Pool_B.548	BECs	Epithelial cells	Epithelial_cells
DB_HB007N_Pool_B.553	BECs	Epithelial cells	Hepatocytes
DB_HB007N_Pool_B.575	BECs	Epithelial cells	Epithelial_cells
DB_HB007N_Pool_B.609	BECs	Monocytes	Neutrophils
DB_HB007N_Pool_B.623	BECs	Monocytes	Monocyte
DB_HB007N_Pool_B.675	BECs	Monocytes	Neutrophils
DB_HB007N_Pool_B.686	BECs	Monocytes	Epithelial_cells
DB_HB007N_Pool_B.761	BECs	Monocytes	NK_cell
DB_HB007N_Pool_B.788	BECs	Epithelial cells	Epithelial_cells
DB_HB007N_Pool_B.808	BECs	Monocytes	Monocyte
DB_HB007N_Pool_C.4	BECs	Epithelial cells	Hepatocytes
DB_HB007N_Pool_C.11	BECs	Epithelial cells	Hepatocytes
DB_HB007N_Pool_C.48	BECs	Epithelial cells	Hepatocytes
DB_HB007N_Pool_C.66	BECs	Epithelial cells	Hepatocytes
DB_HB007N_Pool_C.75	BECs	Epithelial cells	NK_cell
DB_HB007N_Pool_C.85	BECs	Epithelial cells	Epithelial_cells
DB_HB007N_Pool_C.89	BECs	Epithelial cells	Epithelial_cells
DB_HB007N_Pool_C.99	BECs	Epithelial cells	Hepatocytes
DB_HB007N_Pool_C.159	BECs	Epithelial cells	Epithelial_cells
DB_HB007N_Pool_C.173	BECs	Neutrophils	Neutrophils
DB_HB007N_Pool_C.187	BECs	Epithelial cells	Hepatocytes
DB_HB007N_Pool_C.193	BECs	Epithelial cells	Hepatocytes
DB_HB007N_Pool_C.226	BECs	Epithelial cells	Epithelial_cells
DB_HB007N_Pool_C.250	BECs	Neutrophils	Neutrophils
DB_HB007N_Pool_C.255	BECs	Epithelial cells	Epithelial_cells
DB_HB007N_Pool_C.259	BECs	Epithelial cells	Hepatocytes
DB_HB007N_Pool_C.261	BECs	Epithelial cells	Epithelial_cells
DB_HB007N_Pool_C.285	BECs	Epithelial cells	Hepatocytes
DB_HB007N_Pool_C.291	BECs	Epithelial cells	T_cells
DB_HB007N_Pool_C.293	BECs	Monocytes	Hepatocytes
DB_HB007N_Pool_C.330	BECs	Epithelial cells	Epithelial_cells
DB_HB007N_Pool_C.331	BECs	Epithelial cells	Epithelial_cells
DB_HB007N_Pool_C.344	BECs	Monocytes	Neutrophils
DB_HB007N_Pool_C.356	BECs	Epithelial cells	Epithelial_cells
DB_HB007N_Pool_C.408	BECs	Monocytes	DC
DB_HB007N_Pool_C.416	BECs	Monocytes	NK_cell
DB_HB007N_Pool_C.423	BECs	NK cells	NK_cell
DB_HB007N_Pool_C.435	BECs	Epithelial cells	Hepatocytes
DB_HB007N_Pool_C.445	BECs	Monocytes	Hepatocytes
DB_HB007N_Pool_C.470	BECs	Epithelial cells	Neutrophils
DB_HB007N_Pool_C.480	BECs	Monocytes	Epithelial_cells
DB_HB007N_Pool_C.506	BECs	Monocytes	DC
DB_HB007N_Pool_C.509	BECs	Epithelial cells	Hepatocytes
DB_HB007N_Pool_C.511	BECs	Monocytes	NK_cell
DB_HB007N_Pool_C.550	BECs	Epithelial cells	Epithelial_cells
DB_HB007N_Pool_C.553	BECs	Epithelial cells	Epithelial_cells
DB_HB007N_Pool_C.593	BECs	Monocytes	Hepatocytes
DB_HB007N_Pool_C.612	BECs	Epithelial cells	Hepatocytes
DB_HB007N_Pool_C.629	BECs	Monocytes	Monocyte
DB_HB007N_Pool_C.632	BECs	Monocytes	Neutrophils
DB_HB007N_Pool_C.662	BECs	CD4+ T-cells	T_cells
DB_HB007N_Pool_C.701	BECs	Epithelial cells	Epithelial_cells
DB_HB007N_Pool_C.727	BECs	Monocytes	Epithelial_cells
DB_HB007N_Pool_C.730	BECs	Epithelial cells	Epithelial_cells
DB_HB007N_Pool_C.748	BECs	Epithelial cells	Epithelial_cells
DB_HB007N_Pool_C.763	BECs	Monocytes	Macrophage
DB_HB007N_Pool_C.799	BECs	Epithelial cells	Epithelial_cells
DB_HB007N_Pool_C.815	BECs	Monocytes	Macrophage
DB_HB007N_Pool_C.822	BECs	Monocytes	Neutrophils
DB_HB007N_Pool_C.867	BECs	Epithelial cells	Epithelial_cells
DB_HB007N_Pool_C.881	BECs	Epithelial cells	Epithelial_cells
DB_HB007N_Pool_C.890	BECs	Monocytes	Hepatocytes
DB_HB007N_Pool_C.912	BECs	Monocytes	Macrophage
DB_HB009H_Pool_A.24	BECs	Epithelial cells	Hepatocytes
DB_HB009H_Pool_A.31	BECs	Epithelial cells	Hepatocytes
DB_HB009H_Pool_B.102	BECs	Epithelial cells	Hepatocytes
DB_HB009H_Pool_B.551	BECs	Epithelial cells	Hepatocytes
DB_HB009H_Pool_C.259	BECs	Epithelial cells	Epithelial_cells
DB_HB009H_Pool_C.329	BECs	Epithelial cells	Epithelial_cells
DB_HB010T_Pool_C.2	BECs	Mesangial cells	Fibroblasts
DB_HB010T_Pool_C.66	BECs	Epithelial cells	Chondrocytes
DB_HB010T_Pool_C.112	BECs	Epithelial cells	Epithelial_cells
DB_HB010T_Pool_C.175	BECs	Epithelial cells	Tissue_stem_cells
DB_HB010T_Pool_C.194	BECs	Epithelial cells	Tissue_stem_cells
DB_HB010T_Pool_C.260	BECs	Monocytes	Hepatocytes
DB_HB010T_Pool_C.274	BECs	Epithelial cells	Chondrocytes
DB_HB010T_Pool_C.292	BECs	Epithelial cells	Tissue_stem_cells
DB_HB010T_Pool_C.364	BECs	Epithelial cells	Hepatocytes
DB_HB010T_Pool_C.569	BECs	Epithelial cells	Smooth_muscle_cells
DB_HB010T_Pool_C.598	BECs	Epithelial cells	Smooth_muscle_cells
DB_HB011H_1_S33_L002.42	BECs	Epithelial cells	Hepatocytes
DB_HB011H_1_S33_L002.44	BECs	Epithelial cells	Hepatocytes
DB_HB011H_1_S33_L002.65	BECs	Epithelial cells	Epithelial_cells
DB_HB011H_1_S33_L002.71	BECs	Epithelial cells	Hepatocytes
DB_HB011H_1_S33_L002.89	BECs	Epithelial cells	Hepatocytes
DB_HB011H_1_S33_L002.99	BECs	Epithelial cells	Hepatocytes
DB_HB011H_1_S33_L002.114	BECs	Epithelial cells	Hepatocytes
DB_HB011H_1_S33_L002.279	BECs	Epithelial cells	Hepatocytes
DB_HB011H_1_S33_L002.349	BECs	Epithelial cells	Hepatocytes
DB_HB011H_1_S33_L002.591	BECs	Epithelial cells	Hepatocytes
DB_HB011H_1_S33_L002.623	BECs	Epithelial cells	Epithelial_cells
DB_HB011H_1_S33_L002.668	BECs	Epithelial cells	Hepatocytes
DB_HB011H_1_S33_L002.712	BECs	Epithelial cells	Hepatocytes
DB_HB011H_1_S33_L002.716	BECs	Epithelial cells	Hepatocytes
DB_HB011H_1_S33_L002.754	BECs	Epithelial cells	Epithelial_cells
DB_HB011H_1_S33_L002.842	BECs	Epithelial cells	Hepatocytes
DB_HB011H_2_S17_L001.57	BECs	Epithelial cells	Hepatocytes
DB_HB011H_2_S17_L001.60	BECs	Epithelial cells	Epithelial_cells
DB_HB011H_2_S17_L001.129	BECs	Epithelial cells	Hepatocytes
DB_HB011H_2_S17_L001.136	BECs	Epithelial cells	Hepatocytes
DB_HB011H_2_S17_L001.180	BECs	Epithelial cells	Hepatocytes
DB_HB011H_2_S17_L001.261	BECs	Epithelial cells	Epithelial_cells
DB_HB011H_2_S17_L001.280	BECs	Epithelial cells	Neutrophils
DB_HB011H_2_S17_L001.283	BECs	Epithelial cells	Hepatocytes
DB_HB011H_2_S17_L001.348	BECs	Endothelial cells	Endothelial_cells
DB_HB011H_2_S17_L001.394	BECs	Monocytes	Monocyte
DB_HB011H_2_S17_L001.415	BECs	Epithelial cells	Hepatocytes
DB_HB011H_2_S17_L001.443	BECs	Epithelial cells	Hepatocytes
DB_HB011H_2_S17_L001.445	BECs	Neutrophils	Neutrophils
DB_HB011H_2_S17_L001.531	BECs	Epithelial cells	Epithelial_cells
DB_HB011H_2_S17_L001.834	BECs	Epithelial cells	Epithelial_cells
DB_HB011H_2_S17_L001.848	BECs	Mesangial cells	Osteoblasts
DB_HB011H_2_S17_L001.899	BECs	Macrophages	Macrophage
DB_HB011H_2_S17_L001.1008	BECs	Epithelial cells	Epithelial_cells
DB_HB013H_1_2_redo.29	BECs	Epithelial cells	Hepatocytes
DB_HB013H_1_2_redo.30	BECs	Epithelial cells	Epithelial_cells
DB_HB013H_1_2_redo.37	BECs	Epithelial cells	Hepatocytes
DB_HB013H_1_2_redo.52	BECs	Epithelial cells	Epithelial_cells
DB_HB013H_1_2_redo.64	BECs	Epithelial cells	Hepatocytes
DB_HB013H_1_2_redo.120	BECs	Epithelial cells	Hepatocytes
DB_HB013H_1_2_redo.137	BECs	Epithelial cells	Hepatocytes
DB_HB013H_1_2_redo.140	BECs	Epithelial cells	Epithelial_cells
DB_HB013H_1_2_redo.142	BECs	Epithelial cells	Hepatocytes
DB_HB013H_1_2_redo.144	BECs	Epithelial cells	Epithelial_cells
DB_HB013H_1_2_redo.149	BECs	Epithelial cells	Epithelial_cells
DB_HB013H_1_2_redo.166	BECs	Epithelial cells	Epithelial_cells
DB_HB013H_1_2_redo.173	BECs	Monocytes	Monocyte
DB_HB013H_1_2_redo.174	BECs	Epithelial cells	Epithelial_cells
DB_HB013H_1_2_redo.192	BECs	Epithelial cells	Tissue_stem_cells
DB_HB013H_1_2_redo.202	BECs	Epithelial cells	Hepatocytes
DB_HB013H_1_2_redo.219	BECs	Epithelial cells	Hepatocytes
DB_HB013H_1_2_redo.230	BECs	Epithelial cells	Hepatocytes
DB_HB013H_1_2_redo.255	BECs	Epithelial cells	Hepatocytes
DB_HB013H_1_2_redo.258	BECs	Epithelial cells	Hepatocytes
DB_HB013H_1_2_redo.276	BECs	Epithelial cells	Hepatocytes
DB_HB013H_1_2_redo.280	BECs	Epithelial cells	Hepatocytes
DB_HB013H_1_2_redo.283	BECs	Epithelial cells	Hepatocytes
DB_HB013H_1_2_redo.300	BECs	Epithelial cells	Hepatocytes
DB_HB013H_1_2_redo.302	BECs	Epithelial cells	Hepatocytes
DB_HB013H_1_2_redo.308	BECs	Epithelial cells	Hepatocytes
DB_HB013H_1_2_redo.327	BECs	Epithelial cells	Hepatocytes
DB_HB013H_1_2_redo.331	BECs	Epithelial cells	Hepatocytes
DB_HB013H_1_2_redo.333	BECs	Epithelial cells	Hepatocytes
DB_HB013H_1_2_redo.352	BECs	Epithelial cells	Hepatocytes
DB_HB013H_1_2_redo.396	BECs	Epithelial cells	Hepatocytes
DB_HB013H_1_2_redo.424	BECs	Epithelial cells	Epithelial_cells
DB_HB013H_1_2_redo.425	BECs	Epithelial cells	Epithelial_cells
DB_HB013H_1_2_redo.438	BECs	Epithelial cells	Hepatocytes
DB_HB013H_1_2_redo.451	BECs	Epithelial cells	Epithelial_cells
DB_HB013H_1_2_redo.465	BECs	Epithelial cells	Hepatocytes
DB_HB013H_1_2_redo.500	BECs	Epithelial cells	Hepatocytes
DB_HB013H_1_2_redo.540	BECs	B-cells	B_cell
DB_HB013H_1_2_redo.577	BECs	Epithelial cells	Hepatocytes
DB_HB013H_1_2_redo.606	BECs	Monocytes	Neutrophils
DB_HB013H_1_2_redo.614	BECs	Epithelial cells	Hepatocytes
DB_HB013H_1_2_redo.625	BECs	Epithelial cells	Hepatocytes
DB_HB013H_1_2_redo.636	BECs	Epithelial cells	Hepatocytes
DB_HB013H_1_2_redo.656	BECs	Epithelial cells	Hepatocytes
DB_HB013H_1_2_redo.660	BECs	Epithelial cells	Hepatocytes
DB_HB013H_1_2_redo.683	BECs	Epithelial cells	Hepatocytes
DB_HB013H_1_2_redo.685	BECs	Epithelial cells	Hepatocytes
DB_HB013H_1_2_redo.693	BECs	Epithelial cells	Hepatocytes
DB_HB013H_1_2_redo.700	BECs	Epithelial cells	Hepatocytes
DB_HB013H_1_2_redo.726	BECs	Epithelial cells	Hepatocytes
DB_HB013H_1_2_redo.757	BECs	Epithelial cells	Hepatocytes
DB_HB013H_1_2_redo.778	BECs	Epithelial cells	Hepatocytes
DB_HB013H_1_2_redo.785	BECs	Epithelial cells	Hepatocytes
DB_HB013H_1_2_redo.835	BECs	Epithelial cells	Epithelial_cells
DB_HB013H_1_2_redo.836	BECs	Epithelial cells	Hepatocytes
DB_HB013H_1_2_redo.871	BECs	Epithelial cells	Epithelial_cells
DB_HB013H_1_2_redo.899	BECs	Epithelial cells	Hepatocytes
DB_HB015H_1.46	BECs	Epithelial cells	Hepatocytes
DB_HB015H_1.107	BECs	Epithelial cells	Hepatocytes
DB_HB015H_1.119	BECs	Epithelial cells	Hepatocytes
DB_HB015H_1.140	BECs	Monocytes	Neutrophils
DB_HB015H_1.170	BECs	Epithelial cells	Epithelial_cells
DB_HB015H_1.171	BECs	Epithelial cells	Epithelial_cells
DB_HB015H_1.178	BECs	Epithelial cells	Epithelial_cells
DB_HB015H_1.192	BECs	Epithelial cells	Hepatocytes
DB_HB015H_1.198	BECs	Epithelial cells	Epithelial_cells
DB_HB015H_1.203	BECs	Epithelial cells	Hepatocytes
DB_HB015H_1.204	BECs	Epithelial cells	Epithelial_cells
DB_HB015H_1.219	BECs	Epithelial cells	Hepatocytes
DB_HB015H_1.246	BECs	Epithelial cells	Hepatocytes
DB_HB015H_1.351	BECs	Epithelial cells	Epithelial_cells
DB_HB015H_1.383	BECs	Epithelial cells	Hepatocytes
DB_HB015H_1.384	BECs	Epithelial cells	Hepatocytes
DB_HB015H_1.452	BECs	Epithelial cells	Epithelial_cells
DB_HB015H_1.466	BECs	Epithelial cells	Epithelial_cells
DB_HB015H_1.483	BECs	Epithelial cells	Hepatocytes
DB_HB015H_1.494	BECs	Epithelial cells	Epithelial_cells
DB_HB015H_1.504	BECs	Epithelial cells	Epithelial_cells
DB_HB015H_1.580	BECs	Epithelial cells	Epithelial_cells
DB_HB015H_1.587	BECs	Epithelial cells	Epithelial_cells
DB_HB015H_1.609	BECs	Monocytes	Epithelial_cells
DB_HB015H_1.614	BECs	Epithelial cells	Epithelial_cells
DB_HB015H_1.672	BECs	Epithelial cells	Epithelial_cells
DB_HB015H_1.720	BECs	Epithelial cells	Epithelial_cells
DB_HB015H_1.742	BECs	Epithelial cells	Epithelial_cells
DB_HB015H_1.913	BECs	Epithelial cells	Hepatocytes
DB_HB015H_1.934	BECs	Epithelial cells	Epithelial_cells
DB_HB015H_1.939	BECs	Epithelial cells	Epithelial_cells
DB_HB015H_1.1051	BECs	Epithelial cells	Hepatocytes
DB_HB015H_1.1059	BECs	Epithelial cells	Epithelial_cells
DB_HB015H_1.1090	BECs	Neutrophils	Neutrophils
DB_HB015H_1.1106	BECs	Epithelial cells	Hepatocytes
DB_HB015H_1.1178	BECs	Epithelial cells	Hepatocytes
DB_HB015H_1.1202	BECs	Epithelial cells	Hepatocytes
DB_HB015H_1.1254	BECs	Epithelial cells	Hepatocytes
DB_HB015H_2.61	BECs	Epithelial cells	Hepatocytes
DB_HB015H_2.73	BECs	Epithelial cells	Epithelial_cells
DB_HB015H_2.99	BECs	Epithelial cells	Hepatocytes
DB_HB015H_2.168	BECs	Epithelial cells	Epithelial_cells
DB_HB015H_2.238	BECs	Epithelial cells	Hepatocytes
DB_HB015H_2.288	BECs	Epithelial cells	Epithelial_cells
DB_HB015H_2.339	BECs	Epithelial cells	Hepatocytes
DB_HB015H_2.422	BECs	Epithelial cells	Epithelial_cells
DB_HB015H_2.443	BECs	Epithelial cells	Hepatocytes
DB_HB015H_2.488	BECs	Epithelial cells	Epithelial_cells
DB_HB015H_2.582	BECs	Epithelial cells	Epithelial_cells
DB_HB015H_2.638	BECs	Epithelial cells	Epithelial_cells
DB_HB015H_2.648	BECs	Epithelial cells	Hepatocytes
DB_HB015H_2.654	BECs	Epithelial cells	Epithelial_cells
DB_HB015H_2.789	BECs	Epithelial cells	Epithelial_cells
DB_HB015H_2.931	BECs	Monocytes	Monocyte
DB_HB015H_2.958	BECs	Epithelial cells	Epithelial_cells
DB_HB015H_2.971	BECs	Epithelial cells	Epithelial_cells
DB_HB015H_2.1001	BECs	Epithelial cells	Epithelial_cells
DB_HB017H_1_2.25	BECs	Epithelial cells	Epithelial_cells
DB_HB017H_1_2.54	BECs	Epithelial cells	Epithelial_cells
DB_HB017H_1_2.82	BECs	Macrophages	Macrophage
DB_HB017H_1_2.124	BECs	Epithelial cells	Hepatocytes
DB_HB017H_1_2.125	BECs	Epithelial cells	Epithelial_cells
DB_HB017H_1_2.151	BECs	Epithelial cells	Epithelial_cells
DB_HB017H_1_2.153	BECs	Epithelial cells	Hepatocytes
DB_HB017H_1_2.178	BECs	Monocytes	Neutrophils
DB_HB017H_1_2.243	BECs	Epithelial cells	Hepatocytes
DB_HB017H_1_2.250	BECs	Epithelial cells	Hepatocytes
DB_HB017H_1_2.261	BECs	Epithelial cells	Epithelial_cells
DB_HB017H_1_2.276	BECs	Epithelial cells	Epithelial_cells
DB_HB017H_1_2.365	BECs	Epithelial cells	Hepatocytes
DB_HB017H_1_2.407	BECs	Epithelial cells	Hepatocytes
DB_HB017H_1_2.431	BECs	Epithelial cells	Hepatocytes
DB_HB017H_1_2.454	BECs	Monocytes	Monocyte
DB_HB017H_1_2.499	BECs	Epithelial cells	Hepatocytes
DB_HB017H_1_2.501	BECs	Epithelial cells	Epithelial_cells
DB_HB017H_1_2.516	BECs	Epithelial cells	Epithelial_cells
DB_HB017H_1_2.537	BECs	Epithelial cells	Hepatocytes
DB_HB017H_1_2.581	BECs	Epithelial cells	Hepatocytes
DB_HB017H_1_2.584	BECs	Epithelial cells	Epithelial_cells
DB_HB018T_1_2.20	BECs	Epithelial cells	Hepatocytes
DB_HB018T_1_2.26	BECs	Epithelial cells	Hepatocytes
DB_HB018T_1_2.66	BECs	Epithelial cells	Hepatocytes
DB_HB018T_1_2.68	BECs	Epithelial cells	Hepatocytes
DB_HB018T_1_2.80	BECs	Epithelial cells	Hepatocytes
DB_HB018T_1_2.111	BECs	Epithelial cells	Hepatocytes
DB_HB018T_1_2.191	BECs	Epithelial cells	Hepatocytes
DB_HB018T_1_2.193	BECs	Epithelial cells	Hepatocytes
DB_HB018T_1_2.196	BECs	Mesangial cells	Hepatocytes
DB_HB001H_Pool_A_B.67	DC	Monocytes	Monocyte
DB_HB001H_Pool_A_B.107	DC	Monocytes	Monocyte
DB_HB001H_Pool_A_B.117	DC	Monocytes	DC
DB_HB001H_Pool_A_B.198	DC	Monocytes	Monocyte
DB_HB001H_Pool_A_B.202	DC	Monocytes	Monocyte
DB_HB001H_Pool_A_B.267	DC	Monocytes	Monocyte
DB_HB001H_Pool_A_B.309	DC	Monocytes	Monocyte
DB_HB001H_Pool_A_B.347	DC	Monocytes	Monocyte
DB_HB001H_Pool_A_B.361	DC	Monocytes	Monocyte
DB_HB001H_Pool_A_B.426	DC	Monocytes	Monocyte
DB_HB001H_Pool_A_B.454	DC	Monocytes	Monocyte
DB_HB001H_Pool_A_B.517	DC	Monocytes	Monocyte
DB_HB001H_Pool_A_B.522	DC	Monocytes	Monocyte
DB_HB001H_Pool_A_B.566	DC	Monocytes	Monocyte
DB_HB001H_Pool_A_B.593	DC	Monocytes	Monocyte
DB_HB001H_Pool_A_B.627	DC	DC	DC
DB_HB001H_Pool_A_B.654	DC	Monocytes	Monocyte
DB_HB001H_Pool_A_B.680	DC	Monocytes	Monocyte
DB_HB001H_Pool_A_B.733	DC	Monocytes	Monocyte
DB_HB001H_Pool_A_B.737	DC	Monocytes	Monocyte
DB_HB001H_Pool_A_B.771	DC	Monocytes	Monocyte
DB_HB001H_Pool_A_B.783	DC	Monocytes	Monocyte
DB_HB001H_Pool_A_B.788	DC	Monocytes	DC
DB_HB001H_Pool_A_B.804	DC	Monocytes	Monocyte
DB_HB001H_Pool_A_B.845	DC	Monocytes	Monocyte
DB_HB001H_Pool_A_B.856	DC	Monocytes	Monocyte
DB_HB001H_Pool_A_B.861	DC	Monocytes	Monocyte
DB_HB001H_Pool_A_B.876	DC	Monocytes	Monocyte
DB_HB001H_Pool_A_B.882	DC	Monocytes	Monocyte
DB_HB001H_Pool_A_B.909	DC	Monocytes	DC
DB_HB001H_Pool_A_B.944	DC	Monocytes	Monocyte
DB_HB001H_Pool_A_B.981	DC	Monocytes	Monocyte
DB_HB001H_Pool_C.62	DC	Monocytes	Monocyte
DB_HB001H_Pool_C.78	DC	Monocytes	Monocyte
DB_HB001H_Pool_C.81	DC	Monocytes	Monocyte
DB_HB001H_Pool_C.161	DC	Monocytes	Monocyte
DB_HB001H_Pool_C.199	DC	Monocytes	Monocyte
DB_HB001H_Pool_C.288	DC	Monocytes	DC
DB_HB001H_Pool_C.349	DC	Monocytes	Monocyte
DB_HB001H_Pool_C.449	DC	Monocytes	Monocyte
DB_HB001H_Pool_C.457	DC	Monocytes	Monocyte
DB_HB001H_Pool_C.512	DC	Monocytes	Monocyte
DB_HB001H_Pool_C.577	DC	Monocytes	Monocyte
DB_HB001H_Pool_C.618	DC	Monocytes	Monocyte
DB_HB001H_Pool_C.700	DC	Monocytes	Monocyte
DB_HB001H_Pool_C.747	DC	Monocytes	Monocyte
DB_HB001H_Pool_C.755	DC	Monocytes	Monocyte
DB_HB001H_Pool_C.781	DC	Monocytes	Monocyte
DB_HB001N_Pool_A.6	DC	Monocytes	Monocyte
DB_HB001N_Pool_A.8	DC	Monocytes	Monocyte
DB_HB001N_Pool_A.9	DC	Monocytes	Monocyte
DB_HB001N_Pool_A.12	DC	Monocytes	Monocyte
DB_HB001N_Pool_A.34	DC	Monocytes	Monocyte
DB_HB001N_Pool_A.52	DC	Monocytes	Monocyte
DB_HB001N_Pool_A.64	DC	Monocytes	Monocyte
DB_HB001N_Pool_A.83	DC	Monocytes	Monocyte
DB_HB001N_Pool_A.88	DC	Monocytes	Monocyte
DB_HB001N_Pool_A.89	DC	Monocytes	Monocyte
DB_HB001N_Pool_A.107	DC	Monocytes	DC
DB_HB001N_Pool_A.111	DC	Monocytes	Monocyte
DB_HB001N_Pool_A.120	DC	Monocytes	Monocyte
DB_HB001N_Pool_A.122	DC	Monocytes	Monocyte
DB_HB001N_Pool_A.227	DC	Monocytes	Monocyte
DB_HB001N_Pool_A.273	DC	Monocytes	Monocyte
DB_HB001N_Pool_A.361	DC	Monocytes	Monocyte
DB_HB001N_Pool_A.397	DC	Monocytes	Monocyte
DB_HB001N_Pool_A.450	DC	Monocytes	DC
DB_HB001N_Pool_A.509	DC	Monocytes	Monocyte
DB_HB001N_Pool_A.512	DC	Monocytes	Monocyte
DB_HB001N_Pool_A.527	DC	Monocytes	Monocyte
DB_HB001N_Pool_A.605	DC	Monocytes	DC
DB_HB001N_Pool_B	DC	Monocytes	Monocyte
DB_HB001N_Pool_B.10	DC	Monocytes	Monocyte
DB_HB001N_Pool_B.16	DC	Monocytes	Monocyte
DB_HB001N_Pool_B.18	DC	Monocytes	Monocyte
DB_HB001N_Pool_B.24	DC	Monocytes	Monocyte
DB_HB001N_Pool_B.67	DC	Monocytes	Monocyte
DB_HB001N_Pool_B.92	DC	Monocytes	DC
DB_HB001N_Pool_B.142	DC	Monocytes	Monocyte
DB_HB001N_Pool_B.189	DC	Monocytes	Monocyte
DB_HB001N_Pool_B.208	DC	Monocytes	Monocyte
DB_HB001N_Pool_B.218	DC	Monocytes	Monocyte
DB_HB001N_Pool_B.262	DC	Monocytes	Monocyte
DB_HB001N_Pool_B.278	DC	Monocytes	Monocyte
DB_HB001N_Pool_B.282	DC	Monocytes	Monocyte
DB_HB001N_Pool_B.305	DC	Monocytes	DC
DB_HB001N_Pool_B.314	DC	Monocytes	Monocyte
DB_HB001N_Pool_B.345	DC	Monocytes	Monocyte
DB_HB001N_Pool_B.372	DC	Monocytes	Monocyte
DB_HB001N_Pool_B.420	DC	Monocytes	Monocyte
DB_HB001N_Pool_B.428	DC	Monocytes	Monocyte
DB_HB001N_Pool_B.478	DC	Monocytes	Monocyte
DB_HB001N_Pool_B.518	DC	Monocytes	Monocyte
DB_HB001N_Pool_B.570	DC	Monocytes	DC
DB_HB001N_Pool_B.577	DC	DC	DC
DB_HB001N_Pool_B.593	DC	Monocytes	Monocyte
DB_HB001N_Pool_B.643	DC	Monocytes	Monocyte
DB_HB001N_Pool_B.645	DC	Monocytes	Monocyte
DB_HB001N_Pool_C.6	DC	Monocytes	Monocyte
DB_HB001N_Pool_C.14	DC	Monocytes	Monocyte
DB_HB001N_Pool_C.18	DC	Monocytes	Monocyte
DB_HB001N_Pool_C.36	DC	Monocytes	Monocyte
DB_HB001N_Pool_C.43	DC	Monocytes	Monocyte
DB_HB001N_Pool_C.48	DC	Monocytes	Monocyte
DB_HB001N_Pool_C.50	DC	Monocytes	Monocyte
DB_HB001N_Pool_C.53	DC	Macrophages	Monocyte
DB_HB001N_Pool_C.60	DC	Monocytes	Monocyte
DB_HB001N_Pool_C.63	DC	Monocytes	Monocyte
DB_HB001N_Pool_C.67	DC	DC	DC
DB_HB001N_Pool_C.68	DC	Monocytes	Monocyte
DB_HB001N_Pool_C.71	DC	Monocytes	Monocyte
DB_HB001N_Pool_C.99	DC	Monocytes	Monocyte
DB_HB001N_Pool_C.137	DC	Monocytes	Monocyte
DB_HB001N_Pool_C.159	DC	Monocytes	Monocyte
DB_HB001N_Pool_C.161	DC	Monocytes	Monocyte
DB_HB001N_Pool_C.311	DC	Monocytes	Monocyte
DB_HB001N_Pool_C.324	DC	Monocytes	Monocyte
DB_HB001N_Pool_C.453	DC	Monocytes	Monocyte
DB_HB001N_Pool_C.476	DC	Monocytes	Monocyte
DB_HB001N_Pool_C.513	DC	Monocytes	Monocyte
DB_HB001N_Pool_C.517	DC	Monocytes	Monocyte
DB_HB001N_Pool_C.522	DC	Monocytes	Neutrophils
DB_HB001N_Pool_C.582	DC	Monocytes	Monocyte
DB_HB001N_Pool_C.602	DC	Monocytes	Monocyte
DB_HB001N_Pool_C.629	DC	Monocytes	Monocyte
DB_HB002T_Pool_A_C.45	DC	Monocytes	Monocyte
DB_HB002T_Pool_A_C.81	DC	Monocytes	Monocyte
DB_HB002T_Pool_A_C.106	DC	Monocytes	Monocyte
DB_HB002T_Pool_A_C.125	DC	Monocytes	Monocyte
DB_HB002T_Pool_A_C.136	DC	Monocytes	Monocyte
DB_HB002T_Pool_A_C.174	DC	Monocytes	Monocyte
DB_HB002T_Pool_A_C.186	DC	Monocytes	Monocyte
DB_HB002T_Pool_A_C.195	DC	Monocytes	Monocyte
DB_HB002T_Pool_A_C.197	DC	Monocytes	Monocyte
DB_HB002T_Pool_A_C.201	DC	Monocytes	Monocyte
DB_HB002T_Pool_A_C.203	DC	Monocytes	Monocyte
DB_HB002T_Pool_A_C.217	DC	Monocytes	Monocyte
DB_HB002T_Pool_A_C.222	DC	Monocytes	Monocyte
DB_HB002T_Pool_A_C.229	DC	Monocytes	Monocyte
DB_HB002T_Pool_A_C.243	DC	Monocytes	Monocyte
DB_HB002T_Pool_A_C.250	DC	Monocytes	Monocyte
DB_HB002T_Pool_A_C.251	DC	Monocytes	Monocyte
DB_HB002T_Pool_A_C.255	DC	Monocytes	DC
DB_HB002T_Pool_A_C.256	DC	Monocytes	Monocyte
DB_HB002T_Pool_A_C.266	DC	Monocytes	Macrophage
DB_HB002T_Pool_A_C.269	DC	Monocytes	Monocyte
DB_HB002T_Pool_A_C.295	DC	Monocytes	Monocyte
DB_HB002T_Pool_A_C.310	DC	Monocytes	Monocyte
DB_HB002T_Pool_A_C.314	DC	Monocytes	DC
DB_HB002T_Pool_A_C.358	DC	Monocytes	Monocyte
DB_HB002T_Pool_A_C.362	DC	Monocytes	Monocyte
DB_HB002T_Pool_A_C.377	DC	Monocytes	Monocyte
DB_HB002T_Pool_A_C.378	DC	Monocytes	Monocyte
DB_HB002T_Pool_A_C.392	DC	Monocytes	Monocyte
DB_HB002T_Pool_A_C.407	DC	Monocytes	Monocyte
DB_HB002T_Pool_A_C.413	DC	DC	Monocyte
DB_HB002T_Pool_A_C.440	DC	Monocytes	Monocyte
DB_HB002T_Pool_A_C.469	DC	Monocytes	Monocyte
DB_HB002T_Pool_A_C.486	DC	Monocytes	Monocyte
DB_HB002T_Pool_A_C.531	DC	Monocytes	Monocyte
DB_HB002T_Pool_A_C.546	DC	Monocytes	Monocyte
DB_HB002T_Pool_A_C.552	DC	Monocytes	Monocyte
DB_HB002T_Pool_A_C.569	DC	Monocytes	Monocyte
DB_HB002T_Pool_A_C.588	DC	Monocytes	DC
DB_HB002T_Pool_A_C.603	DC	Monocytes	Monocyte
DB_HB002T_Pool_A_C.616	DC	Monocytes	Monocyte
DB_HB002T_Pool_A_C.618	DC	Monocytes	Monocyte
DB_HB002T_Pool_A_C.672	DC	Monocytes	Monocyte
DB_HB002T_Pool_A_C.717	DC	Monocytes	Monocyte
DB_HB002T_Pool_B.48	DC	Monocytes	Monocyte
DB_HB002T_Pool_B.54	DC	Monocytes	Monocyte
DB_HB002T_Pool_B.56	DC	Monocytes	Monocyte
DB_HB002T_Pool_B.96	DC	Monocytes	Monocyte
DB_HB002T_Pool_B.98	DC	Monocytes	Monocyte
DB_HB002T_Pool_B.101	DC	Monocytes	Monocyte
DB_HB002T_Pool_B.111	DC	Monocytes	Monocyte
DB_HB002T_Pool_B.119	DC	Monocytes	DC
DB_HB002T_Pool_B.121	DC	Monocytes	Monocyte
DB_HB002T_Pool_B.125	DC	Monocytes	DC
DB_HB002T_Pool_B.131	DC	Monocytes	Monocyte
DB_HB002T_Pool_B.154	DC	Monocytes	Monocyte
DB_HB002T_Pool_B.157	DC	Monocytes	Monocyte
DB_HB002T_Pool_B.166	DC	Monocytes	Monocyte
DB_HB002T_Pool_B.170	DC	DC	DC
DB_HB002T_Pool_B.198	DC	Monocytes	Monocyte
DB_HB002T_Pool_B.202	DC	Monocytes	Monocyte
DB_HB002T_Pool_B.213	DC	Monocytes	Monocyte
DB_HB002T_Pool_B.258	DC	Monocytes	DC
DB_HB002T_Pool_B.268	DC	Monocytes	Monocyte
DB_HB002T_Pool_B.271	DC	Monocytes	Monocyte
DB_HB002T_Pool_B.273	DC	Monocytes	DC
DB_HB002T_Pool_B.304	DC	Monocytes	Monocyte
DB_HB002T_Pool_B.307	DC	Monocytes	Monocyte
DB_HB002T_Pool_B.309	DC	DC	Monocyte
DB_HB002T_Pool_B.371	DC	Monocytes	Monocyte
DB_HB002T_Pool_B.446	DC	Monocytes	Monocyte
DB_HB002T_Pool_B.459	DC	Monocytes	Monocyte
DB_HB002T_Pool_B.518	DC	Monocytes	Monocyte
DB_HB003H_Pool_A.15	DC	Monocytes	Monocyte
DB_HB003H_Pool_A.64	DC	Monocytes	Monocyte
DB_HB003H_Pool_A.81	DC	Monocytes	Monocyte
DB_HB003H_Pool_A.93	DC	Monocytes	Monocyte
DB_HB003H_Pool_A.169	DC	Monocytes	Monocyte
DB_HB003H_Pool_A.249	DC	Monocytes	T_cells
DB_HB003H_Pool_A.618	DC	Monocytes	Monocyte
DB_HB003H_Pool_C.29	DC	Monocytes	Monocyte
DB_HB003H_Pool_C.42	DC	Monocytes	Monocyte
DB_HB003H_Pool_C.49	DC	Monocytes	Monocyte
DB_HB003H_Pool_C.63	DC	Monocytes	Monocyte
DB_HB003H_Pool_C.105	DC	Monocytes	Monocyte
DB_HB003H_Pool_C.137	DC	Monocytes	Monocyte
DB_HB003H_Pool_C.175	DC	Monocytes	Monocyte
DB_HB003H_Pool_C.285	DC	Monocytes	Monocyte
DB_HB003H_Pool_C.352	DC	Monocytes	Monocyte
DB_HB003H_Pool_C.364	DC	Monocytes	Monocyte
DB_HB003H_Pool_C.367	DC	Monocytes	Monocyte
DB_HB003H_Pool_C.437	DC	Monocytes	Monocyte
DB_HB003H_Pool_C.444	DC	Monocytes	Monocyte
DB_HB003H_Pool_C.637	DC	Monocytes	Monocyte
DB_HB003H_Pool_C.737	DC	Monocytes	Neutrophils
DB_HB003H_Pool_C.816	DC	Monocytes	Monocyte
DB_HB003N_Pool_A_B_C.13	DC	Monocytes	Monocyte
DB_HB003N_Pool_A_B_C.21	DC	Monocytes	Monocyte
DB_HB003N_Pool_A_B_C.156	DC	Monocytes	DC
DB_HB003N_Pool_A_B_C.178	DC	Monocytes	Monocyte
DB_HB003N_Pool_A_B_C.272	DC	Monocytes	Monocyte
DB_HB003N_Pool_A_B_C.278	DC	Monocytes	Monocyte
DB_HB003N_Pool_A_B_C.291	DC	Monocytes	Monocyte
DB_HB003N_Pool_A_B_C.304	DC	Monocytes	Monocyte
DB_HB003N_Pool_A_B_C.305	DC	Monocytes	Monocyte
DB_HB003N_Pool_A_B_C.314	DC	Monocytes	NK_cell
DB_HB004T_Pool_A_C.19	DC	Monocytes	Monocyte
DB_HB004T_Pool_A_C.92	DC	Monocytes	Monocyte
DB_HB004T_Pool_A_C.111	DC	Monocytes	Monocyte
DB_HB004T_Pool_A_C.114	DC	Monocytes	Monocyte
DB_HB004T_Pool_A_C.418	DC	Monocytes	DC
DB_HB004T_Pool_A_C.501	DC	Monocytes	Monocyte
DB_HB004T_Pool_B.228	DC	Monocytes	Monocyte
DB_HB004T_Pool_B.378	DC	Monocytes	Monocyte
DB_HB004T_Pool_B.463	DC	Monocytes	DC
DB_HB004T_Pool_B.493	DC	Monocytes	Monocyte
DB_HB004T_Pool_B.656	DC	Monocytes	DC
DB_HB004T_Pool_B.728	DC	DC	DC
DB_HB006T_Pool_A.596	DC	Monocytes	Monocyte
DB_HB006T_Pool_C.27	DC	Monocytes	DC
DB_HB006T_Pool_C.355	DC	Monocytes	Monocyte
DB_HB007H_Pool_A_B.9	DC	Monocytes	Monocyte
DB_HB007H_Pool_A_B.11	DC	Monocytes	Monocyte
DB_HB007H_Pool_A_B.84	DC	Monocytes	Monocyte
DB_HB007H_Pool_A_B.86	DC	Monocytes	Monocyte
DB_HB007H_Pool_A_B.95	DC	Monocytes	Monocyte
DB_HB007H_Pool_A_B.100	DC	Monocytes	Monocyte
DB_HB007H_Pool_A_B.101	DC	Monocytes	Monocyte
DB_HB007H_Pool_A_B.131	DC	Monocytes	Neutrophils
DB_HB007H_Pool_A_B.155	DC	Monocytes	Monocyte
DB_HB007H_Pool_A_B.171	DC	Monocytes	Monocyte
DB_HB007H_Pool_A_B.191	DC	Monocytes	Monocyte
DB_HB007H_Pool_A_B.199	DC	Monocytes	Monocyte
DB_HB007H_Pool_A_B.214	DC	Monocytes	Monocyte
DB_HB007H_Pool_A_B.274	DC	Monocytes	DC
DB_HB007H_Pool_A_B.287	DC	Monocytes	Neutrophils
DB_HB007H_Pool_A_B.294	DC	Monocytes	Monocyte
DB_HB007H_Pool_A_B.304	DC	Monocytes	Neutrophils
DB_HB007H_Pool_A_B.314	DC	Monocytes	Monocyte
DB_HB007H_Pool_A_B.364	DC	Monocytes	Monocyte
DB_HB007H_Pool_A_B.382	DC	Monocytes	Monocyte
DB_HB007H_Pool_A_B.393	DC	Monocytes	Monocyte
DB_HB007H_Pool_A_B.401	DC	Monocytes	Monocyte
DB_HB007H_Pool_A_B.487	DC	Monocytes	DC
DB_HB007H_Pool_A_B.497	DC	Monocytes	Monocyte
DB_HB007H_Pool_A_B.526	DC	Monocytes	DC
DB_HB007H_Pool_A_B.608	DC	Monocytes	Monocyte
DB_HB007H_Pool_A_B.609	DC	Monocytes	Monocyte
DB_HB007H_Pool_A_B.660	DC	Monocytes	Monocyte
DB_HB007H_Pool_A_B.668	DC	Monocytes	Monocyte
DB_HB007H_Pool_A_B.714	DC	Monocytes	Monocyte
DB_HB007H_Pool_A_B.722	DC	Monocytes	Monocyte
DB_HB007H_Pool_A_B.768	DC	Monocytes	Monocyte
DB_HB007H_Pool_A_B.789	DC	Monocytes	Neutrophils
DB_HB007H_Pool_A_B.814	DC	Monocytes	Monocyte
DB_HB007H_Pool_A_B.839	DC	Monocytes	Monocyte
DB_HB007H_Pool_A_B.841	DC	Monocytes	Monocyte
DB_HB007H_Pool_A_B.854	DC	Monocytes	DC
DB_HB007H_Pool_A_B.948	DC	Monocytes	Monocyte
DB_HB007H_Pool_A_B.958	DC	Monocytes	Monocyte
DB_HB007H_Pool_A_B.961	DC	Monocytes	Monocyte
DB_HB007H_Pool_A_B.976	DC	Monocytes	Monocyte
DB_HB007H_Pool_C.3	DC	Monocytes	Monocyte
DB_HB007H_Pool_C.43	DC	Monocytes	Monocyte
DB_HB007H_Pool_C.67	DC	Monocytes	Neutrophils
DB_HB007H_Pool_C.70	DC	Monocytes	Monocyte
DB_HB007H_Pool_C.73	DC	Monocytes	Monocyte
DB_HB007H_Pool_C.95	DC	Monocytes	Monocyte
DB_HB007H_Pool_C.109	DC	Monocytes	Monocyte
DB_HB007H_Pool_C.125	DC	Monocytes	Monocyte
DB_HB007H_Pool_C.127	DC	Monocytes	DC
DB_HB007H_Pool_C.130	DC	Monocytes	Neutrophils
DB_HB007H_Pool_C.181	DC	Monocytes	Monocyte
DB_HB007H_Pool_C.204	DC	Monocytes	Monocyte
DB_HB007H_Pool_C.210	DC	Monocytes	Monocyte
DB_HB007H_Pool_C.223	DC	Monocytes	Monocyte
DB_HB007H_Pool_C.262	DC	Monocytes	Monocyte
DB_HB007H_Pool_C.265	DC	Monocytes	Monocyte
DB_HB007H_Pool_C.269	DC	Monocytes	Monocyte
DB_HB007H_Pool_C.270	DC	Monocytes	Monocyte
DB_HB007H_Pool_C.277	DC	Monocytes	Monocyte
DB_HB007H_Pool_C.288	DC	Monocytes	DC
DB_HB007H_Pool_C.328	DC	Monocytes	Monocyte
DB_HB007H_Pool_C.346	DC	Monocytes	Monocyte
DB_HB007H_Pool_C.367	DC	Monocytes	Monocyte
DB_HB007H_Pool_C.381	DC	Monocytes	Monocyte
DB_HB007H_Pool_C.418	DC	Monocytes	Monocyte
DB_HB007H_Pool_C.425	DC	Monocytes	Monocyte
DB_HB007H_Pool_C.427	DC	Monocytes	Monocyte
DB_HB007H_Pool_C.590	DC	Monocytes	DC
DB_HB007H_Pool_C.596	DC	Monocytes	DC
DB_HB007H_Pool_C.597	DC	Monocytes	DC
DB_HB007H_Pool_C.649	DC	Monocytes	Monocyte
DB_HB007H_Pool_C.662	DC	Monocytes	Monocyte
DB_HB007H_Pool_C.721	DC	Monocytes	DC
DB_HB007H_Pool_C.818	DC	Monocytes	Monocyte
DB_HB007H_Pool_C.836	DC	Monocytes	Monocyte
DB_HB007N_Pool_A.16	DC	Monocytes	Monocyte
DB_HB007N_Pool_A.17	DC	Monocytes	Monocyte
DB_HB007N_Pool_A.25	DC	Monocytes	DC
DB_HB007N_Pool_A.36	DC	Monocytes	Monocyte
DB_HB007N_Pool_A.44	DC	Monocytes	DC
DB_HB007N_Pool_A.61	DC	Monocytes	DC
DB_HB007N_Pool_A.115	DC	Monocytes	DC
DB_HB007N_Pool_A.119	DC	Monocytes	DC
DB_HB007N_Pool_A.151	DC	Monocytes	DC
DB_HB007N_Pool_A.153	DC	Monocytes	Monocyte
DB_HB007N_Pool_A.158	DC	Monocytes	Monocyte
DB_HB007N_Pool_A.168	DC	Monocytes	Macrophage
DB_HB007N_Pool_A.227	DC	Monocytes	Monocyte
DB_HB007N_Pool_A.263	DC	Monocytes	NK_cell
DB_HB007N_Pool_A.279	DC	Monocytes	Monocyte
DB_HB007N_Pool_A.292	DC	Monocytes	Monocyte
DB_HB007N_Pool_A.338	DC	Monocytes	DC
DB_HB007N_Pool_A.340	DC	Monocytes	DC
DB_HB007N_Pool_A.344	DC	Monocytes	DC
DB_HB007N_Pool_A.383	DC	Monocytes	Monocyte
DB_HB007N_Pool_A.389	DC	Monocytes	Monocyte
DB_HB007N_Pool_A.424	DC	Monocytes	Monocyte
DB_HB007N_Pool_A.534	DC	Monocytes	DC
DB_HB007N_Pool_A.540	DC	Monocytes	DC
DB_HB007N_Pool_A.550	DC	Monocytes	NK_cell
DB_HB007N_Pool_A.564	DC	Monocytes	Monocyte
DB_HB007N_Pool_A.575	DC	DC	Neutrophils
DB_HB007N_Pool_A.597	DC	Monocytes	Monocyte
DB_HB007N_Pool_A.602	DC	Monocytes	Monocyte
DB_HB007N_Pool_A.626	DC	Monocytes	DC
DB_HB007N_Pool_A.675	DC	Monocytes	Monocyte
DB_HB007N_Pool_B.4	DC	Monocytes	Monocyte
DB_HB007N_Pool_B.5	DC	Monocytes	Monocyte
DB_HB007N_Pool_B.6	DC	Monocytes	Monocyte
DB_HB007N_Pool_B.7	DC	Monocytes	Monocyte
DB_HB007N_Pool_B.10	DC	Monocytes	Monocyte
DB_HB007N_Pool_B.17	DC	Monocytes	Monocyte
DB_HB007N_Pool_B.34	DC	Monocytes	Monocyte
DB_HB007N_Pool_B.36	DC	Monocytes	Monocyte
DB_HB007N_Pool_B.44	DC	Monocytes	Monocyte
DB_HB007N_Pool_B.46	DC	Monocytes	Monocyte
DB_HB007N_Pool_B.50	DC	Monocytes	Monocyte
DB_HB007N_Pool_B.56	DC	Monocytes	Monocyte
DB_HB007N_Pool_B.61	DC	Monocytes	Monocyte
DB_HB007N_Pool_B.62	DC	Monocytes	DC
DB_HB007N_Pool_B.68	DC	Monocytes	DC
DB_HB007N_Pool_B.79	DC	Monocytes	Monocyte
DB_HB007N_Pool_B.80	DC	Monocytes	Monocyte
DB_HB007N_Pool_B.86	DC	Monocytes	Monocyte
DB_HB007N_Pool_B.95	DC	Monocytes	Monocyte
DB_HB007N_Pool_B.137	DC	Monocytes	DC
DB_HB007N_Pool_B.159	DC	Monocytes	Monocyte
DB_HB007N_Pool_B.197	DC	Monocytes	Monocyte
DB_HB007N_Pool_B.239	DC	Monocytes	Monocyte
DB_HB007N_Pool_B.250	DC	Monocytes	Monocyte
DB_HB007N_Pool_B.269	DC	Monocytes	Monocyte
DB_HB007N_Pool_B.277	DC	Monocytes	DC
DB_HB007N_Pool_B.288	DC	Monocytes	Monocyte
DB_HB007N_Pool_B.290	DC	Monocytes	Monocyte
DB_HB007N_Pool_B.321	DC	Monocytes	Monocyte
DB_HB007N_Pool_B.328	DC	Monocytes	Monocyte
DB_HB007N_Pool_B.337	DC	Monocytes	Monocyte
DB_HB007N_Pool_B.343	DC	Monocytes	Neutrophils
DB_HB007N_Pool_B.356	DC	Monocytes	Monocyte
DB_HB007N_Pool_B.378	DC	Monocytes	Monocyte
DB_HB007N_Pool_B.405	DC	Monocytes	Monocyte
DB_HB007N_Pool_B.410	DC	Monocytes	Monocyte
DB_HB007N_Pool_B.418	DC	Monocytes	Monocyte
DB_HB007N_Pool_B.427	DC	Monocytes	Monocyte
DB_HB007N_Pool_B.442	DC	Monocytes	Monocyte
DB_HB007N_Pool_B.498	DC	Monocytes	Monocyte
DB_HB007N_Pool_B.504	DC	Monocytes	Monocyte
DB_HB007N_Pool_B.534	DC	Monocytes	Monocyte
DB_HB007N_Pool_B.564	DC	Monocytes	Monocyte
DB_HB007N_Pool_B.593	DC	Monocytes	Monocyte
DB_HB007N_Pool_B.664	DC	Monocytes	Monocyte
DB_HB007N_Pool_B.689	DC	Monocytes	Monocyte
DB_HB007N_Pool_B.776	DC	Monocytes	Neutrophils
DB_HB007N_Pool_B.793	DC	Monocytes	NK_cell
DB_HB007N_Pool_B.798	DC	Monocytes	Monocyte
DB_HB007N_Pool_B.826	DC	Monocytes	Monocyte
DB_HB007N_Pool_C.5	DC	Monocytes	Monocyte
DB_HB007N_Pool_C.6	DC	Monocytes	Monocyte
DB_HB007N_Pool_C.18	DC	Monocytes	Monocyte
DB_HB007N_Pool_C.25	DC	Monocytes	Monocyte
DB_HB007N_Pool_C.27	DC	Monocytes	Monocyte
DB_HB007N_Pool_C.52	DC	Monocytes	Monocyte
DB_HB007N_Pool_C.79	DC	Monocytes	Monocyte
DB_HB007N_Pool_C.81	DC	Monocytes	Monocyte
DB_HB007N_Pool_C.86	DC	Monocytes	Monocyte
DB_HB007N_Pool_C.92	DC	Monocytes	Monocyte
DB_HB007N_Pool_C.96	DC	Monocytes	Monocyte
DB_HB007N_Pool_C.100	DC	Monocytes	Monocyte
DB_HB007N_Pool_C.171	DC	Monocytes	Monocyte
DB_HB007N_Pool_C.175	DC	Monocytes	Monocyte
DB_HB007N_Pool_C.188	DC	Monocytes	Monocyte
DB_HB007N_Pool_C.189	DC	DC	Monocyte
DB_HB007N_Pool_C.280	DC	Monocytes	Monocyte
DB_HB007N_Pool_C.294	DC	Monocytes	Monocyte
DB_HB007N_Pool_C.298	DC	Monocytes	Monocyte
DB_HB007N_Pool_C.337	DC	Monocytes	Monocyte
DB_HB007N_Pool_C.339	DC	Monocytes	Monocyte
DB_HB007N_Pool_C.345	DC	Monocytes	Monocyte
DB_HB007N_Pool_C.352	DC	Monocytes	Monocyte
DB_HB007N_Pool_C.357	DC	Monocytes	Monocyte
DB_HB007N_Pool_C.359	DC	Monocytes	Monocyte
DB_HB007N_Pool_C.360	DC	Monocytes	DC
DB_HB007N_Pool_C.364	DC	Monocytes	Monocyte
DB_HB007N_Pool_C.383	DC	Monocytes	Neutrophils
DB_HB007N_Pool_C.409	DC	Monocytes	Monocyte
DB_HB007N_Pool_C.429	DC	Monocytes	Monocyte
DB_HB007N_Pool_C.473	DC	Monocytes	Monocyte
DB_HB007N_Pool_C.481	DC	Monocytes	Monocyte
DB_HB007N_Pool_C.503	DC	Monocytes	Monocyte
DB_HB007N_Pool_C.534	DC	Monocytes	Monocyte
DB_HB007N_Pool_C.539	DC	Monocytes	Monocyte
DB_HB007N_Pool_C.541	DC	Monocytes	Monocyte
DB_HB007N_Pool_C.547	DC	Monocytes	Monocyte
DB_HB007N_Pool_C.548	DC	DC	Monocyte
DB_HB007N_Pool_C.551	DC	Monocytes	DC
DB_HB007N_Pool_C.568	DC	Monocytes	Monocyte
DB_HB007N_Pool_C.580	DC	Monocytes	Monocyte
DB_HB007N_Pool_C.610	DC	Monocytes	DC
DB_HB007N_Pool_C.657	DC	Monocytes	DC
DB_HB007N_Pool_C.663	DC	Monocytes	Monocyte
DB_HB007N_Pool_C.674	DC	Monocytes	Monocyte
DB_HB007N_Pool_C.687	DC	Monocytes	Monocyte
DB_HB007N_Pool_C.695	DC	Monocytes	Monocyte
DB_HB007N_Pool_C.698	DC	Monocytes	Monocyte
DB_HB007N_Pool_C.707	DC	Monocytes	Monocyte
DB_HB007N_Pool_C.729	DC	Monocytes	Monocyte
DB_HB007N_Pool_C.742	DC	Monocytes	Monocyte
DB_HB007N_Pool_C.752	DC	Monocytes	Monocyte
DB_HB007N_Pool_C.773	DC	Monocytes	Monocyte
DB_HB007N_Pool_C.777	DC	Monocytes	Macrophage
DB_HB007N_Pool_C.782	DC	Monocytes	Monocyte
DB_HB007N_Pool_C.797	DC	Monocytes	Monocyte
DB_HB007N_Pool_C.798	DC	Monocytes	Monocyte
DB_HB007N_Pool_C.809	DC	Monocytes	Monocyte
DB_HB007N_Pool_C.811	DC	Monocytes	Monocyte
DB_HB007N_Pool_C.845	DC	Monocytes	Monocyte
DB_HB007N_Pool_C.866	DC	Monocytes	Monocyte
DB_HB007N_Pool_C.899	DC	Monocytes	Monocyte
DB_HB007N_Pool_C.905	DC	Monocytes	NK_cell
DB_HB007N_Pool_C.910	DC	Monocytes	Monocyte
DB_HB008T_Pool_A.79	DC	Monocytes	Monocyte
DB_HB008T_Pool_A.145	DC	Monocytes	DC
DB_HB008T_Pool_A.384	DC	Monocytes	Monocyte
DB_HB009H_Pool_A.1	DC	Monocytes	Monocyte
DB_HB009H_Pool_C.222	DC	Monocytes	Monocyte
DB_HB009H_Pool_C.231	DC	Monocytes	Monocyte
DB_HB009H_Pool_C.252	DC	Monocytes	Monocyte
DB_HB009H_Pool_C.440	DC	Macrophages	Monocyte
DB_HB009H_Pool_C.443	DC	Monocytes	DC
DB_HB009H_Pool_C.460	DC	Monocytes	Monocyte
DB_HB009H_Pool_C.734	DC	Macrophages	Monocyte
DB_HB009H_Pool_C.740	DC	DC	DC
DB_HB010T_Pool_C.151	DC	Monocytes	T_cells
DB_HB010T_Pool_C.265	DC	Monocytes	DC
DB_HB011H_1_S33_L002.3	DC	DC	DC
DB_HB011H_1_S33_L002.53	DC	Monocytes	DC
DB_HB011H_1_S33_L002.69	DC	Monocytes	DC
DB_HB011H_1_S33_L002.105	DC	Monocytes	DC
DB_HB011H_1_S33_L002.110	DC	Monocytes	Monocyte
DB_HB011H_1_S33_L002.134	DC	Monocytes	Monocyte
DB_HB011H_1_S33_L002.145	DC	Monocytes	Monocyte
DB_HB011H_1_S33_L002.147	DC	Monocytes	Monocyte
DB_HB011H_1_S33_L002.153	DC	Monocytes	Monocyte
DB_HB011H_1_S33_L002.161	DC	Monocytes	Monocyte
DB_HB011H_1_S33_L002.176	DC	Monocytes	DC
DB_HB011H_1_S33_L002.177	DC	Monocytes	Monocyte
DB_HB011H_1_S33_L002.187	DC	Monocytes	Monocyte
DB_HB011H_1_S33_L002.191	DC	Monocytes	Monocyte
DB_HB011H_1_S33_L002.196	DC	Monocytes	Monocyte
DB_HB011H_1_S33_L002.208	DC	Monocytes	Monocyte
DB_HB011H_1_S33_L002.213	DC	Monocytes	Monocyte
DB_HB011H_1_S33_L002.218	DC	Monocytes	Monocyte
DB_HB011H_1_S33_L002.222	DC	Monocytes	Monocyte
DB_HB011H_1_S33_L002.231	DC	Monocytes	Neutrophils
DB_HB011H_1_S33_L002.282	DC	Monocytes	Monocyte
DB_HB011H_1_S33_L002.300	DC	Monocytes	Monocyte
DB_HB011H_1_S33_L002.301	DC	Monocytes	Monocyte
DB_HB011H_1_S33_L002.310	DC	Monocytes	Monocyte
DB_HB011H_1_S33_L002.312	DC	Monocytes	Monocyte
DB_HB011H_1_S33_L002.319	DC	Monocytes	Monocyte
DB_HB011H_1_S33_L002.331	DC	Monocytes	Monocyte
DB_HB011H_1_S33_L002.340	DC	Monocytes	Monocyte
DB_HB011H_1_S33_L002.356	DC	Monocytes	Monocyte
DB_HB011H_1_S33_L002.358	DC	Monocytes	Monocyte
DB_HB011H_1_S33_L002.362	DC	Monocytes	Monocyte
DB_HB011H_1_S33_L002.413	DC	Monocytes	DC
DB_HB011H_1_S33_L002.414	DC	Monocytes	Monocyte
DB_HB011H_1_S33_L002.423	DC	Monocytes	Monocyte
DB_HB011H_1_S33_L002.435	DC	Monocytes	Monocyte
DB_HB011H_1_S33_L002.443	DC	Monocytes	Monocyte
DB_HB011H_1_S33_L002.478	DC	Monocytes	Monocyte
DB_HB011H_1_S33_L002.488	DC	Monocytes	Monocyte
DB_HB011H_1_S33_L002.506	DC	Monocytes	Monocyte
DB_HB011H_1_S33_L002.510	DC	Monocytes	Monocyte
DB_HB011H_1_S33_L002.525	DC	Monocytes	Monocyte
DB_HB011H_1_S33_L002.541	DC	Monocytes	Monocyte
DB_HB011H_1_S33_L002.542	DC	Monocytes	Monocyte
DB_HB011H_1_S33_L002.551	DC	Monocytes	DC
DB_HB011H_1_S33_L002.586	DC	Monocytes	Monocyte
DB_HB011H_1_S33_L002.613	DC	Monocytes	Monocyte
DB_HB011H_1_S33_L002.636	DC	Monocytes	DC
DB_HB011H_1_S33_L002.641	DC	Monocytes	Monocyte
DB_HB011H_1_S33_L002.647	DC	Monocytes	Monocyte
DB_HB011H_1_S33_L002.649	DC	Monocytes	Monocyte
DB_HB011H_1_S33_L002.658	DC	Monocytes	Monocyte
DB_HB011H_1_S33_L002.676	DC	Monocytes	Monocyte
DB_HB011H_1_S33_L002.700	DC	Monocytes	Monocyte
DB_HB011H_1_S33_L002.730	DC	Monocytes	Monocyte
DB_HB011H_1_S33_L002.741	DC	Monocytes	Monocyte
DB_HB011H_1_S33_L002.744	DC	Monocytes	Monocyte
DB_HB011H_1_S33_L002.835	DC	Monocytes	Monocyte
DB_HB011H_1_S33_L002.882	DC	Monocytes	Monocyte
DB_HB011H_1_S33_L002.888	DC	Monocytes	DC
DB_HB011H_1_S33_L002.964	DC	Monocytes	Monocyte
DB_HB011H_1_S33_L002.969	DC	Monocytes	Monocyte
DB_HB011H_2_S17_L001.9	DC	Monocytes	Monocyte
DB_HB011H_2_S17_L001.71	DC	Monocytes	Monocyte
DB_HB011H_2_S17_L001.72	DC	Monocytes	Monocyte
DB_HB011H_2_S17_L001.75	DC	Monocytes	Monocyte
DB_HB011H_2_S17_L001.106	DC	Monocytes	Monocyte
DB_HB011H_2_S17_L001.110	DC	Monocytes	Monocyte
DB_HB011H_2_S17_L001.122	DC	Monocytes	Monocyte
DB_HB011H_2_S17_L001.126	DC	Monocytes	Monocyte
DB_HB011H_2_S17_L001.130	DC	DC	DC
DB_HB011H_2_S17_L001.176	DC	Monocytes	Monocyte
DB_HB011H_2_S17_L001.190	DC	Monocytes	DC
DB_HB011H_2_S17_L001.196	DC	Monocytes	Monocyte
DB_HB011H_2_S17_L001.201	DC	Monocytes	Monocyte
DB_HB011H_2_S17_L001.202	DC	Monocytes	Monocyte
DB_HB011H_2_S17_L001.210	DC	Monocytes	Monocyte
DB_HB011H_2_S17_L001.229	DC	Monocytes	DC
DB_HB011H_2_S17_L001.237	DC	Monocytes	Monocyte
DB_HB011H_2_S17_L001.275	DC	Monocytes	Monocyte
DB_HB011H_2_S17_L001.279	DC	Monocytes	Monocyte
DB_HB011H_2_S17_L001.284	DC	Monocytes	Neutrophils
DB_HB011H_2_S17_L001.285	DC	Monocytes	Monocyte
DB_HB011H_2_S17_L001.294	DC	Monocytes	Monocyte
DB_HB011H_2_S17_L001.321	DC	Monocytes	Monocyte
DB_HB011H_2_S17_L001.336	DC	Monocytes	Monocyte
DB_HB011H_2_S17_L001.340	DC	Monocytes	Monocyte
DB_HB011H_2_S17_L001.349	DC	Monocytes	Monocyte
DB_HB011H_2_S17_L001.350	DC	Monocytes	Monocyte
DB_HB011H_2_S17_L001.352	DC	Monocytes	DC
DB_HB011H_2_S17_L001.354	DC	Monocytes	Monocyte
DB_HB011H_2_S17_L001.370	DC	Monocytes	Monocyte
DB_HB011H_2_S17_L001.381	DC	Monocytes	DC
DB_HB011H_2_S17_L001.389	DC	Monocytes	Monocyte
DB_HB011H_2_S17_L001.392	DC	Monocytes	Monocyte
DB_HB011H_2_S17_L001.397	DC	Monocytes	Monocyte
DB_HB011H_2_S17_L001.401	DC	Monocytes	DC
DB_HB011H_2_S17_L001.429	DC	Monocytes	Monocyte
DB_HB011H_2_S17_L001.446	DC	Monocytes	Monocyte
DB_HB011H_2_S17_L001.463	DC	Monocytes	Monocyte
DB_HB011H_2_S17_L001.507	DC	Monocytes	Monocyte
DB_HB011H_2_S17_L001.549	DC	Monocytes	Monocyte
DB_HB011H_2_S17_L001.550	DC	Monocytes	Monocyte
DB_HB011H_2_S17_L001.570	DC	Monocytes	Monocyte
DB_HB011H_2_S17_L001.589	DC	Monocytes	Monocyte
DB_HB011H_2_S17_L001.625	DC	Monocytes	Monocyte
DB_HB011H_2_S17_L001.690	DC	Monocytes	Monocyte
DB_HB011H_2_S17_L001.711	DC	Monocytes	Monocyte
DB_HB011H_2_S17_L001.713	DC	Monocytes	Monocyte
DB_HB011H_2_S17_L001.719	DC	Monocytes	Monocyte
DB_HB011H_2_S17_L001.729	DC	Monocytes	DC
DB_HB011H_2_S17_L001.743	DC	Monocytes	Monocyte
DB_HB011H_2_S17_L001.760	DC	Monocytes	Neutrophils
DB_HB011H_2_S17_L001.769	DC	Macrophages	Monocyte
DB_HB011H_2_S17_L001.781	DC	Monocytes	Monocyte
DB_HB011H_2_S17_L001.845	DC	Monocytes	DC
DB_HB011H_2_S17_L001.847	DC	Macrophages	DC
DB_HB011H_2_S17_L001.850	DC	Monocytes	Neutrophils
DB_HB011H_2_S17_L001.854	DC	Monocytes	Monocyte
DB_HB011H_2_S17_L001.877	DC	Monocytes	DC
DB_HB011H_2_S17_L001.880	DC	Monocytes	Monocyte
DB_HB011H_2_S17_L001.881	DC	Monocytes	Monocyte
DB_HB011H_2_S17_L001.886	DC	Monocytes	Monocyte
DB_HB011H_2_S17_L001.898	DC	Monocytes	Monocyte
DB_HB011H_2_S17_L001.916	DC	Monocytes	Monocyte
DB_HB011H_2_S17_L001.948	DC	Monocytes	Monocyte
DB_HB011H_2_S17_L001.973	DC	Monocytes	Neutrophils
DB_HB011H_2_S17_L001.995	DC	Monocytes	DC
DB_HB011H_2_S17_L001.1006	DC	Monocytes	DC
DB_HB012T_1_S34_L002.52	DC	Monocytes	Monocyte
DB_HB012T_1_S34_L002.182	DC	Monocytes	Monocyte
DB_HB012T_1_S34_L002.221	DC	Monocytes	Monocyte
DB_HB012T_1_S34_L002.230	DC	Monocytes	Monocyte
DB_HB012T_1_S34_L002.237	DC	Monocytes	Monocyte
DB_HB012T_1_S34_L002.274	DC	DC	Monocyte
DB_HB012T_1_S34_L002.278	DC	Monocytes	Monocyte
DB_HB012T_1_S34_L002.299	DC	Monocytes	Monocyte
DB_HB012T_1_S34_L002.323	DC	Monocytes	Monocyte
DB_HB012T_1_S34_L002.333	DC	Monocytes	Monocyte
DB_HB012T_1_S34_L002.380	DC	Monocytes	Monocyte
DB_HB012T_1_S34_L002.384	DC	Monocytes	Monocyte
DB_HB012T_1_S34_L002.410	DC	Monocytes	Monocyte
DB_HB012T_1_S34_L002.445	DC	Monocytes	DC
DB_HB012T_1_S34_L002.483	DC	Monocytes	Monocyte
DB_HB012T_1_S34_L002.490	DC	Monocytes	DC
DB_HB012T_1_S34_L002.515	DC	DC	DC
DB_HB012T_1_S34_L002.519	DC	Monocytes	Monocyte
DB_HB012T_1_S34_L002.556	DC	Monocytes	Monocyte
DB_HB012T_1_S34_L002.587	DC	Monocytes	Monocyte
DB_HB012T_1_S34_L002.691	DC	Monocytes	Monocyte
DB_HB012T_1_S34_L002.701	DC	Monocytes	DC
DB_HB012T_1_S34_L002.711	DC	Macrophages	DC
DB_HB012T_1_S34_L002.801	DC	Monocytes	Monocyte
DB_HB012T_1_S34_L002.807	DC	Monocytes	DC
DB_HB012T_1_S34_L002.840	DC	Monocytes	DC
DB_HB012T_1_S34_L002.857	DC	Monocytes	Monocyte
DB_HB012T_1_S34_L002.863	DC	Monocytes	DC
DB_HB012T_1_S34_L002.892	DC	Monocytes	Monocyte
DB_HB012T_1_S34_L002.978	DC	Monocytes	Monocyte
DB_HB012T_1_S34_L002.1003	DC	Monocytes	Monocyte
DB_HB012T_1_S34_L002.1030	DC	Monocytes	Monocyte
DB_HB012T_2_S18_L001.54	DC	Monocytes	Monocyte
DB_HB012T_2_S18_L001.143	DC	Monocytes	Monocyte
DB_HB012T_2_S18_L001.185	DC	Monocytes	Monocyte
DB_HB012T_2_S18_L001.207	DC	Monocytes	DC
DB_HB012T_2_S18_L001.239	DC	Monocytes	DC
DB_HB012T_2_S18_L001.248	DC	DC	DC
DB_HB012T_2_S18_L001.254	DC	Monocytes	Monocyte
DB_HB012T_2_S18_L001.324	DC	Monocytes	Monocyte
DB_HB012T_2_S18_L001.360	DC	Monocytes	Monocyte
DB_HB012T_2_S18_L001.374	DC	Monocytes	Monocyte
DB_HB012T_2_S18_L001.380	DC	Monocytes	Monocyte
DB_HB012T_2_S18_L001.404	DC	Monocytes	Monocyte
DB_HB012T_2_S18_L001.419	DC	Monocytes	Monocyte
DB_HB012T_2_S18_L001.487	DC	Monocytes	DC
DB_HB012T_2_S18_L001.548	DC	Monocytes	DC
DB_HB012T_2_S18_L001.588	DC	Monocytes	DC
DB_HB012T_2_S18_L001.600	DC	Monocytes	DC
DB_HB012T_2_S18_L001.667	DC	Monocytes	DC
DB_HB012T_2_S18_L001.733	DC	Monocytes	Monocyte
DB_HB012T_2_S18_L001.734	DC	Monocytes	Monocyte
DB_HB012T_2_S18_L001.739	DC	Monocytes	Monocyte
DB_HB012T_2_S18_L001.746	DC	Monocytes	DC
DB_HB012T_2_S18_L001.761	DC	Monocytes	Monocyte
DB_HB012T_2_S18_L001.808	DC	Monocytes	Monocyte
DB_HB012T_2_S18_L001.818	DC	Monocytes	Monocyte
DB_HB012T_2_S18_L001.833	DC	Monocytes	Monocyte
DB_HB012T_2_S18_L001.889	DC	Monocytes	Monocyte
DB_HB012T_2_S18_L001.910	DC	Monocytes	Monocyte
DB_HB012T_2_S18_L001.922	DC	Monocytes	Monocyte
DB_HB012T_2_S18_L001.924	DC	Monocytes	GMP
DB_HB012T_2_S18_L001.971	DC	Monocytes	Monocyte
DB_HB012T_2_S18_L001.1058	DC	DC	DC
DB_HB013H_1_2_redo.23	DC	Monocytes	Monocyte
DB_HB013H_1_2_redo.28	DC	Monocytes	Monocyte
DB_HB013H_1_2_redo.32	DC	Monocytes	Monocyte
DB_HB013H_1_2_redo.36	DC	Monocytes	DC
DB_HB013H_1_2_redo.43	DC	Monocytes	Monocyte
DB_HB013H_1_2_redo.53	DC	Monocytes	Monocyte
DB_HB013H_1_2_redo.60	DC	Monocytes	Monocyte
DB_HB013H_1_2_redo.63	DC	Monocytes	DC
DB_HB013H_1_2_redo.65	DC	Monocytes	Monocyte
DB_HB013H_1_2_redo.70	DC	Monocytes	Monocyte
DB_HB013H_1_2_redo.79	DC	Monocytes	Monocyte
DB_HB013H_1_2_redo.82	DC	Monocytes	Monocyte
DB_HB013H_1_2_redo.85	DC	Monocytes	Monocyte
DB_HB013H_1_2_redo.90	DC	Monocytes	Monocyte
DB_HB013H_1_2_redo.91	DC	Monocytes	Monocyte
DB_HB013H_1_2_redo.94	DC	Monocytes	Monocyte
DB_HB013H_1_2_redo.95	DC	Monocytes	Monocyte
DB_HB013H_1_2_redo.96	DC	Monocytes	Monocyte
DB_HB013H_1_2_redo.99	DC	Monocytes	Monocyte
DB_HB013H_1_2_redo.102	DC	Monocytes	Monocyte
DB_HB013H_1_2_redo.103	DC	Monocytes	Monocyte
DB_HB013H_1_2_redo.107	DC	Monocytes	Monocyte
DB_HB013H_1_2_redo.113	DC	Monocytes	Monocyte
DB_HB013H_1_2_redo.114	DC	Monocytes	Monocyte
DB_HB013H_1_2_redo.115	DC	Monocytes	Monocyte
DB_HB013H_1_2_redo.116	DC	Monocytes	Monocyte
DB_HB013H_1_2_redo.119	DC	Monocytes	Monocyte
DB_HB013H_1_2_redo.122	DC	Monocytes	Monocyte
DB_HB013H_1_2_redo.127	DC	Monocytes	Monocyte
DB_HB013H_1_2_redo.129	DC	Monocytes	Monocyte
DB_HB013H_1_2_redo.130	DC	Monocytes	Monocyte
DB_HB013H_1_2_redo.132	DC	Monocytes	Monocyte
DB_HB013H_1_2_redo.133	DC	Monocytes	Monocyte
DB_HB013H_1_2_redo.135	DC	Monocytes	Monocyte
DB_HB013H_1_2_redo.136	DC	Monocytes	Monocyte
DB_HB013H_1_2_redo.141	DC	Monocytes	Monocyte
DB_HB013H_1_2_redo.145	DC	Monocytes	Monocyte
DB_HB013H_1_2_redo.146	DC	Monocytes	Monocyte
DB_HB013H_1_2_redo.148	DC	Monocytes	Monocyte
DB_HB013H_1_2_redo.152	DC	Monocytes	Monocyte
DB_HB013H_1_2_redo.156	DC	Monocytes	Monocyte
DB_HB013H_1_2_redo.158	DC	Monocytes	Monocyte
DB_HB013H_1_2_redo.164	DC	Monocytes	Monocyte
DB_HB013H_1_2_redo.165	DC	Monocytes	DC
DB_HB013H_1_2_redo.170	DC	Monocytes	DC
DB_HB013H_1_2_redo.172	DC	Monocytes	Monocyte
DB_HB013H_1_2_redo.176	DC	Monocytes	Monocyte
DB_HB013H_1_2_redo.177	DC	Monocytes	Monocyte
DB_HB013H_1_2_redo.181	DC	Monocytes	Monocyte
DB_HB013H_1_2_redo.182	DC	Monocytes	Monocyte
DB_HB013H_1_2_redo.183	DC	Monocytes	Monocyte
DB_HB013H_1_2_redo.200	DC	Monocytes	Monocyte
DB_HB013H_1_2_redo.201	DC	Monocytes	Monocyte
DB_HB013H_1_2_redo.208	DC	Monocytes	Monocyte
DB_HB013H_1_2_redo.210	DC	Monocytes	DC
DB_HB013H_1_2_redo.214	DC	Monocytes	Monocyte
DB_HB013H_1_2_redo.216	DC	Monocytes	Monocyte
DB_HB013H_1_2_redo.227	DC	Monocytes	Monocyte
DB_HB013H_1_2_redo.229	DC	Monocytes	Monocyte
DB_HB013H_1_2_redo.236	DC	Monocytes	Monocyte
DB_HB013H_1_2_redo.237	DC	Monocytes	DC
DB_HB013H_1_2_redo.240	DC	Monocytes	Monocyte
DB_HB013H_1_2_redo.243	DC	Monocytes	Monocyte
DB_HB013H_1_2_redo.245	DC	Monocytes	Neutrophils
DB_HB013H_1_2_redo.246	DC	Monocytes	Monocyte
DB_HB013H_1_2_redo.250	DC	Monocytes	Monocyte
DB_HB013H_1_2_redo.252	DC	Monocytes	Monocyte
DB_HB013H_1_2_redo.263	DC	Monocytes	Monocyte
DB_HB013H_1_2_redo.266	DC	Monocytes	Monocyte
DB_HB013H_1_2_redo.268	DC	Monocytes	Monocyte
DB_HB013H_1_2_redo.281	DC	Monocytes	Monocyte
DB_HB013H_1_2_redo.286	DC	Monocytes	Monocyte
DB_HB013H_1_2_redo.287	DC	Monocytes	Monocyte
DB_HB013H_1_2_redo.292	DC	Monocytes	Monocyte
DB_HB013H_1_2_redo.293	DC	Monocytes	Monocyte
DB_HB013H_1_2_redo.296	DC	Monocytes	Monocyte
DB_HB013H_1_2_redo.297	DC	Monocytes	Monocyte
DB_HB013H_1_2_redo.303	DC	Monocytes	Monocyte
DB_HB013H_1_2_redo.304	DC	Monocytes	Monocyte
DB_HB013H_1_2_redo.314	DC	Monocytes	Monocyte
DB_HB013H_1_2_redo.321	DC	Monocytes	Monocyte
DB_HB013H_1_2_redo.334	DC	Monocytes	Monocyte
DB_HB013H_1_2_redo.336	DC	Monocytes	Monocyte
DB_HB013H_1_2_redo.337	DC	Monocytes	Monocyte
DB_HB013H_1_2_redo.340	DC	Monocytes	Monocyte
DB_HB013H_1_2_redo.343	DC	Monocytes	Monocyte
DB_HB013H_1_2_redo.345	DC	Monocytes	Monocyte
DB_HB013H_1_2_redo.355	DC	Monocytes	Monocyte
DB_HB013H_1_2_redo.356	DC	Monocytes	Monocyte
DB_HB013H_1_2_redo.358	DC	Monocytes	Monocyte
DB_HB013H_1_2_redo.366	DC	Monocytes	Monocyte
DB_HB013H_1_2_redo.374	DC	Monocytes	Monocyte
DB_HB013H_1_2_redo.375	DC	Monocytes	Monocyte
DB_HB013H_1_2_redo.383	DC	Monocytes	Monocyte
DB_HB013H_1_2_redo.384	DC	Monocytes	Monocyte
DB_HB013H_1_2_redo.390	DC	Monocytes	Monocyte
DB_HB013H_1_2_redo.410	DC	Monocytes	Monocyte
DB_HB013H_1_2_redo.412	DC	Monocytes	Monocyte
DB_HB013H_1_2_redo.416	DC	Monocytes	Monocyte
DB_HB013H_1_2_redo.419	DC	Monocytes	Monocyte
DB_HB013H_1_2_redo.429	DC	Monocytes	Monocyte
DB_HB013H_1_2_redo.455	DC	Monocytes	Monocyte
DB_HB013H_1_2_redo.459	DC	Monocytes	Monocyte
DB_HB013H_1_2_redo.462	DC	Monocytes	Monocyte
DB_HB013H_1_2_redo.468	DC	Monocytes	Monocyte
DB_HB013H_1_2_redo.473	DC	Monocytes	Monocyte
DB_HB013H_1_2_redo.497	DC	Monocytes	Monocyte
DB_HB013H_1_2_redo.499	DC	Monocytes	Monocyte
DB_HB013H_1_2_redo.517	DC	Monocytes	Monocyte
DB_HB013H_1_2_redo.533	DC	Monocytes	Monocyte
DB_HB013H_1_2_redo.539	DC	Monocytes	Monocyte
DB_HB013H_1_2_redo.546	DC	Monocytes	DC
DB_HB013H_1_2_redo.555	DC	Monocytes	Monocyte
DB_HB013H_1_2_redo.556	DC	Monocytes	Monocyte
DB_HB013H_1_2_redo.557	DC	Monocytes	Monocyte
DB_HB013H_1_2_redo.563	DC	Monocytes	Monocyte
DB_HB013H_1_2_redo.571	DC	Monocytes	Monocyte
DB_HB013H_1_2_redo.581	DC	Monocytes	Monocyte
DB_HB013H_1_2_redo.599	DC	Monocytes	DC
DB_HB013H_1_2_redo.602	DC	Monocytes	Monocyte
DB_HB013H_1_2_redo.604	DC	Monocytes	Monocyte
DB_HB013H_1_2_redo.605	DC	Monocytes	Monocyte
DB_HB013H_1_2_redo.607	DC	Monocytes	Monocyte
DB_HB013H_1_2_redo.611	DC	Monocytes	Monocyte
DB_HB013H_1_2_redo.657	DC	Monocytes	Monocyte
DB_HB013H_1_2_redo.669	DC	Monocytes	Monocyte
DB_HB013H_1_2_redo.679	DC	Monocytes	Monocyte
DB_HB013H_1_2_redo.680	DC	Monocytes	Monocyte
DB_HB013H_1_2_redo.705	DC	Monocytes	Monocyte
DB_HB013H_1_2_redo.709	DC	Monocytes	Monocyte
DB_HB013H_1_2_redo.724	DC	DC	DC
DB_HB013H_1_2_redo.749	DC	Monocytes	Monocyte
DB_HB013H_1_2_redo.771	DC	Monocytes	Monocyte
DB_HB013H_1_2_redo.782	DC	Monocytes	Monocyte
DB_HB013H_1_2_redo.788	DC	Monocytes	Monocyte
DB_HB013H_1_2_redo.802	DC	Monocytes	Monocyte
DB_HB013H_1_2_redo.820	DC	Monocytes	Monocyte
DB_HB013H_1_2_redo.832	DC	Monocytes	Monocyte
DB_HB013H_1_2_redo.878	DC	Monocytes	Monocyte
DB_HB013H_1_2_redo.879	DC	Monocytes	Monocyte
DB_HB013H_1_2_redo.893	DC	Monocytes	DC
DB_HB014T_1_2_redo.5	DC	DC	Monocyte
DB_HB014T_1_2_redo.8	DC	DC	DC
DB_HB014T_1_2_redo.24	DC	Monocytes	Monocyte
DB_HB014T_1_2_redo.43	DC	Monocytes	Monocyte
DB_HB014T_1_2_redo.44	DC	Monocytes	Monocyte
DB_HB014T_1_2_redo.45	DC	Monocytes	Monocyte
DB_HB014T_1_2_redo.48	DC	Monocytes	Monocyte
DB_HB014T_1_2_redo.52	DC	Monocytes	Monocyte
DB_HB014T_1_2_redo.58	DC	Monocytes	DC
DB_HB014T_1_2_redo.59	DC	Monocytes	Monocyte
DB_HB014T_1_2_redo.66	DC	Monocytes	Monocyte
DB_HB014T_1_2_redo.82	DC	Monocytes	Monocyte
DB_HB014T_1_2_redo.97	DC	Monocytes	Monocyte
DB_HB014T_1_2_redo.105	DC	Monocytes	Monocyte
DB_HB014T_1_2_redo.106	DC	Monocytes	Monocyte
DB_HB014T_1_2_redo.107	DC	Monocytes	Monocyte
DB_HB014T_1_2_redo.108	DC	Monocytes	Monocyte
DB_HB014T_1_2_redo.110	DC	Monocytes	Monocyte
DB_HB014T_1_2_redo.111	DC	Monocytes	Monocyte
DB_HB014T_1_2_redo.114	DC	Monocytes	Monocyte
DB_HB014T_1_2_redo.119	DC	Monocytes	Monocyte
DB_HB014T_1_2_redo.137	DC	Monocytes	DC
DB_HB014T_1_2_redo.142	DC	Monocytes	Monocyte
DB_HB014T_1_2_redo.145	DC	Monocytes	Monocyte
DB_HB014T_1_2_redo.147	DC	Monocytes	Monocyte
DB_HB014T_1_2_redo.149	DC	Monocytes	DC
DB_HB014T_1_2_redo.151	DC	Monocytes	Monocyte
DB_HB014T_1_2_redo.156	DC	Monocytes	Monocyte
DB_HB014T_1_2_redo.157	DC	Monocytes	Monocyte
DB_HB014T_1_2_redo.160	DC	Monocytes	Monocyte
DB_HB014T_1_2_redo.161	DC	Monocytes	Monocyte
DB_HB014T_1_2_redo.162	DC	Monocytes	DC
DB_HB014T_1_2_redo.163	DC	Monocytes	Monocyte
DB_HB014T_1_2_redo.167	DC	Monocytes	Monocyte
DB_HB014T_1_2_redo.178	DC	Monocytes	DC
DB_HB014T_1_2_redo.192	DC	Monocytes	Monocyte
DB_HB014T_1_2_redo.194	DC	Monocytes	Monocyte
DB_HB014T_1_2_redo.195	DC	Monocytes	Monocyte
DB_HB014T_1_2_redo.209	DC	Monocytes	Monocyte
DB_HB014T_1_2_redo.210	DC	Monocytes	Monocyte
DB_HB014T_1_2_redo.215	DC	Monocytes	Monocyte
DB_HB014T_1_2_redo.218	DC	Monocytes	Monocyte
DB_HB014T_1_2_redo.222	DC	Monocytes	Monocyte
DB_HB014T_1_2_redo.229	DC	Monocytes	Monocyte
DB_HB014T_1_2_redo.233	DC	Monocytes	Monocyte
DB_HB014T_1_2_redo.236	DC	Monocytes	Monocyte
DB_HB014T_1_2_redo.240	DC	Monocytes	Monocyte
DB_HB014T_1_2_redo.242	DC	Monocytes	Monocyte
DB_HB014T_1_2_redo.247	DC	Monocytes	Monocyte
DB_HB014T_1_2_redo.249	DC	Monocytes	Monocyte
DB_HB014T_1_2_redo.252	DC	Monocytes	Monocyte
DB_HB014T_1_2_redo.265	DC	Monocytes	Monocyte
DB_HB014T_1_2_redo.269	DC	Monocytes	Monocyte
DB_HB014T_1_2_redo.272	DC	Monocytes	DC
DB_HB014T_1_2_redo.273	DC	Monocytes	Monocyte
DB_HB014T_1_2_redo.276	DC	Monocytes	Monocyte
DB_HB014T_1_2_redo.278	DC	Monocytes	Monocyte
DB_HB014T_1_2_redo.282	DC	Monocytes	Monocyte
DB_HB014T_1_2_redo.283	DC	Monocytes	Monocyte
DB_HB014T_1_2_redo.288	DC	Monocytes	Monocyte
DB_HB014T_1_2_redo.292	DC	Monocytes	Monocyte
DB_HB014T_1_2_redo.293	DC	Monocytes	Monocyte
DB_HB014T_1_2_redo.300	DC	Monocytes	Monocyte
DB_HB014T_1_2_redo.306	DC	Monocytes	Monocyte
DB_HB014T_1_2_redo.311	DC	Monocytes	Monocyte
DB_HB014T_1_2_redo.312	DC	Monocytes	Monocyte
DB_HB014T_1_2_redo.315	DC	Monocytes	Monocyte
DB_HB014T_1_2_redo.320	DC	Monocytes	DC
DB_HB014T_1_2_redo.321	DC	Monocytes	Monocyte
DB_HB014T_1_2_redo.325	DC	Monocytes	Monocyte
DB_HB014T_1_2_redo.326	DC	Monocytes	Monocyte
DB_HB014T_1_2_redo.329	DC	Monocytes	T_cells
DB_HB014T_1_2_redo.331	DC	Monocytes	Monocyte
DB_HB014T_1_2_redo.338	DC	Monocytes	Monocyte
DB_HB014T_1_2_redo.342	DC	Monocytes	NK_cell
DB_HB014T_1_2_redo.346	DC	Monocytes	Monocyte
DB_HB014T_1_2_redo.348	DC	Monocytes	Monocyte
DB_HB014T_1_2_redo.349	DC	Monocytes	Monocyte
DB_HB014T_1_2_redo.350	DC	Monocytes	Monocyte
DB_HB014T_1_2_redo.355	DC	Monocytes	Monocyte
DB_HB014T_1_2_redo.357	DC	Monocytes	Monocyte
DB_HB014T_1_2_redo.358	DC	Monocytes	Monocyte
DB_HB014T_1_2_redo.363	DC	Monocytes	Monocyte
DB_HB014T_1_2_redo.364	DC	Monocytes	Monocyte
DB_HB014T_1_2_redo.365	DC	Monocytes	DC
DB_HB014T_1_2_redo.372	DC	Monocytes	Monocyte
DB_HB014T_1_2_redo.376	DC	Monocytes	Monocyte
DB_HB014T_1_2_redo.377	DC	Monocytes	Monocyte
DB_HB014T_1_2_redo.379	DC	Monocytes	Monocyte
DB_HB014T_1_2_redo.382	DC	Monocytes	Monocyte
DB_HB014T_1_2_redo.390	DC	Monocytes	Monocyte
DB_HB014T_1_2_redo.392	DC	Monocytes	Monocyte
DB_HB014T_1_2_redo.396	DC	Monocytes	Monocyte
DB_HB014T_1_2_redo.400	DC	Monocytes	Monocyte
DB_HB014T_1_2_redo.401	DC	Monocytes	Monocyte
DB_HB014T_1_2_redo.403	DC	Monocytes	DC
DB_HB014T_1_2_redo.405	DC	Monocytes	Monocyte
DB_HB014T_1_2_redo.413	DC	Monocytes	Monocyte
DB_HB014T_1_2_redo.414	DC	Monocytes	Monocyte
DB_HB014T_1_2_redo.416	DC	Monocytes	Monocyte
DB_HB014T_1_2_redo.418	DC	Monocytes	Monocyte
DB_HB014T_1_2_redo.425	DC	Monocytes	DC
DB_HB014T_1_2_redo.429	DC	Monocytes	Monocyte
DB_HB014T_1_2_redo.432	DC	Monocytes	Monocyte
DB_HB014T_1_2_redo.439	DC	Monocytes	DC
DB_HB014T_1_2_redo.445	DC	Monocytes	Monocyte
DB_HB014T_1_2_redo.448	DC	Monocytes	Monocyte
DB_HB014T_1_2_redo.451	DC	Monocytes	Monocyte
DB_HB014T_1_2_redo.465	DC	DC	Monocyte
DB_HB014T_1_2_redo.470	DC	Monocytes	Monocyte
DB_HB014T_1_2_redo.481	DC	Monocytes	DC
DB_HB014T_1_2_redo.483	DC	Monocytes	Monocyte
DB_HB014T_1_2_redo.484	DC	Monocytes	DC
DB_HB014T_1_2_redo.486	DC	Monocytes	Monocyte
DB_HB014T_1_2_redo.490	DC	Monocytes	Monocyte
DB_HB014T_1_2_redo.492	DC	DC	DC
DB_HB014T_1_2_redo.494	DC	Monocytes	Monocyte
DB_HB014T_1_2_redo.498	DC	Monocytes	Monocyte
DB_HB014T_1_2_redo.499	DC	Monocytes	Monocyte
DB_HB014T_1_2_redo.504	DC	Monocytes	Monocyte
DB_HB014T_1_2_redo.507	DC	Monocytes	Monocyte
DB_HB014T_1_2_redo.510	DC	Monocytes	Monocyte
DB_HB014T_1_2_redo.519	DC	Monocytes	DC
DB_HB014T_1_2_redo.520	DC	Macrophages	Monocyte
DB_HB014T_1_2_redo.521	DC	Monocytes	Monocyte
DB_HB014T_1_2_redo.522	DC	Monocytes	Monocyte
DB_HB014T_1_2_redo.525	DC	Monocytes	Monocyte
DB_HB014T_1_2_redo.534	DC	Monocytes	Monocyte
DB_HB014T_1_2_redo.543	DC	Monocytes	Monocyte
DB_HB014T_1_2_redo.544	DC	Monocytes	DC
DB_HB014T_1_2_redo.554	DC	Monocytes	Monocyte
DB_HB014T_1_2_redo.565	DC	Monocytes	Monocyte
DB_HB014T_1_2_redo.566	DC	Monocytes	Monocyte
DB_HB014T_1_2_redo.568	DC	Monocytes	DC
DB_HB014T_1_2_redo.571	DC	Macrophages	DC
DB_HB014T_1_2_redo.584	DC	Monocytes	Monocyte
DB_HB014T_1_2_redo.590	DC	Monocytes	Monocyte
DB_HB014T_1_2_redo.596	DC	Monocytes	Monocyte
DB_HB014T_1_2_redo.598	DC	Monocytes	Monocyte
DB_HB014T_1_2_redo.602	DC	Monocytes	Monocyte
DB_HB014T_1_2_redo.603	DC	Monocytes	Monocyte
DB_HB014T_1_2_redo.609	DC	Monocytes	Monocyte
DB_HB014T_1_2_redo.615	DC	Monocytes	Monocyte
DB_HB014T_1_2_redo.617	DC	Monocytes	Monocyte
DB_HB014T_1_2_redo.626	DC	Monocytes	Monocyte
DB_HB014T_1_2_redo.634	DC	Monocytes	Monocyte
DB_HB014T_1_2_redo.638	DC	Monocytes	Monocyte
DB_HB014T_1_2_redo.644	DC	Monocytes	Monocyte
DB_HB014T_1_2_redo.657	DC	Monocytes	Monocyte
DB_HB014T_1_2_redo.658	DC	Monocytes	Monocyte
DB_HB014T_1_2_redo.660	DC	Monocytes	Monocyte
DB_HB014T_1_2_redo.662	DC	Monocytes	Monocyte
DB_HB014T_1_2_redo.666	DC	Monocytes	DC
DB_HB014T_1_2_redo.667	DC	Monocytes	Monocyte
DB_HB014T_1_2_redo.669	DC	Monocytes	Monocyte
DB_HB014T_1_2_redo.678	DC	Monocytes	Monocyte
DB_HB014T_1_2_redo.682	DC	Monocytes	Monocyte
DB_HB014T_1_2_redo.687	DC	Monocytes	Monocyte
DB_HB014T_1_2_redo.689	DC	Monocytes	DC
DB_HB014T_1_2_redo.691	DC	Monocytes	Monocyte
DB_HB014T_1_2_redo.693	DC	Monocytes	Monocyte
DB_HB014T_1_2_redo.698	DC	Monocytes	Monocyte
DB_HB014T_1_2_redo.701	DC	Monocytes	Monocyte
DB_HB014T_1_2_redo.702	DC	Monocytes	Monocyte
DB_HB014T_1_2_redo.708	DC	Monocytes	Monocyte
DB_HB014T_1_2_redo.714	DC	Monocytes	Monocyte
DB_HB014T_1_2_redo.728	DC	Monocytes	Monocyte
DB_HB014T_1_2_redo.732	DC	Monocytes	Monocyte
DB_HB014T_1_2_redo.733	DC	Monocytes	Monocyte
DB_HB014T_1_2_redo.734	DC	Monocytes	Monocyte
DB_HB014T_1_2_redo.742	DC	Monocytes	Monocyte
DB_HB014T_1_2_redo.743	DC	Monocytes	Monocyte
DB_HB014T_1_2_redo.752	DC	Monocytes	DC
DB_HB014T_1_2_redo.760	DC	Monocytes	Monocyte
DB_HB014T_1_2_redo.765	DC	Monocytes	Monocyte
DB_HB014T_1_2_redo.770	DC	Monocytes	DC
DB_HB014T_1_2_redo.793	DC	Monocytes	Monocyte
DB_HB014T_1_2_redo.817	DC	Monocytes	Monocyte
DB_HB014T_1_2_redo.843	DC	Monocytes	Monocyte
DB_HB014T_1_2_redo.845	DC	Monocytes	Monocyte
DB_HB014T_1_2_redo.850	DC	Monocytes	DC
DB_HB014T_1_2_redo.851	DC	Monocytes	Monocyte
DB_HB014T_1_2_redo.858	DC	Monocytes	Monocyte
DB_HB014T_1_2_redo.875	DC	Monocytes	Monocyte
DB_HB014T_1_2_redo.890	DC	Monocytes	Monocyte
DB_HB014T_1_2_redo.894	DC	Monocytes	Monocyte
DB_HB014T_1_2_redo.895	DC	Monocytes	DC
DB_HB014T_1_2_redo.900	DC	Monocytes	Monocyte
DB_HB014T_1_2_redo.906	DC	Monocytes	Monocyte
DB_HB014T_1_2_redo.915	DC	Monocytes	Monocyte
DB_HB014T_1_2_redo.922	DC	Monocytes	Monocyte
DB_HB014T_1_2_redo.923	DC	Monocytes	Monocyte
DB_HB014T_1_2_redo.945	DC	Monocytes	Monocyte
DB_HB014T_1_2_redo.946	DC	Monocytes	Monocyte
DB_HB015H_1.66	DC	Monocytes	Monocyte
DB_HB015H_1.106	DC	Monocytes	Monocyte
DB_HB015H_1.108	DC	Monocytes	Monocyte
DB_HB015H_1.109	DC	Monocytes	DC
DB_HB015H_1.117	DC	Monocytes	Monocyte
DB_HB015H_1.130	DC	Monocytes	Monocyte
DB_HB015H_1.132	DC	Monocytes	Neutrophils
DB_HB015H_1.134	DC	Monocytes	Monocyte
DB_HB015H_1.138	DC	Monocytes	DC
DB_HB015H_1.142	DC	Monocytes	DC
DB_HB015H_1.144	DC	Monocytes	DC
DB_HB015H_1.161	DC	Monocytes	Monocyte
DB_HB015H_1.196	DC	Monocytes	Monocyte
DB_HB015H_1.202	DC	Monocytes	DC
DB_HB015H_1.211	DC	Monocytes	DC
DB_HB015H_1.217	DC	Monocytes	DC
DB_HB015H_1.222	DC	Monocytes	Monocyte
DB_HB015H_1.241	DC	Monocytes	Monocyte
DB_HB015H_1.247	DC	Monocytes	Monocyte
DB_HB015H_1.249	DC	Monocytes	Monocyte
DB_HB015H_1.251	DC	Monocytes	Monocyte
DB_HB015H_1.266	DC	Monocytes	Monocyte
DB_HB015H_1.272	DC	Monocytes	Monocyte
DB_HB015H_1.290	DC	Monocytes	Monocyte
DB_HB015H_1.299	DC	Monocytes	Monocyte
DB_HB015H_1.302	DC	Monocytes	Monocyte
DB_HB015H_1.325	DC	Monocytes	Monocyte
DB_HB015H_1.328	DC	Monocytes	Monocyte
DB_HB015H_1.331	DC	Monocytes	Monocyte
DB_HB015H_1.337	DC	Monocytes	Monocyte
[truncated: 27,969 more rows]

## Sheet: Signature Geneset
Bcells	BECs	DC	Endothelial	Eosinophil	HB associated Basophils	HB associated Erythroid	HB associated Macrophage	HB associated Pro-myelocyte	Hepatocytes	MARCO_high_Macrophage	MKI67+ cells	Monocyte	Neutrophils	NK-cell	pDC	Plsama Cell	Smooth muscle	Tcell	TFF+ Endothelial	Tumor cluster 1	Tumor cluster 2	Tumor cluster 3	Tumor cluster 4 Erythroid	Tumor cluster 5 DCN high	Tumor cluster 6 Neuroendocrine	WNT5A high HB associated Fibroblast	WNT5A int HB associated Fibroblast	XCR1_high_DC
MS4A1	CLDN4	CD1C	FCN3	CLC	CPA3	HBB	GPNMB	MPO	ALDOB	MARCO	MKI67	SERPINB2	FCGR3B	IL2RB	GZMB	IGHG1	MYH11	IL7R	CCL21	ITIH2	APOB	AHSG	SPP1	COL3A1	CHGB	TNFRSF11B	C7	IDO1
CD79A	TM4SF4	HLA-DPB1	DNASE1L3	PRG3	TPSAB1	HBD	APOE	ELANE	HP	CD5L	STMN1	VCAN	FPR1	CD247	IRF4	IGKC	LTF	TRBC2	MMRN1	GPC3	CPS1	REG3A	REG3A	COL1A2	SST	MMP11	DCN	WDFY4
BANK1	KRT19	HLA-DQA1	CRHBP	RNASE2	KIT	SLC4A1	LGMN	LTF	RBP4	LIPA	TOP2A	EREG	IL8	GNLY	GPR183	IGHG3	MPO	CD8A	EMP1	APOB	IGF2	ADH1B	REG1A	COL1A1	CHGA	IGFBP3	COLEC11	CPVL
LY9	KRT18	HLA-DQB1	AKAP12	EPX	CTSG	SPTA1	SLC40A1	CTSG	APOA1	CD163	CENPF	LYZ	TNFAIP6	CCL5	EGLN3	IGHG4	DEFA3	SPOCK2	RHOJ	IGF2	FGB	CYP2E1	CLU	POSTN	MFAP4	COL6A3	BGN	CPNE3
CXCR5	ANXA4	HLA-DRA	OIT3	PRG2	IL1RL1	HEMGN	CCL18	DEFA3	CYP3A4	C1QA	ASPM	CD300E	TREM1	CRTAM	LDLRAD4	IGHM	TAGLN	ETS1	TFF3	H19	FGA	BAAT	GPC3	CXCL14	DLK1	WNT5A	IGFBP7	HLA-DPB1
CD37	TACSTD2	HLA-DPA1	FCN2	RNASE3	GATA2	HBA2	SEPP1	BPI	HPX	C1QB	TUBB	FCN1	PROK2	KLRB1	NR4A3	IGHA1	MYL9	CNOT6L	CAV1	CYP2E1	FGG	MEG3	FGL1	LUM	PCSK1N	CYR61	MYH7B	HLA-DQB1
	CLDN1	HLA-DRB1	PTPRB	BIRC3	HDC	HBA1	LIPA	DEFA4	ORM1	VSIG4	HMGB2	IL1B	VNN2	PIK3R1	IRF7	IGJ	ACTA2	ICOS	SDPR	PEG10	SERPINA1	APCS	HBG2	SPARC	SCG2	LUM	COL4A2	HLA-DPA1
	KRT7	HLA-DRB5	FLT1	FFAR2	CMA1	HBG2	CD163	MS4A3	TTR	CETP		THBS1	BASP1	CD160	SPIB	IGHG2	BPI	CCL5	AKAP12	ITIH1	RELN	AKR1C1	FN1	COL6A3	DSP	ANTXR1	COL4A1	HLA-DQA1
	KRT8	GPR183	KDR	SYNE1	HPGD	ALAS2	C1QA	PRTN3	APOC3	C1QC		TIMP1	S100A12	TAOK1	CCR7	IGHA2	ADAMTS1	RORA	ANGPT2	AHSG	AGT	IGF2	SPINK5	DCN	SYT4	APCDD1	MGP	GPR157
	SGMS2	CD86	SDPR	NBN	SLC18A2	EPB42	MS4A4A	AZU1	CP	SLC40A1			G0S2	PRF1	LILRA4	IGLC2	CAMP	CD3D	EFEMP1	REG3A	CYP2E1	APOC1	PGC	COL5A2	PCSK1	COL5A2	AEBP1	SLAMF7
	TM4SF1	CD74	CLEC4G	LGALS12	VWA5A	HBG1	CTSD	CEACAM8	ALB	MS4A7			OSM	S1PR5	IRF8	IGLC3	DEFA4	LTB	CLDN5	TF	PGC	APOA2	FGA	FSTL1	AGT	DIO2	FN1	FLT3
	ELF3	CLEC10A	CLEC4M	GPR65	ACSL4	AHSP	PSAP	CAMP	KNG1	CTSB			S100A9	GZMA	IGJ	IGLC7	MYLK	CD2	PPFIBP1	APOA2	C3	HULC	TNFRSF11B	MGP	MAP1B	STC1	SPARC	CADM1
	SLC4A4	HLA-DQA2	EMP1	GAPT	AHR	HMBS	CPM	CEACAM6	AMBP	FCGRT			IVNS1ABP	NKG7	RAB11FIP1	AC096579.7	C11orf96	KLRB1	LAMA4	F2	A2M	ALB	HBG1	IGFBP5	NOTUM	CXCL14	COL14A1	HLA-DRB1
	KLF5	INSIG1	F8	PTAFR	LMNA	MKI67	SLCO2B1	MMP8	SERPINC1	FOLR2			AQP9	SLC38A1	EZR	IGKV4-1	SPARCL1	SLC38A1	PLAT	AMBP	ALB	GC	APOA2	CCDC80	NKD1	COL6A1	CCDC80	CD74
	DCDC2	AGPAT9	STAB2	ALOX15	CSF1	HBM	CTSB	LCN2	TF	LGMN			S100P	IFNG	SEMA7A	MZB1	SYNM	CD69	ADAMTS9	PLG	FN1	ZC3H13	FGG	PTN	NEFM	LAMB1	THBS2	SNX3
	CDH1	DUSP4	APOLD1	SIGLEC10	TNFRSF9	GYPA	F13A1	NUCB2	ADH4	FCGR3A			ALOX5AP	KLRD1	TSPAN13	IGLL5		TRAC	TIMP3	APOA1	TF	ITIH2	HBA2	PRRX1	KIAA1244	FSTL1	COL1A1	HLA-DRA
	TFPI2	IL1R2	TIMP3	SYNE2	MS4A2	CA2	VCAM1	RNASE2	HRG	VCAM1			S100A8	FYN	ITM2C	IGHV3-23		CD28	TFPI	FGA	AHSG	GPAM	GPX2	COL6A2	NEUROD1	WIF1	COL5A1	DUSP4
	CYR61	AMICA1	LIFR	NIN	GCSAML	ANK1	C1QB	OLFM4	C3	SDC3			MXD1	XCL1	ETV3	IGHJ4		ITM2A	RCAN1	ALB	APOH	GLUD1	MTRNR2L1	CTSK		FBLN1	SERPINE1
	RASEF	HLA-DQB2	PPAP2B	SAMSN1	TPSD1	RHAG		LYZ	APOH	CFP			PTGS2	SYTL3	GNA15	SEC11C		CD96	PKHD1L1	SERPINF2	PAH	APOH	CXCL3	COL6A1		COL12A1	FBLN1
	DSP	CCR7	LYVE1	GNA15	TIAM2	FECH		ABCA13	ORM2	FTL			BCL2A1	ETS1	IL3RA	IGHJ6		PDE4D	NTS	KNG1	AFM	GLUL	FGB	COL14A1		MMP2	FBN1
	CXCL1	HLA-DMA	GPR116	ADAM8	ANKRD28	SPTB		TKT	AZGP1	MSR1			NAMPT	MYBL1	SEL1L3	SSR4		CD5	PROX1	GLUD1	AMBP	AMACR	MPO	FBLN1		DCN	IGFBP3
	ITGB8	SAMHD1	STAB1	EMR1	GALC	CA1		SERPINB1	FGB	CD68			ACSL1	NCAM1	SLC15A4	ITM2C		ITK	APOLD1	FGG	CYP3A7	ACSM2B	NES	COL12A1		COL6A2	COL3A1
	EPHA2	HLA-DOA	TM4SF1	FLVCR1	HPGDS	SNCA		S100A8	FGA	HMOX1			FFAR2	RUNX3	KIAA0226	FAM46C		ZFP36L2	LYVE1	APOH	FGL1	F12	HBB	PCOLCE		CPE	CFH
	EPCAM	FCER1A	CLEC1B	BCL2A1	BMP2K	CENPF		ANXA3	FGG	EPB41L2			IFITM2	VPS37B	PMEPA1	HSP90B1		GZMK	PTRF	GPAM	MEG3	DLK1	CTSG	OGN		GPNMB	COL1A2
	TNFRSF12A	HLA-DMB	EPAS1	AMICA1	PAG1	TRAK2		MYB	GSTA1	LILRB5			CSF3R	AKNA	SLAMF7	SLAMF7		CD6	CD200	FABP1	F5	ASPSCR1	MGP	MTRNR2L1		COL1A1	COL6A2
	CXCL6	NRARP	ENG	GALC	SLC26A2	EIF2AK1		RETN					PLEK	CD69	CCDC50			PPP1R16B	CD9	VTN	HP	AKR1C3	CFH	COL5A1		CCDC80	C1R
	MMP7	IL13RA1	HSPG2	SOCS2	LEO1	UROD		CST7					NCF2	CNOT6L	ZC3HAV1			PBXIP1	MTUS1	DHCR24	ITIH2	ACSM2A	BGN	ASPN		LAMA2	COL6A1
	SPTBN1	FPR3	IGFBP7	IL1RL1	FER	SLC25A37		RNASE3					CXCR2	RANBP2	HERPUD1			GPRIN3	IGFBP7	SERPINA5	ITIH1	APOE	APOB	CPE		COL1A2	PDLIM3
	IGFBP1	VDR	CDH5	FAM101B		BLVRB		PGD					PLAUR	REL	TCF4			TMEM66	SPTBN1	SLC2A2	APOA2	ADH1A	EPCAM	SFRP2		MXRA5	COL6A3
	SFRP5	SPIB	IL33	OLR1		SELENBP1		TCN1					SLA	RP11-94L15.2	SLC7A5			RHOH	GNG11	SERPINA1	FMO5	FABP1	ELANE	COL2A1		SFRP1	LAMB1
	LAMC2	CSF2RA	RAPGEF5	BASP1		TOP2A		CHI3L1					SLC11A1	CD96	DUSP5			TNFAIP3	ECSCR	FGB	PLG	FXYD2	NQO1	HTRA1		COLEC12	PDGFRB
	MLLT4	RNASE6	ADAMTS4	C10orf54		ADD2		SLPI					MME	TIGIT	SOX4			FYN	PDPN	APOE	VTN	APOB	F13A1	FBN1		SPON1	FSTL1
	LDLR	ETV3	PDLIM1	SRGN		CAT		C17orf76-AS1					SOD2	PRKCH	POLB			PTPRCAP	LAMC1	SCD	ITIH3	AGT	AKR1C1	ANTXR1		PREX2	LAMA2
	SOX4	GPR157	GNG11	AURKA		H1F0		S100A9					SAMSN1	XCL2	MPEG1			RUNX3	DPYSL3	GC	APOA1	TF	CTGF	COL16A1		FGFR1	ASPN
	SLC12A2	CTSH	CD36	IDO1		EPB41		EMB					PADI4	TMEM2	TRAF4			TRAT1	CHRDL1	ITIH3	CFH	ITIH1	HULC	LAMB1		C8orf4	APCDD1
	DSG2	NR4A3	ADAMTS1	NCF2		ALAD		TSPO					CKAP4	B3GNT7				BCL11B		MEG3	BHMT	ONECUT2	PLA2G2A	AEBP1		BGN	EFEMP1
	BICC1	EMILIN2	EFNB2	PRSS33		TRIM10		P4HB					SELL	ABCB1				CAMK4		AGT	MBNL3	PEBP1	GDF15	WNT5A		ROBO2	C1S
	MET	FLT3	IL6ST	CEACAM1		SLC25A39		ARG1					GPR97	PPP1R16B				PTGER4		GATM	FMO3	FTCD	SH2D4A	DPT		PAPPA	LTBP4
	FGFR2	SERPINB9	APP	CCL4		TFRC		ATP8B4					CXCR1	FAM105B				TSC22D3		PEBP1	F2	ACADSB	APCDD1	CTGF		PAM	CCL2
	GPRC5B	FGL2	TSPAN7	PLIN2		FAM210B		GAPDH					HCAR3	CD97				CDC42SE2		MBNL3	PEG3	C19orf80	C8orf4	CALD1		HMCN1	GEM
	CLU	CD1E	TCF4	NUCB2		SLC2A1		MKI67					CLEC4E	CST7				G3BP2		A2M	ASGR2	DHCR24	RBP1	IGFBP3		MXRA8	UACA
	FXYD2	HBEGF	CD59	LPCAT2		HIST1H1B		FAM101B					C5AR1	RORA				PARP8		IGFBP1	AOX1	RARRES2	CXCL2	LTBP1		PCOLCE	MATN2
	PERP	MALT1	HYAL2	NR4A3		PRDX2		CPNE3					CPD	EOMES				GATA3		APOC3	GLUD1	SCD	AKR1C3	THBS2		WISP1	DPT
		CPVL	LDB2	RIPK2		BPGM		CRISP3					CD55	TRDC				PIK3R1		ASGR2	FABP1	MLXIPL	BAMBI	PRSS23		MGP	ANTXR1
		CST3	ELTD1	SIAH2		TNS1		GCA					MGAM	SH2D1A				FAM46C		AOX1	REG1A	MST1	MT-ND3	MAP1B		COL5A1	TIMP3
		OGFRL1	STC1	CAT		ABCB10		SLC2A5					RGS2	CMC1				LCK		RELN	SLC39A14	SPARCL1	SERPINA1	RND3		CALD1	FBLN5
		SULF2	VWF	IL3RA		2021-03-08		MNDA					FRMD4B	KLRF1				RNF19A		RARRES2	GC	GPC3	COL5A2	SERPINF1		WLS	IGFBP5
		AIM1	NID1	GPR97		KLF1		SPN					PLAU	CCND2				TSPYL2		LECT2	SERPINC1	SERPINA1	SLC39A14	IGF1		AEBP1	CALD1
		ARL4C	EDNRB	VSTM1		HIST1H1D		ERLIN1					C19orf59	PIP4K2A				SYNE2		C3	PEG10	AMBP	MMP11	FRZB		LPPR4	DKK3
		CD83	NRP1	LCP2		HMGB2		SERPINB10					IL1R2	NR4A2				SATB1		SERPINC1	CPB2	LECT2	LOX	APCDD1		PTN	LEPR
			F2R			FBXO7							MNDA
			COL4A1			XPO7							CTB-61M7.2
						GLRX5							LCP2
						HIST1H4C							FCAR
						RHCE							HCAR2
						DMTN							FAM65B
						TAL1							MMP9
						TPX2							PHACTR1
						TRIM58							LIMK2
						NUSAP1							TMCC3
						KAT2B							IRAK3
						WHSC1							SRGN
						SLC14A1							PTPRE
						HIST1H1E							RNF149
						ACSL6							KCNJ15
						ASPM							LCP1
						SOX6							FPR2
						TMOD1							MEGF9
						ERMAP							KIAA1551
						WNK1							FTH1
						CPOX							GCA
						CTSE
						BSG
						TMCC2
						TMEM56
						TUBB
						PRC1
						CENPE
						SPECC1
						SMC4
						TFDP1
						MINPP1
						FAM46C
						UBAC1
						DLGAP5
						MKRN1
						DCAF12
						NCAPG
						NCOA4
						CASC5
						CKAP5
						NFE2
						KIF22
