# Supplementary material for: Single-cell analysis of hepatoblastoma identifies tumor signatures that predict chemotherapy susceptibility using patient-specific tumor spheroids
Source: Nat Commun. 2022 Aug 25;13:4878. doi: 10.1038/s41467-022-32473-z (PMC9411569; doi:10.1038/s41467-022-32473-z)
Supplement: Supplementary file 8 — Supplementary Data 5 [file 41467_2022_32473_MOESM8_ESM.xlsx]

## Sheet: Success rate of PDS grow
Supplementary Data 5. Origin of cultivated Patient-derived spheroids (Freshly isolated cells or Cryopreserved freshly isolated cells) and ability of cells to grow at short term (2-4 passages) or long term (more than 16 passages).
	Patient	Starting material	Short term culture	Long term culture
	1	Cryopreserved FIC	no	no
	2	Cryopreserved FIC	yes	yes
	3	Cryopreserved FIC	no	no
	4	Cryopreserved FIC	no	no
	5	Cryopreserved FIC	no	no
	6	FIC	yes	yes
	7	FIC	yes	yes
	8	FIC	yes	yes
	9	FIC	yes	no
