# Supplementary material for: Single-cell analysis of hepatoblastoma identifies tumor signatures that predict chemotherapy susceptibility using patient-specific tumor spheroids
Source: Nat Commun. 2022 Aug 25;13:4878. doi: 10.1038/s41467-022-32473-z (PMC9411569; doi:10.1038/s41467-022-32473-z)
Supplement: Supplementary file 9 — Supplementary Data 6 [file 41467_2022_32473_MOESM9_ESM.xlsx]

## Sheet: Title
Supplementary Data 6. Differentially expressed genes in each Patient-derived spheroids lines.
Gene symbols, p-values, average expression log2 fold change, Pct1, Pct2 and adjusted p-values from two-sided Wilcoxon rank-sum tests are shown.

## Sheet: DEG_PDS_Patient2
Gene	p_val	avg_log2FC	pct.1	pct.2	p_val_adj
CEACAM6	0	4.55178	0.905	0	0
LGALS4	0	3.98125	0.904	0.004	0
TSPAN8	0	3.81267	0.992	0.195	0
REG4	0	3.69011	0.489	0	0
GPRC5A	0	3.65891	0.968	0.001	0
UCA1	0	3.56406	0.966	0.004	0
KRT20	0	3.5533	0.916	0	0
LYZ	0	3.50108	0.988	0.253	0
S100P	0	3.38661	0.978	0.011	0
IGFBP3	0	3.3611	0.874	0.089	0
CDH17	0	3.18055	0.889	0.005	0
CEACAM5	0	3.11015	0.477	0	0
S100A14	0	3.00361	0.989	0.015	0
ANXA2	0	2.9213	0.997	0.575	0
ELF3	0	2.87185	0.988	0.212	0
LGALS3	0	2.85199	0.95	0.1	0
MUC13	0	2.75216	0.881	0.007	0
MYOF	0	2.74825	0.943	0.005	0
COL17A1	0	2.63309	0.884	0.001	0
LAMB3	0	2.55038	0.953	0.01	0
CLDN4	0	2.54302	0.972	0.073	0
FERMT1	0	2.53311	0.939	0.129	0
GCNT3	0	2.50359	0.736	0.048	0
VIL1	0	2.486	0.988	0.454	0
CTSE	0	2.47677	0.866	0.005	0
FXYD3	0	2.43022	0.858	0	0
PARM1	0	2.39722	0.721	0.137	0
FAT1	0	2.36119	0.995	0.681	0
ANXA1	0	2.36005	0.907	0.06	0
MMP1	0	2.35771	0.303	0	0
CD55	0	2.35752	0.862	0.047	0
EPCAM	0	2.35728	0.989	0.415	0
ALDH3A1	0	2.34235	0.571	0.008	0
KLF5	0	2.33829	0.985	0.254	0
AGR2	0	2.33724	0.943	0.149	0
THBS1	0	2.30995	0.753	0.225	0
ALDH1A1	0	2.27883	0.975	0.474	0
RP11-363E7.4	0	2.27037	0.812	0.031	0
SATB1	0	2.25727	0.776	0.01	0
JAG1	0	2.23938	0.939	0.259	0
EZR	0	2.23174	0.985	0.486	0
S100A16	0	2.22992	0.969	0.298	0
MTRNR2L1	0	2.22028	0.958	0.044	0
MET	0	2.2202	0.959	0.303	0
KIAA1199	0	2.21067	0.844	0.023	0
AKR1B10	0	2.1613	0.345	0.009	0
MUC17	0	2.14898	0.411	0	0
KRT23	0	2.13014	0.771	0.08	0
S100A6	0	2.12189	0.979	0.341	0
MYH14	0	2.11591	0.957	0.132	0
ABHD2	0	2.1058	0.903	0.304	0
TSPAN1	0	2.06534	0.799	0.001	0
POF1B	0	2.0648	0.934	0.033	0
EHF	0	2.064	0.86	0.003	0
SLC12A2	0	2.06075	0.886	0.32	0
KRT8	0	2.05883	0.992	0.584	0
FABP1	3.71298e-208	2.05858	0.664	0.361	9.55017e-204
SLC7A11	0	2.02662	0.859	0.181	0
LAD1	0	2.00406	0.927	0.108	0
ITGB4	0	1.98702	0.893	0.019	0
CAPN2	0	1.97919	0.953	0.325	0
GPA33	0	1.97094	0.7	0	0
KRT18	0	1.96875	0.995	0.77	0
NQO1	0	1.95694	0.992	0.531	0
FLNB	0	1.93325	0.995	0.567	0
REN	0	1.92422	0.476	0.002	0
S100A4	0	1.92309	0.809	0.186	0
TRIM31	0	1.89764	0.697	0.022	0
CDH1	0	1.88838	0.927	0.061	0
GPX2	0	1.86855	0.975	0.356	0
CES2	0	1.86389	0.726	0.288	0
CCL20	0	1.86002	0.657	0.099	0
HSD17B2	0	1.85333	0.272	0.027	0
ATP8B1	0	1.83877	0.929	0.151	0
CDCP1	0	1.83227	0.901	0.009	0
ACTN4	0	1.82608	0.984	0.534	0
SFN	0	1.82372	0.89	0.078	0
IFNGR1	0	1.79837	0.906	0.406	0
CD9	0	1.79614	0.865	0.009	0
IL8	0	1.77247	0.553	0.002	0
CXCL14	0	1.75512	0.346	0.02	0
CA12	0	1.74576	0.579	0.06	0
FOSL2	0	1.74077	0.877	0.166	0
ATF3	0	1.72891	0.947	0.443	0
KRT19	0	1.72335	0.994	0.697	0
EMP1	0	1.71982	0.58	0.006	0
MISP	0	1.71734	0.858	0.018	0
AHR	0	1.70114	0.922	0.308	0
KLF6	0	1.67816	0.984	0.665	0
CADPS	0	1.67562	0.735	0.059	0
QSOX1	0	1.67027	0.924	0.38	0
TMPRSS4	0	1.66342	0.769	0	0
ESRP1	0	1.66161	0.879	0.002	0
C2orf88	0	1.65402	0.613	0.016	0
TXNRD1	0	1.65172	0.985	0.75	0
PPARG	0	1.64801	0.852	0.041	0
NDRG1	7.03764e-195	1.64153	0.516	0.224	1.81015e-190
DSG2	0	1.63769	0.994	0.725	0
TMEM45B	0	1.62647	0.831	0.14	0
HEPH	0	1.6128	0.792	0.001	0
ANXA3	0	1.6038	0.799	0.003	0
MSLN	0	1.60365	0.768	0.001	0
ABCG2	0	1.60247	0.632	0.026	0
DSC2	0	1.59827	0.929	0.393	0
NDFIP1	0	1.59715	0.856	0.443	0
SERPINB6	0	1.59486	0.846	0.247	0
FAM84A	0	1.59225	0.851	0.339	0
AHNAK	0	1.58655	0.956	0.386	0
USH1C	0	1.58577	0.845	0.09	0
DSTN	0	1.58154	0.973	0.572	0
ARPC2	0	1.57836	0.998	0.792	0
S100A10	0	1.56799	0.916	0.413	0
CERS6	0	1.56599	0.947	0.536	0
PERP	0	1.56227	0.968	0.519	0
EGLN3	0	1.55179	0.357	0.037	0
ASPH	0	1.53288	0.989	0.701	0
TFF1	0	1.52705	0.288	0.001	0
TANC1	0	1.52672	0.829	0.19	0
PLK2	0	1.52435	0.84	0.234	0
IL33	0	1.50709	0.6	0.002	0
PRR15	0	1.50533	0.807	0.025	0
UGT8	0	1.50229	0.762	0.026	0
TMSB10	0	1.48563	0.999	0.851	0
KLK10	0	1.47023	0.577	0	0
BMP4	0	1.4694	0.926	0.599	0
STX3	0	1.46571	0.874	0.242	0
GSTP1	0	1.4637	0.991	0.792	0
CXCL3	0	1.45988	0.613	0.001	0
CDX2	0	1.45853	0.792	0.019	0
TMPRSS2	0	1.44827	0.773	0.11	0
LMNA	0	1.43834	0.956	0.396	0
IER3	0	1.43604	0.857	0.275	0
TJP2	0	1.42939	0.913	0.252	0
ABCC3	0	1.42857	0.801	0.011	0
CYP2S1	0	1.42773	0.595	0.01	0
LIMA1	0	1.40635	0.931	0.424	0
RBCK1	0	1.40235	0.919	0.329	0
MYC	0	1.39585	0.857	0.333	0
CXCL1	0	1.37857	0.483	0	0
SSFA2	0	1.37849	0.93	0.514	0
PRSS23	0	1.37764	0.74	0.325	0
ROCK2	0	1.3738	0.984	0.84	0
TINAGL1	0	1.35975	0.79	0.021	0
KIAA0040	0	1.35906	0.692	0.002	0
ARHGAP32	0	1.35428	0.84	0.25	0
SLC44A4	0	1.34226	0.657	0.007	0
ANXA11	0	1.34126	0.933	0.323	0
CDKN1A	0	1.33875	0.91	0.425	0
S100A11	0	1.32955	0.83	0.099	0
TGFBR2	0	1.32156	0.896	0.393	0
RHOC	0	1.31888	0.884	0.449	0
CLDN7	0	1.31736	0.796	0.017	0
SYK	0	1.31072	0.818	0.069	0
KLF4	0	1.30922	0.856	0.164	0
APP	0	1.3031	0.971	0.445	0
TIPARP	0	1.3001	0.823	0.249	0
ANXA4	0	1.29861	0.89	0.261	0
TMBIM1	0	1.29624	0.829	0.188	0
SGK1	0	1.2952	0.698	0.05	0
SMCHD1	0	1.28981	0.888	0.637	0
NR4A1	0	1.28334	0.837	0.324	0
CEACAM1	0	1.28256	0.583	0.121	0
CSRP1	0	1.28081	0.844	0.174	0
STK39	0	1.27953	0.8	0.147	0
ITPR3	0	1.27937	0.814	0.033	0
PTPRR	0	1.2727	0.657	0.001	0
IGFL2	0	1.27032	0.445	0.003	0
FSTL3	8.94518e-289	1.27025	0.267	0.051	2.30079e-284
CAPG	0	1.268	0.714	0.013	0
SLC40A1	0	1.26462	0.674	0.292	0
SRI	0	1.26429	0.911	0.471	0
TRIM2	0	1.26346	0.798	0.199	0
RAB25	0	1.2609	0.791	0	0
MXD1	0	1.25766	0.79	0.16	0
PTGS2	0	1.25753	0.385	0.039	0
AKR1C3	0	1.24653	0.95	0.542	0
MECOM	0	1.2456	0.724	0.125	0
EDN1	0	1.24332	0.594	0.011	0
BIRC3	0	1.24091	0.495	0.015	0
LAMC2	0	1.23978	0.658	0.022	0
KLK6	0	1.23599	0.53	0	0
VAMP8	0	1.23103	0.93	0.364	0
STAT6	0	1.22997	0.836	0.109	0
MYO1C	0	1.22515	0.911	0.317	0
ERO1L	0	1.22375	0.938	0.55	0
GALNT3	0	1.21654	0.776	0.001	0
ENC1	0	1.21517	0.817	0.445	0
TALDO1	0	1.20342	0.959	0.502	0
TMEM54	0	1.19766	0.722	0.015	0
RBM47	0	1.18952	0.853	0.165	0
TNFSF15	0	1.18894	0.506	0.001	0
MYL12B	0	1.1883	0.967	0.555	0
LXN	0	1.18779	0.423	0.003	0
GATA2	0	1.1869	0.476	0.043	0
CAPN1	0	1.18623	0.856	0.191	0
PRSS8	0	1.17808	0.665	0.006	0
CDC42BPA	0	1.17502	0.926	0.491	0
TGFBI	0	1.17355	0.603	0.206	0
SLC2A1	1.07912e-305	1.17086	0.933	0.695	2.77561e-301
BCL2L1	0	1.16736	0.818	0.196	0
SERPINB5	0	1.16368	0.657	0	0
EPS8L2	0	1.16164	0.882	0.229	0
PHGR1	0	1.16004	0.653	0	0
GPX3	0	1.15408	0.529	0.17	0
INADL	0	1.15276	0.884	0.254	0
NEBL	0	1.14997	0.705	0.038	0
SERINC2	0	1.14991	0.805	0.179	0
JUP	0	1.146	0.851	0.233	0
FGFBP1	0	1.14479	0.601	0	0
ACER2	0	1.14433	0.628	0.012	0
CTNND1	0	1.14388	0.945	0.513	0
CD44	0	1.14221	0.565	0.057	0
RAB10	0	1.14214	0.974	0.663	0
SLC6A8	1.65081e-80	1.12856	0.288	0.149	4.24605e-76
GUCY2C	0	1.12854	0.605	0	0
OAS1	0	1.12837	0.65	0.032	0
NPNT	0	1.1271	0.86	0.46	0
PKM	0	1.12678	0.996	0.841	0
MGLL	0	1.12592	0.583	0.011	0
MAL2	0	1.12421	0.868	0.172	0
SERPINB1	0	1.12393	0.877	0.378	0
PPP1R15A	0	1.12306	0.921	0.451	0
SEL1L3	0	1.12266	0.738	0.044	0
MYH9	0	1.11762	0.981	0.674	0
TNS4	0	1.1173	0.602	0.03	0
RHOB	0	1.11432	0.982	0.728	0
SPINT1	0	1.11418	0.743	0.045	0
EPS8L3	0	1.11264	0.802	0.137	0
GCC2	0	1.11108	0.886	0.485	0
PLS1	0	1.10974	0.768	0.136	0
MDM2	4.93707e-191	1.10959	0.814	0.571	1.26986e-186
NIPAL1	0	1.10596	0.695	0.058	0
PLA2G4A	0	1.10397	0.649	0.122	0
MVP	0	1.10258	0.766	0.114	0
PSMD1	0	1.10055	0.983	0.703	0
DDR1	0	1.09844	0.794	0.093	0
CAP1	0	1.09663	0.982	0.689	0
PAM	0	1.09247	0.762	0.184	0
PLCE1	0	1.09244	0.614	0.018	0
YWHAB	0	1.08538	0.989	0.776	0
ABLIM1	0	1.08415	0.837	0.449	0
MYO1A	0	1.08294	0.563	0.026	0
ERBB2	0	1.07724	0.845	0.256	0
GALNT6	0	1.07647	0.745	0.103	0
ADAM9	0	1.07317	0.868	0.368	0
STK17B	0	1.07289	0.734	0.109	0
CITED2	0	1.07262	0.753	0.286	0
FAM129B	0	1.06784	0.86	0.222	0
ETS2	0	1.06402	0.876	0.407	0
RNF43	0	1.06155	0.927	0.555	0
SLC11A2	1.93369e-101	1.06103	0.71	0.453	4.97364e-97
PLEC	0	1.06099	0.841	0.283	0
AGPAT2	0	1.06091	0.706	0.128	0
HOXB9	0	1.0604	0.605	0.001	0
SH3YL1	0	1.05532	0.848	0.231	0
ADCY3	0	1.05278	0.675	0.095	0
PLCD3	0	1.05114	0.7	0.089	0
PROM1	0	1.05065	0.675	0.275	0
PPA1	0	1.04761	0.968	0.675	0
FOS	0	1.04545	0.965	0.62	0
SEMA5A	0	1.04185	0.784	0.229	0
CLCN3	0	1.03853	0.906	0.436	0
ALDOA	0	1.03375	0.997	0.807	0
LIPH	0	1.03293	0.566	0.001	0
CAST	0	1.03105	0.963	0.606	0
CSTB	0	1.02924	0.877	0.415	0
CTSH	0	1.02723	0.744	0.153	0
ERRFI1	0	1.02525	0.832	0.395	0
LLGL2	0	1.02385	0.856	0.232	0
ANKH	0	1.02136	0.727	0.143	0
MAP7	0	1.01948	0.741	0.025	0
EPAS1	0	1.0183	0.739	0.152	0
FOXQ1	0	1.01794	0.709	0.151	0
SH3D19	0	1.01766	0.847	0.286	0
TRIB1	0	1.01525	0.861	0.365	0
UGDH	0	1.01472	0.874	0.483	0
PHLDA1	0	1.00827	0.797	0.373	0
PFKP	0	1.00351	0.598	0.149	0
KLF3	0	1.0023	0.906	0.446	0
MYO5B	0	1.00057	0.805	0.164	0
CMTM4	0	1.00011	0.824	0.24	0
GGH	2.92719e-159	0.999811	0.863	0.802	7.52902e-155
SYNGR2	0	0.994033	0.918	0.422	0
TNFRSF11A	0	0.99371	0.617	0.004	0
CTSD	0	0.992363	0.857	0.353	0
ABR	0	0.990583	0.761	0.113	0
TJP3	0	0.988601	0.654	0.038	0
ACTR3	0	0.985871	0.963	0.629	0
NSMF	0	0.983445	0.616	0.156	0
AP1M2	0	0.982058	0.77	0.066	0
CHMP4B	0	0.981818	0.916	0.395	0
FHL2	0	0.979245	0.678	0.166	0
MYO1E	0	0.978682	0.786	0.217	0
LDLR	0	0.968034	0.964	0.711	0
SH3BGRL3	0	0.967182	0.762	0.23	0
DUSP4	0	0.964939	0.824	0.348	0
ST3GAL4	0	0.963795	0.667	0.081	0
FUT4	0	0.962595	0.669	0.074	0
TPM1	0	0.962576	0.798	0.366	0
ZDHHC3	0	0.962045	0.926	0.466	0
SEMA3B	0	0.958915	0.643	0.148	0
PSD4	0	0.958239	0.688	0.029	0
STT3B	1.55921e-263	0.957917	0.955	0.812	4.01043e-259
BLVRB	0	0.956841	0.756	0.13	0
ITGA6	0	0.955042	0.991	0.797	0
VILL	0	0.954194	0.595	0.004	0
CMTM6	0	0.946413	0.87	0.519	0
LMO7	0	0.946029	0.896	0.416	0
WDR1	0	0.945996	0.937	0.481	0
ACTR2	0	0.936796	0.987	0.753	0
PLXNB2	0	0.935718	0.871	0.348	0
TUBA1C	0	0.932318	0.887	0.524	0
TOB1	0	0.926105	0.864	0.394	0
DUSP5	0	0.925509	0.739	0.301	0
SORL1	0	0.925334	0.81	0.318	0
RND3	0	0.924934	0.841	0.37	0
NBL1	0	0.924354	0.664	0.046	0
BHLHE40	3.38993e-270	0.921816	0.558	0.224	8.71923e-266
ITGA3	0	0.918372	0.646	0.006	0
CDX1	0	0.917747	0.718	0.194	0
NR4A2	0	0.913852	0.495	0.035	0
DOCK5	0	0.913029	0.696	0.12	0
SP100	0	0.912295	0.683	0.026	0
TPM4	0	0.911877	0.99	0.713	0
SDC4	0	0.911697	0.766	0.264	0
TIMP3	7.01658e-241	0.904347	0.535	0.235	1.80473e-236
MARVELD3	0	0.904307	0.668	0.021	0
AKR1C2	0	0.901705	0.718	0.31	0
C12orf36	0	0.900983	0.339	0	0
ATP1B1	6.52011e-146	0.898989	0.951	0.756	1.67704e-141
PLEK2	0	0.89866	0.563	0.003	0
SPINT2	0	0.891438	0.645	0.039	0
RASSF7	0	0.888773	0.739	0.178	0
LRRFIP1	0	0.887496	0.909	0.487	0
TMEM87B	0	0.886804	0.74	0.129	0
EGLN1	0	0.8859	0.872	0.515	0
ACSS2	0	0.884663	0.763	0.329	0
TMC5	0	0.884589	0.474	0.012	0
PPL	0	0.884151	0.632	0.075	0
ATIC	0	0.882316	0.903	0.606	0
HBEGF	0	0.880702	0.479	0.075	0
FDFT1	0	0.880566	0.987	0.846	0
PDP1	0	0.880217	0.755	0.262	0
TMEM139	0	0.879795	0.616	0.02	0
PDLIM1	0	0.878406	0.861	0.32	0
PLEKHG6	0	0.878014	0.682	0.063	0
CTTN	0	0.87778	0.849	0.329	0
ETHE1	0	0.876076	0.732	0.199	0
PLP2	0	0.86977	0.755	0.169	0
PPAP2C	0	0.867782	0.652	0.021	0
ST3GAL1	1.65009e-119	0.865968	0.447	0.248	4.24419e-115
KRTCAP3	0	0.864109	0.661	0.029	0
OSBPL10	0	0.862866	0.648	0.094	0
ONECUT3	0	0.862536	0.484	0.003	0
DCBLD2	6.80928e-236	0.862196	0.834	0.521	1.75142e-231
EPB41L1	0	0.859746	0.744	0.216	0
ACBD5	0	0.858879	0.796	0.265	0
CHST4	0	0.858195	0.476	0	0
F2RL1	0	0.857067	0.595	0.007	0
CAPNS1	0	0.854555	0.952	0.541	0
TCN1	0	0.854359	0.348	0	0
AKR1C1	0	0.85415	0.592	0.176	0
MICAL2	0	0.85376	0.593	0.016	0
DTX4	0	0.852954	0.712	0.156	0
C6orf222	0	0.852418	0.373	0.001	0
TRIP6	0	0.852053	0.683	0.226	0
SEPW1	0	0.851128	0.89	0.395	0
AOC1	0	0.849748	0.594	0.019	0
ADORA2B	0	0.849542	0.598	0.042	0
GDF15	2.71786e-302	0.849324	0.677	0.299	6.9906e-298
VASP	0	0.847673	0.79	0.235	0
CXCL2	0	0.847507	0.437	0.009	0
HDAC1	0	0.8469	0.957	0.595	0
ASAH1	0	0.846886	0.867	0.367	0
GRHL2	0	0.84673	0.599	0	0
RALB	0	0.846115	0.834	0.3	0
ME1	0	0.844531	0.715	0.19	0
LRP10	0	0.842511	0.756	0.27	0
FBXO2	0	0.84188	0.555	0.025	0
KIAA1217	0	0.841718	0.679	0.2	0
HIATL1	0	0.840877	0.742	0.235	0
ENDOD1	0	0.840635	0.758	0.232	0
PARP4	0	0.839351	0.917	0.473	0
CYB5B	0	0.839113	0.864	0.476	0
CAPZA2	0	0.838512	0.863	0.375	0
LYN	0	0.837765	0.634	0.102	0
FOSB	0	0.837278	0.784	0.271	0
SGPL1	0	0.836471	0.765	0.329	0
PELI1	0	0.834627	0.833	0.367	0
SCNN1A	0	0.833906	0.502	0.001	0
RAB3B	0	0.833516	0.493	0.163	0
PLEKHA6	0	0.832836	0.653	0.06	0
NCKAP1	0	0.832491	0.934	0.61	0
SDCBP2	0	0.830698	0.294	0.018	0
CDS1	0	0.829132	0.69	0.123	0
SHROOM1	0	0.828514	0.604	0.192	0
TRAK1	0	0.827902	0.814	0.295	0
RNPEP	0	0.825705	0.889	0.428	0
PIK3R1	0	0.825061	0.881	0.484	0
NFE2L2	0	0.822408	0.901	0.434	0
MFSD6	0	0.821684	0.635	0.037	0
BACE2	0	0.821529	0.559	0.115	0
RRAS	0	0.821467	0.587	0.1	0
TNIK	0	0.820061	0.714	0.162	0
ARPC1B	0	0.81975	0.856	0.379	0
ID3	0	0.819585	0.825	0.485	0
FRMD3	0	0.818279	0.582	0.05	0
ZFP36	0	0.817299	0.67	0.134	0
CAB39	0	0.817078	0.856	0.421	0
DSC3	0	0.816803	0.42	0.003	0
BAIAP2L1	0	0.81659	0.768	0.197	0
CIB1	0	0.816018	0.827	0.419	0
PDCD6IP	0	0.81311	0.917	0.5	0
BAZ2B	0	0.812511	0.857	0.399	0
TRIB3	0	0.812393	0.582	0.139	0
SNX13	0	0.811714	0.779	0.29	0
GIPC1	0	0.810692	0.746	0.166	0
ABCC5	0	0.809896	0.726	0.31	0
GPR35	0	0.809538	0.616	0.017	0
CMAS	0	0.808234	0.881	0.451	0
MLPH	0	0.804854	0.464	0.017	0
PVRL4	0	0.804022	0.507	0.02	0
UGP2	0	0.803479	0.894	0.468	0
LRBA	0	0.802212	0.859	0.382	0
CD81	0	0.801415	0.955	0.557	0
FAM120A	0	0.79891	0.902	0.488	0
LAMA3	0	0.798907	0.367	0.014	0
SOX9	0	0.798197	0.791	0.303	0
CLRN3	0	0.796169	0.537	0.004	0
PREP	0	0.794469	0.794	0.327	0
ZBTB38	0	0.792171	0.888	0.562	0
EDEM1	0	0.791902	0.732	0.202	0
SLC3A2	0	0.790388	0.897	0.527	0
CLTB	0	0.790379	0.651	0.136	0
SAPCD2	8.36885e-307	0.788779	0.592	0.226	2.15255e-302
GDA	0	0.787739	0.554	0.023	0
C6orf132	0	0.78647	0.599	0.009	0
FRRS1	0	0.784873	0.661	0.138	0
BSPRY	0	0.783913	0.58	0.004	0
PLAC8	0	0.782998	0.275	0.008	0
ALDH3A2	0	0.782613	0.87	0.443	0
TNFRSF21	0	0.782478	0.626	0.1	0
TNIP1	0	0.781739	0.852	0.434	0
HSPG2	0	0.781349	0.748	0.355	0
COMT	0	0.781118	0.806	0.272	0
INF2	0	0.779211	0.745	0.17	0
MSX2	0	0.779117	0.718	0.309	0
LDHA	8.95658e-188	0.778265	0.984	0.834	2.30372e-183
EPB41L2	4.91381e-209	0.776658	0.794	0.485	1.26388e-204
ITPK1	0	0.776609	0.734	0.204	0
PPDPF	0	0.776212	0.82	0.307	0
CORO2A	2.16218e-275	0.774725	0.693	0.318	5.56134e-271
RP11-284F21.10	0	0.774379	0.612	0.017	0
HDLBP	0	0.773178	0.998	0.911	0
SLC52A3	0	0.769717	0.546	0.002	0
ARHGAP18	0	0.768984	0.566	0.174	0
ANXA10	0	0.766954	0.256	0	0
LINC00657	0	0.766233	0.965	0.846	0
NET1	0	0.765859	0.86	0.486	0
SEMA4B	0	0.765698	0.536	0.13	0
C1orf116	0	0.765248	0.444	0.016	0
DHRS3	0	0.76498	0.766	0.269	0
PHLDA3	0	0.763882	0.622	0.185	0
EGFR	0	0.761677	0.694	0.204	0
RGCC	0	0.760935	0.445	0.041	0
MAP3K5	0	0.760232	0.555	0.006	0
SUMF1	0	0.760162	0.692	0.159	0
EIF4G1	0	0.759421	0.966	0.81	0
TPM3	0	0.759232	0.991	0.81	0
AVPI1	0	0.759053	0.642	0.106	0
PHLDA2	0	0.757512	0.553	0.011	0
EPHA2	0	0.757457	0.829	0.377	0
STAT1	0	0.756808	0.837	0.377	0
SERPINE2	0	0.755756	0.754	0.299	0
IL13RA1	0	0.755564	0.702	0.191	0
FAM13A	6.73296e-249	0.755026	0.479	0.178	1.73178e-244
NAA50	8.65289e-301	0.754752	0.877	0.617	2.22561e-296
ITGAV	0	0.753462	0.796	0.325	0
RAB7A	0	0.752972	0.93	0.606	0
VCL	0	0.750888	0.899	0.51	0
MPRIP	0	0.749697	0.896	0.547	0
ABRACL	0	0.748179	0.696	0.178	0
WDFY1	0	0.748088	0.816	0.362	0
SERINC3	0	0.747938	0.926	0.568	0
NABP1	0	0.747244	0.553	0.06	0
ARID5B	1.60814e-260	0.746187	0.786	0.446	4.1363e-256
IDH1	1.84409e-299	0.744772	0.948	0.71	4.74317e-295
HECA	0	0.744027	0.635	0.116	0
PKP3	0	0.743936	0.59	0	0
AP2M1	0	0.743424	0.941	0.6	0
LINC00511	0	0.741959	0.634	0.056	0
POC1B-GALNT4	0	0.741951	0.618	0.175	0
FAR1	0	0.739389	0.608	0.061	0
RALGAPA2	0	0.739089	0.818	0.329	0
SIK1	0	0.738331	0.665	0.213	0
PPP1R3B	0	0.737908	0.552	0.112	0
PFKL	0	0.737546	0.916	0.509	0
CDV3	0	0.73722	0.923	0.716	0
GCLC	0	0.736739	0.788	0.343	0
IER5	0	0.736288	0.753	0.345	0
PPFIBP1	0	0.735545	0.745	0.345	0
CANT1	0	0.73479	0.874	0.437	0
SNHG18	0	0.734649	0.586	0.038	0
PRNP	0	0.734376	0.762	0.248	0
CHMP3	0	0.733779	0.879	0.449	0
LTBR	0	0.733411	0.784	0.228	0
ATP2C1	0	0.733206	0.801	0.379	0
HSPA5	0	0.732703	0.995	0.934	0
NOSTRIN	0	0.730431	0.505	0.004	0
SLC22A18	0	0.730115	0.431	0.011	0
MAPK13	0	0.729875	0.613	0.039	0
SLC39A4	2.4477e-84	0.729266	0.325	0.166	6.29573e-80
EFHD2	0	0.727808	0.649	0.089	0
RTN4	0	0.726503	0.982	0.835	0
HTATIP2	0	0.726254	0.663	0.092	0
ADM	0	0.72515	0.474	0.14	0
TAGLN2	0	0.725014	0.809	0.26	0
MT-ND4L	0	0.723003	0.852	0.539	0
CHMP1B	0	0.722959	0.831	0.409	0
CTSA	0	0.722764	0.851	0.417	0
FAM155A	0	0.722193	0.579	0.028	0
GAN	0	0.721641	0.713	0.24	0
TMEM30B	0	0.72077	0.59	0.029	0
IRAK1	0	0.720707	0.849	0.389	0
PLEKHB2	0	0.720151	0.894	0.458	0
JHDM1D	0	0.720054	0.771	0.348	0
RPS6KA1	0	0.717718	0.719	0.203	0
EXPH5	0	0.715662	0.526	0.084	0
PYGB	3.8874e-207	0.715604	0.691	0.348	9.99879e-203
CLIC1	0	0.714155	0.926	0.562	0
MT-CO1	0	0.71379	0.997	0.968	0
ZMAT3	0	0.71338	0.605	0.24	0
PTPRF	0	0.713061	0.97	0.727	0
TUBB4B	8.69498e-151	0.711505	0.933	0.683	2.23644e-146
ENTPD6	0	0.711219	0.833	0.364	0
GRN	3.62266e-267	0.711103	0.91	0.564	9.31785e-263
GBP2	0	0.710553	0.421	0.003	0
TTLL12	0	0.707724	0.775	0.287	0
HSD17B11	0	0.70702	0.83	0.435	0
ERBB3	0	0.704914	0.906	0.386	0
MAFF	0	0.704872	0.642	0.153	0
EFCAB14	0	0.704702	0.866	0.47	0
TC2N	0	0.703843	0.563	0.002	0
ADD3	0	0.703639	0.912	0.552	0
PIEZO1	0	0.702919	0.689	0.141	0
GNG12	0	0.702327	0.895	0.484	0
ELF1	0	0.701121	0.765	0.273	0
DAB2	0	0.697696	0.548	0.183	0
HEBP2	0	0.697333	0.873	0.458	0
CBR1	0	0.696677	0.763	0.312	0
RHOBTB2	2.40159e-111	0.696352	0.468	0.261	6.17714e-107
PHLPP1	0	0.695732	0.682	0.191	0
IPMK	0	0.695054	0.663	0.164	0
KCNK1	0	0.695032	0.528	0.022	0
ACAA1	0	0.693742	0.817	0.352	0
RNASET2	0	0.693672	0.732	0.225	0
NCOA7	0	0.693623	0.525	0.139	0
SLC35A3	0	0.691638	0.633	0.143	0
EPS8	0	0.690523	0.864	0.451	0
PPP1CB	0	0.689074	0.914	0.627	0
FUCA1	0	0.689021	0.613	0.121	0
C19orf33	0	0.688907	0.532	0.002	0
KIAA1244	0	0.688704	0.713	0.18	0
ARRDC4	0	0.687739	0.654	0.199	0
LSR	0	0.68668	0.774	0.243	0
FBXO34	0	0.685877	0.782	0.305	0
ERMP1	0	0.685775	0.816	0.364	0
SLC20A1	5.00883e-240	0.685515	0.86	0.523	1.28832e-235
B4GALT5	0	0.684688	0.814	0.415	0
TNFAIP3	2.42612e-278	0.684595	0.417	0.127	6.24022e-274
SMAGP	0	0.6842	0.647	0.127	0
PI4K2B	0	0.683025	0.639	0.125	0
CHMP2B	0	0.681224	0.743	0.221	0
UGT1A6	0	0.681105	0.484	0.009	0
MT-ND4	0	0.680221	1	0.979	0
TRIP12	0	0.678854	0.967	0.718	0
CLDN1	0	0.677696	0.574	0.159	0
SLC44A2	0	0.677477	0.701	0.257	0
SOWAHC	0	0.676723	0.823	0.387	0
TSPO	0	0.675647	0.555	0.067	0
SELENBP1	1.29379e-53	0.67542	0.572	0.374	3.32775e-49
PCDH1	0	0.675343	0.547	0.05	0
VSIG10	0	0.675173	0.632	0.101	0
ANKRD22	0	0.672971	0.484	0	0
KIF1C	0	0.672743	0.917	0.544	0
TM9SF3	0	0.672576	0.983	0.801	0
ACADVL	7.03897e-285	0.672514	0.954	0.666	1.81049e-280
ADIRF	0	0.670136	0.394	0.019	0
LRRC1	0	0.668995	0.623	0.155	0
TMEM63A	0	0.668465	0.7	0.201	0
HERPUD1	0	0.667901	0.765	0.329	0
DNM2	1.86757e-245	0.667041	0.838	0.471	4.80358e-241
ARFGEF2	0	0.666793	0.884	0.469	0
RP1-27K12.2	0	0.666379	0.506	0.032	0
MT-RNR2	0	0.666126	1	1	0
RPS6	0	0.665452	1	0.994	0
CUX1	0	0.664667	0.833	0.42	0
HPGD	0	0.664466	0.312	0	0
PPP2R5C	0	0.663677	0.932	0.616	0
PLSCR1	0	0.662441	0.616	0.14	0
ARL6IP5	0	0.661685	0.81	0.33	0
MLK4	0	0.661152	0.666	0.143	0
CD97	0	0.660453	0.537	0.024	0
ZNF217	7.23155e-290	0.659055	0.834	0.463	1.86003e-285
TMEM41B	0	0.657411	0.724	0.312	0
TSC22D3	0	0.657036	0.468	0.105	0
EPHB2	0	0.656896	0.509	0.055	0
TMEM141	2.92997e-279	0.656677	0.792	0.39	7.53617e-275
MT-ND2	0	0.65648	0.989	0.961	0
CCNG2	0	0.654397	0.645	0.253	0
SFT2D2	0	0.654346	0.84	0.407	0
ANK3	0	0.653848	0.552	0.115	0
NFKBIA	1.26023e-176	0.653444	0.833	0.544	3.24144e-172
SLC27A2	0	0.652252	0.652	0.118	0
PRR5L	0	0.652065	0.455	0.039	0
WWC1	0	0.650881	0.573	0.077	0
ESRP2	0	0.6502	0.611	0.089	0
GBP3	0	0.649968	0.391	0	0
PRSS12	0	0.649688	0.448	0.001	0
MBNL1	0	0.648384	0.81	0.42	0
RNA28S5	0	0.648147	1	0.997	0
CGN	0	0.648004	0.685	0.199	0
GPD2	0	0.646407	0.637	0.17	0
NAPRT1	0	0.646092	0.656	0.168	0
CFL1	2.80114e-304	0.645887	0.987	0.78	7.20482e-300
GALE	0	0.645463	0.774	0.296	0
KIAA1522	0	0.644596	0.653	0.134	0
UQCRQ	0	0.643984	0.956	0.692	0
SLK	1.11977e-266	0.642853	0.948	0.639	2.88015e-262
ATL3	0	0.642181	0.649	0.15	0
SH3GLB2	0	0.64193	0.702	0.216	0
ATP10B	0	0.641772	0.308	0	0
GNPDA1	5.48768e-221	0.640681	0.775	0.456	1.41149e-216
HNF4A	0	0.64059	0.654	0.21	0
ABHD17C	0	0.640421	0.612	0.109	0
MEF2C	0	0.640004	0.447	0.001	0
TCF7L2	0	0.637354	0.683	0.283	0
FAM83H	0	0.637189	0.638	0.135	0
TIMMDC1	0	0.636975	0.801	0.399	0
TPD52	0	0.636514	0.717	0.194	0
SLC37A1	0	0.635362	0.504	0.016	0
EIF4G2	3.87891e-291	0.634636	0.99	0.862	9.97693e-287
EHD4	0	0.634388	0.634	0.18	0
GSTK1	0	0.633938	0.837	0.391	0
CAPN8	0	0.633397	0.434	0	0
RAB11FIP1	0	0.633332	0.878	0.441	0
HES1	1.47372e-173	0.63246	0.745	0.475	3.79056e-169
ATG16L1	0	0.631511	0.666	0.204	0
FAM177A1	0	0.631339	0.721	0.242	0
ITPA	0	0.630934	0.743	0.265	0
MFI2	0	0.63081	0.458	0.027	0
PITRM1	0	0.630468	0.745	0.28	0
FAM3D	0	0.628054	0.349	0	0
IFRD1	1.35685e-245	0.627345	0.704	0.35	3.48996e-241
BMPR2	0	0.626352	0.745	0.301	0
AP1S3	0	0.625899	0.54	0.026	0
SLC6A6	0	0.625865	0.643	0.233	0
MT-ATP8	2.6561e-242	0.624711	0.918	0.719	6.83177e-238
SLC16A5	0	0.624397	0.52	0.042	0
GLS	0	0.62286	0.814	0.435	0
DOPEY2	0	0.622677	0.597	0.127	0
TMEM59	1.17653e-266	0.621739	0.893	0.564	3.02614e-262
DAB2IP	0	0.620646	0.742	0.275	0
DENND4C	0	0.619116	0.798	0.342	0
RETSAT	0	0.618943	0.768	0.329	0
TNFRSF1A	0	0.618074	0.673	0.221	0
CPT1A	0	0.61797	0.326	0.015	0
KRT80	0	0.617454	0.358	0	0
CHMP4C	0	0.614157	0.65	0.151	0
FYCO1	0	0.613714	0.623	0.141	0
ACOT11	0	0.612926	0.503	0.011	0
CHD3	0	0.612869	0.649	0.172	0
ARFIP1	0	0.612201	0.709	0.235	0
MYO1B	3.52599e-235	0.61163	0.9	0.629	9.06919e-231
ARHGAP27	0	0.61148	0.525	0.02	0
LIMK2	0	0.611106	0.601	0.16	0
SPR	0	0.610297	0.684	0.165	0
GPSM2	0	0.609732	0.591	0.185	0
AIM1	0	0.609422	0.462	0.03	0
MCM6	7.21619e-112	0.608558	0.674	0.453	1.85608e-107
BROX	0	0.608153	0.783	0.311	0
GMDS	0	0.607529	0.645	0.177	0
TST	8.71675e-178	0.607267	0.808	0.474	2.24204e-173
CTGF	5.51585e-89	0.606364	0.746	0.537	1.41873e-84
AK2	4.20984e-307	0.60553	0.881	0.522	1.08281e-302
PAG1	0	0.604764	0.474	0.131	0
PDXK	2.68705e-295	0.604003	0.862	0.475	6.91136e-291
ZNFX1	0	0.603186	0.585	0.133	0
BTBD3	4.92302e-293	0.602594	0.764	0.39	1.26625e-288
RAP2B	0	0.602512	0.704	0.304	0
TRIM16	0	0.600552	0.616	0.133	0
AC064834.1	0	0.600496	0.32	0	0
ARL14	0	0.600116	0.455	0	0
FARP2	0	0.599549	0.725	0.258	0
TUFT1	0	0.599419	0.597	0.128	0
ADAM10	2.55154e-251	0.598912	0.932	0.673	6.56281e-247
CLOCK	0	0.598605	0.656	0.273	0
GOLM1	4.90409e-238	0.598343	0.953	0.707	1.26138e-233
PCNA	1.99786e-106	0.597154	0.749	0.515	5.1387e-102
TIMP2	0	0.596984	0.5	0.163	0
RAB5A	0	0.595464	0.832	0.447	0
SLMAP	0	0.595143	0.817	0.388	0
BID	0	0.594636	0.659	0.186	0
LGALS3BP	1.85609e-181	0.594268	0.465	0.199	4.77404e-177
KIAA0100	0	0.593593	0.89	0.518	0
EIF3I	2.89484e-285	0.592765	0.926	0.614	7.44581e-281
ZNF165	0	0.592177	0.49	0.051	0
RABL6	3.03341e-276	0.59201	0.941	0.563	7.80225e-272
SUCLG1	0	0.591623	0.822	0.417	0
RNF213	0	0.591442	0.755	0.315	0
SYPL1	0	0.591423	0.752	0.32	0
AFTPH	0	0.591226	0.807	0.369	0
GSR	4.67081e-262	0.591032	0.849	0.487	1.20138e-257
ANXA9	0	0.590197	0.467	0.074	0
UNC13D	0	0.590034	0.472	0.014	0
CHCHD10	0	0.589151	0.774	0.316	0
TNFRSF10A	0	0.58773	0.528	0.046	0
SIAE	0	0.587497	0.532	0.091	0
NR1H3	0	0.587401	0.618	0.18	0
YAP1	4.38781e-210	0.586937	0.9	0.665	1.12859e-205
BPNT1	0	0.586921	0.641	0.242	0
LRCH1	0	0.585869	0.57	0.167	0
MVD	2.35322e-127	0.584152	0.79	0.526	6.05272e-123
DHX32	0	0.584098	0.738	0.297	0
TPMT	0	0.583211	0.542	0.065	0
ZFP36L1	2.43867e-134	0.582143	0.788	0.604	6.2725e-130
RAPGEF2	0	0.581763	0.734	0.318	0
NBEAL1	0	0.581204	0.727	0.261	0
PRR15L	0	0.580907	0.354	0.017	0
ANPEP	1.0607e-14	0.580853	0.183	0.269	2.72823e-10
AAMP	0	0.579979	0.821	0.41	0
KIAA1109	1.60961e-271	0.579187	0.854	0.472	4.14008e-267
PIK3C2B	0	0.578779	0.639	0.162	0
OVOL2	0	0.577176	0.455	0.001	0
RAB11FIP4	0	0.576966	0.716	0.268	0
GLG1	3.20221e-192	0.576245	0.963	0.705	8.23641e-188
CHP1	1.16983e-296	0.573999	0.861	0.482	3.00892e-292
NAALADL2	0	0.573219	0.352	0.012	0
RER1	0	0.573049	0.765	0.326	0
PKP2	0	0.572955	0.6	0.191	0
DUSP16	0	0.572941	0.779	0.355	0
BRI3BP	1.71043e-281	0.572703	0.809	0.423	4.39939e-277
ARAP2	0	0.572606	0.512	0.075	0
TAX1BP1	2.35119e-260	0.572335	0.931	0.619	6.04748e-256
CKB	3.62755e-133	0.571363	0.638	0.829	9.33041e-129
EBNA1BP2	3.1054e-283	0.570821	0.862	0.492	7.98739e-279
DNPEP	0	0.570723	0.695	0.199	0
KMT2E	2.46027e-198	0.5703	0.854	0.549	6.32807e-194
TMEM2	3.69034e-227	0.569967	0.91	0.602	9.49193e-223
TFG	1.81553e-266	0.569691	0.908	0.589	4.66971e-262
SLCO2B1	0	0.56894	0.39	0.037	0
SYBU	0	0.568267	0.478	0.016	0
RAB1A	1.1929e-294	0.567908	0.962	0.7	3.06825e-290
CFLAR	0	0.567787	0.734	0.319	0
CCDC68	0	0.567705	0.466	0.048	0
RAC1	1.53156e-244	0.567608	0.961	0.714	3.93933e-240
PPP1R26	0	0.56692	0.626	0.186	0
GLB1L2	0	0.566742	0.504	0.027	0
JAK1	3.65491e-298	0.565682	0.829	0.409	9.4008e-294
APRT	1.12703e-304	0.565435	0.851	0.462	2.89884e-300
SH2D3A	0	0.565187	0.474	0.017	0
SLC35F2	0	0.564573	0.493	0.016	0
PLA2R1	0	0.563817	0.393	0.004	0
SZRD1	0	0.563044	0.819	0.394	0
ARPC5	1.49226e-278	0.562992	0.937	0.666	3.83823e-274
TACC2	0	0.562935	0.595	0.165	0
PRR13	0	0.562654	0.642	0.227	0
LRPPRC	6.2943e-238	0.56198	0.947	0.856	1.61896e-233
CAPZB	0	0.561776	0.873	0.457	0
JOSD1	1.50918e-300	0.561763	0.742	0.351	3.88176e-296
CD2AP	3.41114e-283	0.561416	0.875	0.484	8.77381e-279
ASCC3	8.53659e-253	0.561224	0.839	0.493	2.1957e-248
EPPK1	0	0.561125	0.455	0.045	0
GSKIP	0	0.560802	0.594	0.172	0
RAB27B	0	0.56071	0.429	0.004	0
KDM1B	0	0.559796	0.591	0.142	0
MEGT1	0	0.558838	0.346	0.01	0
CCND1	3.22187e-106	0.557891	0.951	0.873	8.28697e-102
EPHA1	0	0.556983	0.484	0.007	0
MYO5C	0	0.55554	0.635	0.153	0
ATP9A	0	0.555478	0.546	0.191	0
HSD17B12	1.54641e-212	0.555358	0.89	0.582	3.97751e-208
RPS6KC1	3.06839e-115	0.554754	0.573	0.344	7.8922e-111
ATP1A1	5.84997e-257	0.554694	0.989	0.878	1.50467e-252
IQGAP1	0	0.553743	0.982	0.591	0
PTPN13	0	0.553133	0.688	0.24	0
ASAP2	0	0.552411	0.674	0.269	0
PSME4	1.62228e-256	0.551876	0.89	0.559	4.17267e-252
HDGF	4.61725e-272	0.551146	0.987	0.836	1.1876e-267
USP9X	2.15219e-256	0.550801	0.942	0.66	5.53564e-252
PVRL3	8.67952e-206	0.550583	0.651	0.336	2.23246e-201
HADHA	1.5933e-219	0.550004	0.988	0.853	4.09811e-215
PATL1	0	0.549826	0.705	0.3	0
NTRK2	0	0.549069	0.335	0.001	0
GSN	0	0.548979	0.509	0.119	0
EVPL	0	0.548092	0.454	0	0
ITGB5	9.24396e-232	0.548082	0.826	0.432	2.37764e-227
NDNF	1.71334e-250	0.547183	0.38	0.117	4.40689e-246
C20orf24	0	0.546517	0.763	0.328	0
STK24	4.02161e-235	0.546231	0.901	0.552	1.0344e-230
RBM3	1.32463e-232	0.546033	0.876	0.593	3.40708e-228
RRM2B	8.7212e-266	0.544867	0.563	0.22	2.24318e-261
TMEM62	0	0.544599	0.511	0.086	0
VWA1	0	0.544569	0.666	0.225	0
AFF1	8.00571e-304	0.544468	0.632	0.255	2.05915e-299
ANKRD9	0	0.544384	0.57	0.207	0
SEPT15	0	0.544357	0.829	0.412	0
SHROOM3	0	0.54402	0.779	0.264	0
PDLIM5	0	0.542911	0.745	0.321	0
FZD7	2.51475e-232	0.542706	0.633	0.287	6.4682e-228
VAMP3	1.14085e-301	0.542422	0.811	0.41	2.93439e-297
B2M	7.37151e-87	0.541505	0.973	0.844	1.89602e-82
LAMP1	3.62414e-244	0.541488	0.843	0.502	9.32166e-240
JUN	2.17179e-201	0.541177	0.972	0.691	5.58607e-197
UACA	4.00215e-269	0.540933	0.689	0.304	1.02939e-264
PTPRE	0	0.540662	0.442	0.029	0
GFM1	1.06004e-272	0.54053	0.701	0.344	2.72652e-268
TRIM27	1.37375e-172	0.54041	0.854	0.563	3.53342e-168
SLC9A2	0	0.539185	0.387	0.025	0
KCMF1	8.72637e-273	0.538807	0.83	0.437	2.24451e-268
NT5C2	3.79008e-291	0.538541	0.788	0.408	9.74846e-287
PPP2R2A	1.26917e-166	0.538323	0.904	0.594	3.26444e-162
SIRT7	0	0.538149	0.613	0.199	0
SPATA20	0	0.536545	0.624	0.157	0
FAM46A	0	0.535975	0.62	0.228	0
OAZ1	1.07886e-241	0.535555	0.984	0.833	2.77493e-237
TMC4	0	0.532894	0.397	0.016	0
MGAT4B	1.09572e-258	0.532877	0.848	0.482	2.8183e-254
KLF2	0	0.532622	0.428	0.039	0
NRARP	0	0.531922	0.455	0.051	0
SCP2	3.727e-293	0.531811	0.827	0.427	9.58622e-289
MRPL16	6.69819e-253	0.531785	0.746	0.389	1.72284e-248
DUSP1	1.54343e-194	0.531411	0.851	0.497	3.96987e-190
UBL3	0	0.531027	0.647	0.23	0
ALS2CL	0	0.531014	0.418	0.007	0
MYO7B	0	0.529962	0.305	0	0
NENF	5.21e-269	0.529187	0.844	0.464	1.34006e-264
MRPL3	9.3168e-230	0.528615	0.779	0.451	2.39638e-225
ADAP1	0	0.527719	0.442	0.008	0
LGMN	3.28249e-208	0.52769	0.755	0.417	8.4429e-204
ARHGEF12	2.16805e-254	0.526664	0.86	0.495	5.57644e-250
MT-ND5	2.89831e-207	0.526631	0.987	0.862	7.45474e-203
RNASE1	1.12766e-256	0.525969	0.374	0.11	2.90046e-252
RRM2	1.02557e-44	0.52541	0.489	0.369	2.63788e-40
CASP8	0	0.525305	0.552	0.108	0
MBOAT7	0	0.52509	0.729	0.314	0
CAPZA1	2.62633e-266	0.524699	0.881	0.527	6.75518e-262
AFAP1	0	0.523226	0.626	0.228	0
TRIM25	0	0.522691	0.737	0.276	0
MTHFD2	3.58607e-196	0.52258	0.852	0.533	9.22372e-192
LASP1	2.17133e-246	0.522388	0.882	0.487	5.58488e-242
DHX15	2.60643e-232	0.521736	0.86	0.531	6.70401e-228
SLC44A1	2.87614e-227	0.52152	0.872	0.531	7.39772e-223
PLA2G16	0	0.520646	0.511	0.109	0
DGKA	0	0.520356	0.433	0.036	0
B4GALT6	0	0.519929	0.468	0.117	0
ABCC1	0	0.519311	0.55	0.127	0
BDKRB2	0	0.517416	0.283	0.013	0
INPP4B	0	0.517408	0.384	0.004	0
TNFRSF25	0	0.517296	0.458	0.012	0
CNNM4	0	0.516916	0.526	0.113	0
TES	5.58991e-255	0.516363	0.882	0.537	1.43778e-250
GPC1	1.32295e-247	0.515891	0.73	0.321	3.40276e-243
STAP2	0	0.51484	0.571	0.126	0
DOCK9	0	0.514629	0.555	0.131	0
GREB1L	0	0.514592	0.489	0.098	0
TGOLN2	1.57649e-205	0.514248	0.971	0.764	4.05489e-201
VPS4B	0	0.514156	0.796	0.375	0
IQCE	0	0.513668	0.586	0.143	0
DUSP2	0	0.513617	0.251	0.014	0
NADSYN1	0	0.513542	0.574	0.168	0
SLC2A8	0	0.513126	0.606	0.192	0
PTP4A2	2.3277e-229	0.512922	0.927	0.65	5.98708e-225
ATP8A1	0	0.51206	0.494	0.117	0
SAMD5	0	0.512008	0.287	0.001	0
MOB1A	6.66443e-241	0.511105	0.88	0.562	1.71416e-236
RNF128	0	0.509594	0.602	0.15	0
STEAP3	0	0.509583	0.558	0.09	0
ARHGEF10	0	0.509564	0.42	0.011	0
DOK4	0	0.508827	0.638	0.228	0
CALM2	2.21285e-223	0.508746	0.974	0.846	5.69167e-219
FDXR	0	0.508733	0.534	0.139	0
SLC25A24	0	0.508664	0.687	0.238	0
HOOK1	0	0.508583	0.73	0.235	0
SERINC5	0	0.508275	0.688	0.216	0
CD151	1.10395e-211	0.508209	0.847	0.482	2.83946e-207
RHOU	6.38919e-196	0.507995	0.734	0.417	1.64336e-191
CCDC64B	0	0.507701	0.426	0.004	0
MED14	0	0.50637	0.633	0.238	0
SMIM14	2.21742e-294	0.5056	0.608	0.235	5.70344e-290
ACSL6	0	0.505387	0.41	0.057	0
TPD52L2	1.71457e-230	0.50372	0.871	0.541	4.41004e-226
ATP11B	0	0.503332	0.683	0.255	0
SWAP70	0	0.50308	0.701	0.286	0
NFAT5	1.19632e-179	0.502985	0.671	0.367	3.07707e-175
CDH3	0	0.502901	0.467	0.066	0
DNAJC13	9.7386e-274	0.50289	0.784	0.396	2.50486e-269
KALRN	0	0.501559	0.495	0.123	0
H6PD	0	0.500991	0.661	0.238	0
FOSL1	0	0.500623	0.42	0.002	0
DNASE1L1	0	0.50023	0.515	0.108	0
TGFBRAP1	0	0.500158	0.624	0.2	0
SCD	6.15958e-55	0.499987	0.998	0.973	1.58431e-50
AP2S1	3.14236e-262	0.49996	0.821	0.44	8.08246e-258
GSS	2.36112e-263	0.498702	0.783	0.392	6.07304e-259
CTDSPL	9.81462e-145	0.496916	0.716	0.438	2.52442e-140
ISX	0	0.495826	0.318	0.017	0
FAM213B	0	0.494862	0.531	0.13	0
RHPN2	0	0.493828	0.623	0.232	0
USP53	0	0.49356	0.599	0.22	0
ITCH	3.87821e-251	0.492878	0.845	0.482	9.97513e-247
CNDP2	3.73926e-232	0.492389	0.85	0.474	9.61775e-228
ALOX5	0	0.492378	0.35	0.001	0
LIMS1	2.05498e-225	0.492077	0.739	0.39	5.28562e-221
CAMK2D	1.66484e-125	0.491686	0.716	0.433	4.28212e-121
MMP15	0	0.490773	0.498	0.154	0
TAPBP	0	0.490681	0.563	0.135	0
ARPC4	6.13036e-295	0.489333	0.77	0.364	1.57679e-290
SEC23B	0	0.489289	0.728	0.321	0
GRSF1	4.67687e-244	0.489278	0.873	0.546	1.20294e-239
GAK	0	0.489025	0.729	0.308	0
B3GNT5	0	0.489023	0.528	0.165	0
RNPEPL1	0	0.488677	0.645	0.214	0
CEP170B	0	0.487483	0.512	0.069	0
PLEKHA7	0	0.486804	0.491	0.076	0
PITPNA	1.62636e-301	0.486777	0.738	0.323	4.18317e-297
APOD	0	0.485934	0.306	0.005	0
RASEF	0	0.485416	0.402	0.008	0
MYL12A	2.25452e-201	0.484885	0.945	0.689	5.79885e-197
HNRNPF	2.24956e-160	0.484444	0.861	0.62	5.7861e-156
TPRG1L	1.61358e-297	0.482671	0.716	0.306	4.1503e-293
FUCA2	4.17622e-202	0.481912	0.892	0.565	1.07416e-197
MYL6	3.39455e-91	0.481513	0.995	0.943	8.73111e-87
YARS	7.08905e-179	0.481011	0.849	0.516	1.82338e-174
ITGB6	0	0.480994	0.373	0.001	0
RALGAPB	6.25822e-286	0.480904	0.755	0.353	1.60968e-281
TMEM131	2.35931e-252	0.478425	0.797	0.422	6.06837e-248
HDHD3	0	0.477648	0.596	0.193	0
ARRDC1	0	0.476745	0.526	0.085	0
VDR	0	0.476654	0.368	0.02	0
STAM	0	0.475918	0.641	0.238	0
MAPRE1	2.5561e-186	0.475623	0.877	0.582	6.57454e-182
YWHAZ	7.29788e-177	0.475198	0.98	0.768	1.87709e-172
HIGD1A	6.4426e-233	0.474924	0.75	0.386	1.6571e-228
NUAK2	0	0.474766	0.462	0.101	0
SERPINB8	0	0.474634	0.423	0.021	0
RHOF	0	0.474303	0.427	0.089	0
KCNS3	0	0.474159	0.412	0.002	0
SLC25A39	8.42254e-217	0.473781	0.842	0.52	2.16636e-212
MDH2	5.38068e-196	0.473719	0.91	0.631	1.38396e-191
HPCAL1	0	0.47368	0.542	0.154	0
IL18	0	0.473582	0.398	0	0
SGK2	0	0.473548	0.305	0.013	0
ZDHHC5	0	0.472809	0.705	0.294	0
TMEM125	0	0.472083	0.368	0	0
NR1D2	5.28453e-231	0.471168	0.584	0.256	1.35923e-226
DARS2	2.19076e-289	0.469425	0.608	0.241	5.63485e-285
TOM1L2	0	0.469417	0.475	0.096	0
ALDH3B1	0	0.469087	0.369	0.014	0
ALDH18A1	1.03154e-168	0.46872	0.869	0.537	2.65322e-164
SH3BGRL2	0	0.46768	0.64	0.242	0
SGK223	0	0.466644	0.427	0.063	0
SORBS2	7.59423e-154	0.465982	0.479	0.225	1.95331e-149
PLEKHA1	8.712e-238	0.464608	0.714	0.333	2.24081e-233
AHCYL2	5.90731e-276	0.464523	0.454	0.145	1.51942e-271
PGK1	3.37129e-90	0.464402	0.984	0.823	8.67128e-86
FURIN	0	0.463991	0.539	0.121	0
VANGL1	0	0.46365	0.588	0.206	0
NAB1	4.1846e-241	0.462122	0.715	0.35	1.07632e-236
FECH	0	0.462104	0.545	0.133	0
TPD52L1	0	0.46165	0.556	0.153	0
TM7SF3	1.22582e-212	0.460402	0.772	0.419	3.15292e-208
SETD7	0	0.459909	0.479	0.114	0
SQRDL	0	0.459894	0.406	0.023	0
CALML4	0	0.459724	0.408	0.055	0
TEAD1	1.13131e-230	0.459267	0.771	0.399	2.90984e-226
UBE2H	7.17254e-191	0.459187	0.832	0.501	1.84485e-186
GM2A	4.35526e-294	0.459177	0.628	0.25	1.12022e-289
STAU1	2.75713e-188	0.459128	0.929	0.64	7.09161e-184
SC5D	2.29173e-173	0.458392	0.77	0.439	5.89457e-169
SURF1	2.18541e-287	0.458212	0.719	0.321	5.6211e-283
AP1AR	0	0.457948	0.61	0.226	0
KRCC1	0	0.457771	0.586	0.212	0
MYO6	1.34016e-239	0.457287	0.846	0.478	3.44701e-235
XPO1	4.5035e-127	0.457165	0.91	0.711	1.15835e-122
ICMT	1.99116e-206	0.457072	0.805	0.441	5.12145e-202
GCLM	0	0.456901	0.568	0.191	0
ADA	0	0.456834	0.421	0.022	0
PPP1R7	5.33576e-264	0.456163	0.788	0.385	1.37241e-259
CYC1	2.67162e-99	0.45567	0.938	0.74	6.87168e-95
RP11-48O20.4	0	0.455037	0.269	0	0
ZFP36L2	7.07154e-162	0.454348	0.829	0.531	1.81887e-157
LONP2	3.6544e-222	0.45425	0.868	0.506	9.39947e-218
SDHB	3.71356e-244	0.45408	0.759	0.39	9.55165e-240
MFSD1	0	0.453759	0.537	0.126	0
NR1I2	0	0.453603	0.289	0.015	0
ASL	0	0.453591	0.602	0.218	0
MKRN1	5.6344e-215	0.453482	0.827	0.48	1.44922e-210
TFDP1	1.21676e-285	0.453447	0.643	0.27	3.12964e-281
KIAA1468	0	0.453226	0.554	0.15	0
BHLHE41	0	0.453138	0.268	0.008	0
PLAUR	2.89711e-304	0.452893	0.324	0.073	7.45165e-300
NIPAL3	0	0.452199	0.503	0.136	0
PXN	0	0.452155	0.645	0.246	0
HIPK3	2.30812e-271	0.451773	0.721	0.34	5.93671e-267
AGRN	0	0.451657	0.484	0.081	0
VAT1	1.09196e-208	0.451429	0.843	0.49	2.80864e-204
UBE2E1	2.17264e-252	0.450851	0.726	0.351	5.58825e-248
MRPL17	3.61173e-271	0.450675	0.703	0.321	9.28974e-267
NFE2L3	8.1583e-284	0.450127	0.671	0.261	2.0984e-279
TTC19	6.60603e-194	0.449913	0.875	0.546	1.69914e-189
SPIRE1	0	0.449436	0.571	0.192	0
PLCB3	0	0.449107	0.45	0.097	0
LGR4	2.69195e-118	0.44888	0.503	0.27	6.92396e-114
SP3	5.18283e-228	0.448068	0.817	0.454	1.33308e-223
MGST3	8.99715e-187	0.447942	0.804	0.449	2.31416e-182
UHMK1	5.59706e-233	0.447706	0.883	0.52	1.43962e-228
PICALM	5.46242e-222	0.4475	0.82	0.448	1.40499e-217
CSRNP1	0	0.447368	0.532	0.152	0
LPP	1.64261e-193	0.446888	0.845	0.503	4.22496e-189
TRIM15	0	0.446862	0.455	0.107	0
MYO1D	2.28285e-220	0.446611	0.767	0.372	5.87172e-216
BMP7	2.87e-190	0.446115	0.658	0.331	7.38192e-186
C12orf5	0	0.446095	0.501	0.136	0
SEPT2	3.25649e-197	0.445882	0.979	0.833	8.37603e-193
CCDC6	1.01849e-225	0.445532	0.779	0.417	2.61967e-221
MCU	0	0.445203	0.59	0.211	0
FLII	6.82506e-222	0.44493	0.845	0.482	1.75547e-217
BIK	0	0.444888	0.486	0.091	0
BIRC6	1.1549e-197	0.44437	0.904	0.614	2.97051e-193
AVL9	6.93526e-236	0.444037	0.757	0.391	1.78382e-231
SMIM22	0	0.443638	0.395	0	0
INPP5D	0	0.443153	0.358	0.082	0
AUP1	3.2844e-189	0.442759	0.934	0.646	8.44779e-185
SNX19	0	0.442642	0.59	0.187	0
ARFGEF1	3.72203e-220	0.44204	0.821	0.46	9.57342e-216
METRNL	0	0.441901	0.463	0.078	0
KIAA1161	0	0.441809	0.429	0.085	0
SH3KBP1	1.55061e-233	0.441594	0.729	0.36	3.98831e-229
TSSC1	6.69553e-293	0.441551	0.713	0.312	1.72216e-288
EI24	1.83769e-189	0.441396	0.882	0.565	4.72673e-185
VPS13D	6.1596e-304	0.441358	0.661	0.266	1.58431e-299
COX20	1.05402e-189	0.441222	0.739	0.424	2.71105e-185
SLC35F5	0	0.441123	0.695	0.286	0
CLIC5	0	0.440859	0.262	0.024	0
CXCL16	0	0.439615	0.491	0.105	0
DPP7	0	0.439488	0.498	0.094	0
TDP2	3.97609e-110	0.439353	0.633	0.375	1.02269e-105
DNAJC5	1.47006e-245	0.437472	0.75	0.368	3.78114e-241
TRNP1	1.43213e-224	0.4372	0.363	0.116	3.68357e-220
CAT	2.26717e-304	0.437198	0.698	0.281	5.8314e-300
EFNB1	0	0.437041	0.439	0.111	0
MGST1	4.14663e-216	0.436963	0.876	0.51	1.06655e-211
TK1	9.53951e-197	0.436475	0.506	0.222	2.45366e-192
CYSTM1	3.47248e-184	0.436129	0.593	0.276	8.93157e-180
CASP4	0	0.435878	0.38	0.051	0
CAPS	0	0.435835	0.369	0.044	0
OVOL1	0	0.435674	0.363	0.005	0
UMPS	1.42773e-227	0.435428	0.658	0.317	3.67228e-223
TOMM34	1.06414e-197	0.435203	0.729	0.394	2.73708e-193
NBEAL2	0	0.435154	0.501	0.089	0
SDF4	1.41951e-207	0.434525	0.846	0.489	3.65111e-203
GALNT10	0	0.434523	0.514	0.154	0
PRSS22	0	0.433861	0.336	0.001	0
MPZL2	0	0.432622	0.507	0.116	0
PDIA5	1.6438e-286	0.432024	0.66	0.265	4.22802e-282
DCAF6	1.19149e-258	0.431944	0.805	0.4	3.06462e-254
FARSB	1.73615e-227	0.431899	0.672	0.328	4.46556e-223
SCCPDH	1.86363e-156	0.431498	0.803	0.501	4.79345e-152
TMEM159	0	0.431444	0.449	0.084	0
ARHGAP21	4.54333e-253	0.431342	0.673	0.29	1.16859e-248
CBLC	0	0.431198	0.386	0.01	0
AUTS2	0	0.430968	0.579	0.193	0
TSPAN3	3.2533e-10	0.430929	0.932	0.811	8.36781e-06
SMEK2	1.74269e-216	0.430535	0.842	0.489	4.48238e-212
CTNNA1	1.75908e-162	0.430448	0.968	0.752	4.52454e-158
CRB3	0	0.429996	0.462	0.052	0
NFKBIZ	9.24895e-226	0.428886	0.464	0.173	2.37892e-221
CCBL2	0	0.428681	0.562	0.171	0
ST3GAL5	4.51895e-213	0.428077	0.347	0.107	1.16232e-208
LCOR	5.68204e-198	0.428068	0.807	0.457	1.46148e-193
ACVR2A	2.54311e-247	0.427903	0.576	0.236	6.54113e-243
GALC	7.95472e-191	0.427345	0.403	0.15	2.04603e-186
CNOT1	7.68518e-170	0.427153	0.919	0.632	1.97671e-165
CASP6	0	0.427116	0.62	0.232	0
ARHGEF16	0	0.426931	0.45	0.06	0
CAPRIN1	4.89597e-157	0.426677	0.889	0.597	1.25929e-152
PTPN18	0	0.426013	0.547	0.175	0
WNT11	0	0.425573	0.313	0.042	0
CDC37	1.1623e-207	0.425384	0.85	0.505	2.98956e-203
CAB39L	5.47352e-302	0.425313	0.458	0.133	1.40784e-297
ACOX1	3.66607e-204	0.425097	0.751	0.4	9.4295e-200
SNHG17	2.44682e-302	0.424133	0.626	0.239	6.29347e-298
XRCC5	8.50356e-148	0.423761	0.985	0.85	2.1872e-143
ANO10	0	0.423706	0.572	0.169	0
NIPAL2	0	0.423358	0.353	0.032	0
MAP4K3	4.42537e-230	0.423338	0.73	0.367	1.13825e-225
STK25	2.01625e-174	0.423182	0.869	0.525	5.18599e-170
ABHD11	0	0.423017	0.453	0.073	0
CHPF	1.1398e-247	0.422985	0.605	0.255	2.93168e-243
MAFK	0	0.422054	0.415	0.036	0
PSMA5	2.09321e-189	0.421757	0.839	0.506	5.38395e-185
RP11-841O20.2	7.38334e-147	0.421716	0.338	0.126	1.89907e-142
MAN2B2	0	0.421603	0.482	0.103	0
DGAT1	3.43722e-168	0.421582	0.706	0.363	8.84087e-164
SEC61A1	2.4162e-180	0.421524	0.894	0.584	6.21471e-176
EHBP1L1	0	0.421471	0.485	0.121	0
NOA1	9.78154e-233	0.421406	0.74	0.373	2.51591e-228
CST3	1.92707e-157	0.420658	0.954	0.721	4.95663e-153
LPCAT2	8.677e-256	0.420624	0.659	0.27	2.23181e-251
MAPK3	0	0.420324	0.531	0.171	0
BZW2	4.13585e-178	0.419734	0.811	0.498	1.06378e-173
BLCAP	3.55979e-305	0.419713	0.655	0.25	9.15614e-301
GSTO1	1.28144e-161	0.419571	0.754	0.401	3.29598e-157
SYT7	0	0.41956	0.489	0.148	0
HADH	2.70031e-200	0.418867	0.725	0.377	6.94548e-196
MED13L	1.38635e-190	0.418668	0.776	0.443	3.56583e-186
SUCO	1.23588e-77	0.417667	0.834	0.64	3.1788e-73
HMCES	6.58937e-252	0.417187	0.639	0.283	1.69485e-247
KCNK6	0	0.41687	0.251	0.002	0
BTBD6	0	0.41617	0.583	0.196	0
PHKB	7.41588e-223	0.416125	0.746	0.372	1.90744e-218
RUNX1	0	0.41592	0.409	0.05	0
TRAF3IP2	0	0.415432	0.437	0.049	0
MMP24-AS1	0	0.414222	0.527	0.149	0
SULT1A1	0	0.414169	0.603	0.209	0
ATP13A3	4.23714e-168	0.413985	0.791	0.505	1.08984e-163
IMPDH1	0	0.413928	0.589	0.199	0
NDUFA10	1.34306e-192	0.413874	0.864	0.552	3.45449e-188
UBC	1.14022e-169	0.413653	0.992	0.886	2.93277e-165
RDH10	0	0.4136	0.511	0.16	0
TOR4A	0	0.413581	0.408	0.051	0
MARCH7	4.98261e-186	0.4134	0.883	0.584	1.28158e-181
NOP58	2.61431e-130	0.413021	0.883	0.691	6.72426e-126
PTBP3	9.46396e-180	0.412928	0.874	0.586	2.43423e-175
LAMB2	6.61771e-53	0.412713	0.676	0.536	1.70214e-48
BOK	0	0.412207	0.477	0.088	0
DDX18	3.3284e-181	0.412088	0.837	0.543	8.56097e-177
CYFIP1	2.12963e-170	0.412071	0.911	0.635	5.47761e-166
GPR56	0	0.411648	0.374	0.002	0
ELOVL1	0	0.411522	0.5	0.116	0
SYTL4	0	0.411376	0.356	0.023	0
TRPM4	0	0.410867	0.447	0.066	0
PAK1	1.81893e-285	0.410716	0.505	0.173	4.67848e-281
TBX3	6.86829e-114	0.410648	0.926	0.716	1.76659e-109
DIAPH1	2.82939e-146	0.410603	0.938	0.673	7.27746e-142
SPG21	6.05084e-188	0.410311	0.777	0.446	1.55634e-183
EPT1	8.20434e-214	0.41015	0.82	0.464	2.11024e-209
TRAK2	0	0.410117	0.593	0.202	0
CD82	0	0.409953	0.415	0.062	0
FBXO32	0	0.409719	0.297	0.006	0
ECHS1	2.52065e-171	0.409653	0.922	0.654	6.48338e-167
SAV1	6.03728e-138	0.409424	0.565	0.286	1.55285e-133
MT-CO2	1.64975e-204	0.408641	0.998	0.987	4.24332e-200
WWC3	7.02988e-234	0.408507	0.602	0.256	1.80816e-229
ACTL6A	8.20335e-149	0.407322	0.769	0.47	2.10998e-144
PACSIN2	9.30965e-196	0.407062	0.772	0.42	2.39453e-191
CD68	0	0.406645	0.316	0.046	0
ARL8B	3.16698e-236	0.406628	0.78	0.406	8.14579e-232
AKR7A2	5.15272e-224	0.406505	0.73	0.355	1.32533e-219
HDHD1	5.73469e-263	0.406383	0.661	0.284	1.47502e-258
SLC52A2	1.61921e-249	0.406324	0.655	0.28	4.16478e-245
NEAT1	1.60415e-108	0.406274	0.708	0.418	4.12605e-104
GALNT12	0	0.406247	0.375	0.048	0
MLEC	4.13512e-127	0.40529	0.956	0.798	1.06359e-122
MFSD9	1.42108e-286	0.405174	0.573	0.209	3.65517e-282
ACTR1B	6.11094e-193	0.404943	0.787	0.44	1.5718e-188
NTN4	0	0.404576	0.371	0.062	0
SNRK	1.11873e-256	0.404505	0.566	0.218	2.87748e-252
OSBPL3	1.83178e-242	0.404177	0.577	0.235	4.71151e-238
TRIM21	0	0.403679	0.354	0.015	0
API5	3.57129e-256	0.403638	0.683	0.304	9.18572e-252
POLR1B	6.61916e-248	0.40355	0.612	0.261	1.70251e-243
APOA1BP	8.84849e-167	0.403346	0.938	0.67	2.27592e-162
BCKDHB	0	0.402894	0.54	0.182	0
SLC20A2	8.12323e-134	0.401991	0.69	0.388	2.08938e-129
TMEM87A	2.42364e-192	0.400555	0.784	0.45	6.23384e-188
ZNF518B	0	0.400483	0.474	0.132	0
KPNA4	2.33322e-179	0.400237	0.773	0.453	6.00127e-175
THEM6	2.11014e-220	0.400194	0.661	0.303	5.42749e-216
SPTLC2	9.58316e-178	0.400027	0.779	0.44	2.46488e-173
IARS	1.59792e-122	0.399385	0.911	0.708	4.11001e-118
TNFRSF10D	6.0937e-127	0.398959	0.571	0.306	1.56736e-122
ZBTB7A	0	0.398433	0.552	0.163	0
OSBP	1.20848e-169	0.398311	0.803	0.483	3.10833e-165
RCN1	1.70657e-191	0.398231	0.676	0.327	4.38948e-187
YPEL5	3.11085e-226	0.397837	0.623	0.278	8.0014e-222
ASXL2	7.63599e-230	0.397785	0.723	0.351	1.96405e-225
TACSTD2	0	0.397746	0.28	0.003	0
SH3GLB1	1.19505e-159	0.397321	0.71	0.389	3.0738e-155
OLA1	6.69902e-180	0.396797	0.897	0.611	1.72305e-175
DLGAP1-AS2	0	0.395707	0.381	0.029	0
FGD6	3.22892e-253	0.395028	0.519	0.193	8.30511e-249
ARHGEF19	0	0.394426	0.395	0.065	0
CD83	7.93951e-266	0.394019	0.38	0.11	2.04212e-261
VMP1	5.28387e-161	0.393983	0.857	0.558	1.35907e-156
ZNF703	3.86491e-167	0.39354	0.728	0.414	9.94094e-163
POLD2	4.52402e-161	0.393438	0.787	0.468	1.16362e-156
EIF6	2.65218e-171	0.393361	0.885	0.579	6.82167e-167
EIF5A	1.5463e-145	0.393071	0.853	0.551	3.97723e-141
HLA-E	8.67433e-178	0.393036	0.771	0.428	2.23113e-173
WDR43	1.84945e-150	0.393016	0.859	0.619	4.75696e-146
HKDC1	1.97806e-267	0.391242	0.261	0.051	5.08776e-263
CCAT1	0	0.391076	0.34	0.029	0
SLC35E4	0	0.390878	0.342	0.025	0
RAB22A	4.77466e-259	0.390562	0.67	0.288	1.22809e-254
F3	8.00611e-186	0.390538	0.312	0.095	2.05925e-181
SCRN1	9.47382e-245	0.390378	0.733	0.282	2.43676e-240
ABHD12	1.23674e-222	0.390357	0.639	0.291	3.18102e-218
HAT1	1.66768e-154	0.390316	0.697	0.387	4.28945e-150
STARD7	2.73039e-149	0.390138	0.86	0.603	7.02282e-145
PLEKHH1	0	0.389944	0.468	0.142	0
ECT2	9.67083e-94	0.388679	0.674	0.42	2.48743e-89
CREG1	6.99519e-247	0.387811	0.713	0.332	1.79923e-242
SHC1	6.91551e-206	0.387721	0.728	0.361	1.77874e-201
RCAN3	0	0.387311	0.532	0.155	0
MT-RNR1	4.92496e-207	0.386333	1	0.991	1.26675e-202
RIPK2	0	0.386205	0.524	0.165	0
NDUFC2	6.79013e-183	0.385774	0.689	0.359	1.74649e-178
SUMF2	1.24761e-201	0.385706	0.74	0.389	3.20898e-197
RP11-1143G9.4	0	0.385704	0.276	0.014	0
SFXN3	0	0.385592	0.396	0.05	0
STK4	4.94055e-190	0.385545	0.834	0.489	1.27076e-185
TMEM127	3.50048e-268	0.385514	0.595	0.234	9.0036e-264
TBC1D9B	3.24263e-174	0.385463	0.839	0.511	8.34037e-170
PTPN4	0	0.385056	0.522	0.169	0
POLD4	0	0.384991	0.33	0.026	0
RNF141	0	0.384579	0.567	0.191	0
FAM111A	1.89864e-278	0.384423	0.535	0.19	4.8835e-274
NAA10	5.74767e-273	0.38436	0.605	0.238	1.47836e-268
AGL	5.59348e-226	0.384066	0.682	0.323	1.4387e-221
THOC7	1.46904e-241	0.384043	0.642	0.285	3.77853e-237
MTIF2	1.97669e-209	0.383982	0.756	0.397	5.08423e-205
SSH3	0	0.383598	0.412	0.039	0
GDE1	5.68759e-106	0.383352	0.862	0.578	1.4629e-101
NAA20	1.16705e-204	0.38322	0.753	0.399	3.00176e-200
ACOT8	2.70066e-283	0.38284	0.589	0.221	6.94638e-279
FZD6	0	0.382195	0.476	0.11	0
RARB	0	0.381941	0.324	0.027	0
LYPD6	0	0.381848	0.361	0.056	0
OPTN	1.26218e-174	0.381729	0.463	0.191	3.24645e-170
MT-CYB	5.09477e-121	0.381386	0.992	0.973	1.31043e-116
PDS5A	3.946e-150	0.381297	0.866	0.584	1.01495e-145
DVL1	5.35255e-209	0.381036	0.714	0.361	1.37673e-204
MEF2D	0	0.38079	0.5	0.141	0
COMMD7	3.01937e-248	0.380337	0.632	0.267	7.76612e-244
PKN2	3.73078e-203	0.37974	0.755	0.386	9.59593e-199
HOXB6	0	0.379664	0.329	0	0
TMBIM6	4.43797e-190	0.379637	0.996	0.955	1.14149e-185
PCK2	3.80241e-223	0.379536	0.682	0.306	9.78019e-219
HECTD3	1.97463e-277	0.379327	0.439	0.136	5.07895e-273
IARS2	3.18178e-154	0.378948	0.905	0.661	8.18386e-150
PARD6B	2.30666e-294	0.378887	0.514	0.169	5.93295e-290
PTPN12	5.18172e-156	0.37845	0.79	0.483	1.33279e-151
PDCD10	1.2563e-246	0.378442	0.674	0.299	3.23132e-242
TMF1	6.05831e-200	0.378256	0.827	0.464	1.55826e-195
TSPAN13	2.15157e-225	0.378162	0.667	0.31	5.53406e-221
PIGX	0	0.377555	0.536	0.174	0
GNS	6.17494e-134	0.377531	0.835	0.545	1.58826e-129
FAS	0	0.376998	0.332	0.04	0
FAM110C	0	0.376401	0.318	0.005	0
PTPRB	0	0.375904	0.295	0	0
REL	0	0.375776	0.507	0.148	0
STAMBPL1	0	0.375651	0.369	0.032	0
POLE4	7.85012e-212	0.375576	0.729	0.364	2.01913e-207
LARP4B	1.3465e-155	0.375575	0.846	0.539	3.46332e-151
MPP7	0	0.375375	0.429	0.09	0
WASF2	1.75973e-143	0.37509	0.825	0.5	4.52621e-139
CYP3A5	1.60555e-284	0.375064	0.329	0.072	4.12965e-280
CDC42SE1	1.54558e-283	0.374588	0.633	0.248	3.97539e-279
ITSN2	3.02373e-287	0.373788	0.686	0.275	7.77734e-283
TGIF1	5.49181e-203	0.373663	0.608	0.28	1.41255e-198
KIAA1671	0	0.373583	0.496	0.119	0
NCLN	9.75942e-142	0.373486	0.792	0.473	2.51022e-137
BICD1	1.0247e-250	0.372972	0.568	0.224	2.63564e-246
OXSR1	8.14742e-156	0.372827	0.786	0.483	2.0956e-151
BCAT2	0	0.372588	0.534	0.164	0
DBNL	1.2197e-222	0.372499	0.685	0.307	3.13718e-218
PAFAH2	2.69256e-301	0.372412	0.449	0.133	6.92552e-297
NUMA1	3.20517e-178	0.372223	0.843	0.459	8.24402e-174
ZC3H12A	0	0.372193	0.39	0.063	0
FAM3C	1.30106e-262	0.372083	0.537	0.199	3.34646e-258
ATP2B4	9.75994e-116	0.371905	0.616	0.353	2.51035e-111
LRP1	3.58603e-101	0.371554	0.828	0.535	9.22363e-97
NDFIP2	4.96934e-241	0.37133	0.69	0.309	1.27816e-236
LAMA4	0	0.371159	0.251	0.025	0
CDC42	6.75995e-162	0.370971	0.87	0.551	1.73873e-157
GNE	6.66486e-182	0.370698	0.557	0.258	1.71427e-177
NELFCD	5.38178e-158	0.370394	0.808	0.494	1.38425e-153
SNX5	3.4166e-134	0.370186	0.894	0.66	8.78783e-130
PIK3C2A	2.1884e-169	0.370173	0.826	0.496	5.62879e-165
POLR1A	3.01884e-160	0.370169	0.734	0.408	7.76477e-156
RP11-485G4.2	0	0.370055	0.45	0.084	0
ZDHHC23	0	0.369182	0.349	0.017	0
ZNF552	0	0.36917	0.386	0.065	0
LRP8	1.17887e-203	0.369136	0.463	0.176	3.03218e-199
FASTKD2	1.27565e-260	0.367203	0.609	0.248	3.2811e-256
MRRF	5.17319e-262	0.367186	0.575	0.222	1.3306e-257
ATP13A2	5.38412e-264	0.366732	0.482	0.163	1.38485e-259
SLC1A1	0	0.36669	0.262	0.004	0
STRN	1.2755e-250	0.366558	0.647	0.276	3.28071e-246
MINA	1.55003e-271	0.366488	0.587	0.227	3.98682e-267
TMEM164	5.33559e-275	0.366481	0.472	0.154	1.37237e-270
MAP1LC3B	1.04684e-184	0.366425	0.701	0.36	2.69258e-180
BBC3	0	0.366404	0.397	0.091	0
MANSC1	0	0.366101	0.408	0.055	0
UQCRC2	1.29478e-114	0.36605	0.942	0.712	3.3303e-110
KIF5B	3.7523e-105	0.366037	0.984	0.86	9.6513e-101
SNX9	7.4885e-172	0.365688	0.698	0.361	1.92612e-167
SIGMAR1	2.0165e-144	0.3656	0.801	0.522	5.18664e-140
VPS37B	0	0.365118	0.464	0.126	0
APEX2	2.19539e-276	0.365085	0.5	0.17	5.64677e-272
SLC7A8	9.66136e-89	0.364893	0.363	0.181	2.485e-84
LRRC16A	7.46049e-216	0.364287	0.616	0.264	1.91891e-211
MFN1	2.13251e-239	0.364044	0.625	0.269	5.48502e-235
PCYT1A	4.59125e-242	0.364036	0.685	0.31	1.18092e-237
PPARD	2.33838e-252	0.363855	0.555	0.212	6.01454e-248
EXOC6B	1.50981e-228	0.363741	0.604	0.252	3.88338e-224
RIOK3	5.36343e-173	0.363492	0.667	0.338	1.37953e-168
MRPS25	6.15253e-194	0.363341	0.728	0.38	1.58249e-189
PROM2	0	0.363136	0.321	0.002	0
GOLPH3L	3.08255e-249	0.363073	0.556	0.216	7.92862e-245
NPTN	2.14726e-187	0.362827	0.734	0.399	5.52295e-183
UBA3	2.21933e-238	0.362624	0.66	0.294	5.70834e-234
TOP1	6.0387e-124	0.362615	0.926	0.69	1.55321e-119
KIAA0196	3.89942e-263	0.362497	0.601	0.237	1.00297e-258
SERP1	2.94818e-139	0.362407	0.938	0.726	7.58302e-135
ZMYND8	7.7252e-114	0.361354	0.794	0.483	1.987e-109
GPR39	0	0.360955	0.346	0.016	0
GK5	0	0.360946	0.431	0.071	0
SLC25A1	1.8534e-116	0.360823	0.862	0.577	4.76712e-112
MT-ND1	1.84714e-134	0.360516	0.988	0.96	4.75104e-130
ADIPOR1	3.39246e-171	0.360476	0.783	0.451	8.72574e-167
CNOT11	2.83806e-220	0.360077	0.695	0.332	7.29978e-216
B4GALT1	2.2919e-153	0.360072	0.691	0.376	5.89501e-149
PSMD13	2.11681e-188	0.360069	0.798	0.421	5.44464e-184
ENSA	3.95999e-178	0.359961	0.961	0.765	1.01855e-173
SHB	0	0.359849	0.382	0.053	0
FAM63B	7.20876e-147	0.359742	0.677	0.376	1.85417e-142
RP11-475N22.4	0	0.359588	0.299	0.003	0
CNBP	1.20521e-119	0.359504	0.961	0.858	3.09993e-115
CNPPD1	0	0.359471	0.499	0.151	0
FAM111B	6.18114e-61	0.359415	0.33	0.189	1.58985e-56
NIT2	4.3836e-246	0.359241	0.636	0.27	1.1275e-241
ATP2C2	0	0.359074	0.299	0	0
FAM114A1	1.34486e-184	0.358761	0.659	0.317	3.45911e-180
GORASP2	7.19064e-171	0.358542	0.851	0.532	1.84951e-166
EEF2K	8.1849e-205	0.357534	0.533	0.221	2.10524e-200
PRRG4	0	0.357332	0.335	0.01	0
MAML2	0	0.35719	0.365	0.057	0
SYAP1	2.29834e-177	0.357156	0.839	0.493	5.91157e-173
LRRK1	0	0.357116	0.331	0.005	0
CASC4	3.69299e-162	0.356346	0.849	0.537	9.49873e-158
PTGES2	5.99624e-269	0.356168	0.594	0.228	1.54229e-264
PIK3AP1	0	0.356021	0.278	0.044	0
PRKCZ	0	0.355494	0.484	0.136	0
SYTL1	0	0.355449	0.365	0.032	0
CARS	6.72558e-225	0.355273	0.589	0.247	1.72989e-220
MDH1	2.9567e-140	0.355011	0.875	0.59	7.60492e-136
PER2	8.27658e-264	0.354727	0.422	0.129	2.12882e-259
RIPK4	0	0.354596	0.403	0.092	0
ARPC1A	2.20925e-167	0.354417	0.788	0.452	5.68241e-163
SLC7A5	0	0.354378	0.418	0.093	0
PTK2B	0	0.354199	0.331	0.031	0
LMTK2	8.30392e-226	0.35407	0.624	0.273	2.13585e-221
DHRS11	0	0.353869	0.364	0.084	0
ZDHHC20	8.25163e-277	0.353407	0.574	0.214	2.1224e-272
TXNDC9	3.02278e-280	0.353316	0.627	0.245	7.77489e-276
CSTF2	1.19421e-246	0.353265	0.506	0.186	3.07162e-242
FOCAD	7.4935e-234	0.353261	0.631	0.276	1.9274e-229
MYD88	0	0.352956	0.448	0.098	0
PTGR1	1.47335e-96	0.352648	0.666	0.406	3.78961e-92
SLC30A9	4.56155e-193	0.352641	0.804	0.433	1.17328e-188
BFSP1	0	0.352449	0.308	0.03	0
PGM2	8.89477e-262	0.352353	0.547	0.205	2.28782e-257
ADAM19	0	0.352076	0.343	0.076	0
MAP3K8	2.56118e-162	0.351946	0.522	0.242	6.5876e-158
LIF	0	0.351788	0.273	0.01	0
ESRRA	4.17621e-236	0.351566	0.504	0.19	1.07416e-231
TMEM33	2.21834e-171	0.351522	0.727	0.405	5.7058e-167
CRELD2	4.38531e-203	0.351269	0.507	0.206	1.12795e-198
SCRN3	0	0.351156	0.48	0.121	0
UEVLD	0	0.351123	0.447	0.112	0
ATR	5.09835e-208	0.35099	0.601	0.27	1.31135e-203
PNKD	6.21886e-192	0.350744	0.701	0.353	1.59955e-187
SMPDL3B	0	0.350609	0.338	0.027	0
CRYL1	3.93497e-237	0.349962	0.525	0.189	1.01211e-232
PPARA	6.60645e-134	0.349684	0.685	0.379	1.69924e-129
B3GNT3	0	0.349569	0.286	0	0
OSER1	9.21094e-209	0.349422	0.668	0.316	2.36915e-204
HSPA4L	3.94538e-216	0.349187	0.562	0.238	1.01479e-211
MBD2	1.80098e-224	0.349183	0.679	0.31	4.63231e-220
CLIC4	1.33398e-179	0.348881	0.768	0.382	3.43113e-175
DDB2	6.03061e-205	0.348848	0.563	0.242	1.55113e-200
COQ10B	0	0.34855	0.509	0.143	0
APOL2	4.78666e-261	0.348279	0.302	0.068	1.23118e-256
SESN3	2.35138e-19	0.348161	0.677	0.573	6.04798e-15
SLCO4A1	2.02243e-272	0.348096	0.467	0.139	5.2019e-268
LETM1	2.94642e-200	0.347622	0.645	0.308	7.57849e-196
FBXW5	1.59219e-135	0.347468	0.868	0.563	4.09528e-131
KIF3B	2.23445e-161	0.346662	0.786	0.455	5.74724e-157
ATP1B3	1.36593e-114	0.346469	0.861	0.605	3.51331e-110
ADAR	3.58583e-123	0.346021	0.948	0.809	9.22312e-119
OPA1	1.02759e-149	0.3452	0.808	0.507	2.64307e-145
CD46	1.32996e-110	0.344984	0.953	0.76	3.42079e-106
MLF1	0	0.344968	0.353	0.05	0
TRIM38	0	0.344938	0.385	0.072	0
ADAM15	0	0.344361	0.484	0.135	0
FAM83H-AS1	0	0.344153	0.322	0.01	0
ME2	1.02698e-180	0.343773	0.592	0.283	2.64148e-176
STUB1	3.55111e-136	0.343565	0.856	0.543	9.13382e-132
ITGA2	1.12984e-130	0.343284	0.586	0.288	2.90607e-126
TTC7A	8.83409e-298	0.342732	0.437	0.125	2.27222e-293
CDC42BPB	1.40144e-135	0.342461	0.907	0.621	3.60463e-131
MSMO1	1.56824e-91	0.342272	0.859	0.623	4.03366e-87
CHMP1A	4.47605e-210	0.341411	0.65	0.293	1.15128e-205
TMEM106C	4.40358e-165	0.341203	0.732	0.404	1.13265e-160
HSD11B2	0	0.341194	0.298	0.025	0
EHD1	2.48144e-181	0.340173	0.628	0.299	6.38252e-177
PLA2G4F	0	0.340061	0.273	0	0
GADD45B	1.69314e-200	0.340026	0.571	0.236	4.35492e-196
FIS1	3.01444e-189	0.33989	0.729	0.38	7.75344e-185
SOD2	1.12943e-145	0.339578	0.728	0.417	2.905e-141
PNO1	3.95363e-212	0.33939	0.583	0.254	1.01691e-207
GNAI3	7.61125e-151	0.339326	0.81	0.476	1.95769e-146
CDC42BPG	0	0.338872	0.326	0.007	0
EHBP1	1.35279e-134	0.33857	0.745	0.439	3.47952e-130
REEP3	3.73788e-174	0.338388	0.711	0.373	9.61421e-170
PRPS2	2.51444e-280	0.338229	0.502	0.163	6.46739e-276
RREB1	7.50923e-166	0.33807	0.699	0.374	1.93145e-161
NSUN2	3.21905e-141	0.337616	0.761	0.477	8.27972e-137
LUZP1	1.72206e-126	0.337279	0.683	0.371	4.42931e-122
PSME3	2.53477e-165	0.337151	0.738	0.403	6.51967e-161
FDPS	1.37514e-66	0.336947	0.985	0.902	3.53699e-62
MYB	1.58526e-272	0.336785	0.296	0.066	4.07743e-268
SMG7	6.56593e-137	0.336675	0.817	0.508	1.68882e-132
STX12	3.32638e-275	0.335698	0.55	0.196	8.55579e-271
KLHL36	4.93458e-256	0.335393	0.553	0.203	1.26922e-251
TMCO4	0	0.335225	0.331	0.019	0
STK38	8.72208e-228	0.335211	0.638	0.277	2.24341e-223
GART	1.42184e-120	0.33494	0.808	0.547	3.65711e-116
FZD5	5.46774e-237	0.334824	0.529	0.19	1.40636e-232
PRRG1	0	0.333904	0.406	0.105	0
SLC38A10	6.75191e-192	0.333545	0.698	0.348	1.73666e-187
CDC42EP4	1.44886e-211	0.3333	0.607	0.269	3.7266e-207
CTBP2	6.61423e-143	0.333097	0.756	0.396	1.70125e-138
THADA	1.0939e-231	0.332834	0.537	0.212	2.81361e-227
SPG11	5.63095e-167	0.332441	0.716	0.382	1.44834e-162
HOXB7	0	0.332353	0.313	0.001	0
URGCP	5.9214e-207	0.332095	0.529	0.217	1.52304e-202
KLF13	1.97748e-162	0.332073	0.713	0.387	5.08628e-158
ACSL1	1.09095e-177	0.332023	0.599	0.29	2.80605e-173
TMEM189	3.36922e-295	0.331815	0.504	0.161	8.66597e-291
RAB11A	1.42739e-117	0.331577	0.876	0.602	3.67138e-113
PMM1	1.68646e-135	0.330741	0.615	0.328	4.33774e-131
SFT2D1	6.25825e-291	0.330737	0.524	0.176	1.60968e-286
NQO2	2.02029e-131	0.330553	0.483	0.234	5.19639e-127
NEK7	2.62093e-263	0.330524	0.57	0.209	6.74129e-259
UBE4A	1.57747e-161	0.330452	0.739	0.412	4.0574e-157
SAMD12	0	0.330265	0.332	0.029	0
EIF5B	2.17453e-156	0.330263	0.942	0.778	5.5931e-152
AZIN1	1.90344e-134	0.329955	0.813	0.521	4.89584e-130
RPS27L	5.73162e-131	0.329706	0.855	0.572	1.47423e-126
EML2	0	0.329676	0.358	0.033	0
PLEKHF2	0	0.329549	0.4	0.083	0
RMND5A	9.05124e-126	0.329481	0.795	0.513	2.32807e-121
NUP98	1.89676e-179	0.32947	0.702	0.365	4.87864e-175
BCL10	0	0.329212	0.427	0.111	0
PPM1B	4.29332e-202	0.329113	0.656	0.31	1.10429e-197
DNMBP	3.07281e-259	0.328227	0.476	0.159	7.90358e-255
CNN2	4.77085e-133	0.328152	0.855	0.521	1.22711e-128
HLCS	2.11677e-283	0.3281	0.5	0.165	5.44454e-279
CTDSP1	2.04325e-176	0.328062	0.676	0.344	5.25543e-172
AFG3L2	9.8043e-144	0.327695	0.797	0.487	2.52176e-139
NCEH1	0	0.327364	0.359	0.055	0
TULP4	2.08549e-106	0.326447	0.674	0.4	5.36408e-102
BASP1	3.21121e-102	0.326218	0.579	0.313	8.25956e-98
RPN1	1.32603e-115	0.325717	0.903	0.665	3.41068e-111
MARK2	6.72161e-231	0.325551	0.638	0.266	1.72887e-226
CTSB	1.20573e-74	0.325205	0.955	0.785	3.10126e-70
LPCAT3	1.69639e-185	0.325119	0.501	0.209	4.36328e-181
RIPK1	1.02954e-195	0.325025	0.581	0.257	2.64808e-191
HK2	2.69531e-152	0.324874	0.527	0.247	6.93261e-148
GJB3	0	0.324727	0.253	0	0
MARVELD2	0	0.324421	0.534	0.155	0
FASTKD1	4.32661e-282	0.324385	0.523	0.176	1.11285e-277
PKDCC	9.18464e-222	0.32427	0.261	0.062	2.36238e-217
DUSP18	0	0.324183	0.37	0.079	0
SPATA13	1.74144e-212	0.323908	0.606	0.254	4.47917e-208
CLTC	2.24735e-119	0.323867	0.976	0.809	5.78041e-115
ABI1	1.84321e-226	0.323711	0.639	0.279	4.74093e-222
NCOR2	5.09082e-193	0.323685	0.72	0.361	1.30941e-188
HRH1	0	0.323578	0.283	0.002	0
CEP76	0	0.323562	0.447	0.124	0
DDOST	4.94561e-119	0.323359	0.876	0.59	1.27206e-114
ZNF664	1.49188e-113	0.323248	0.86	0.611	3.83728e-109
STXBP3	3.22517e-267	0.322946	0.562	0.208	8.29545e-263
GIPC2	0	0.322811	0.341	0.052	0
C20orf112	6.82055e-157	0.322604	0.611	0.306	1.75431e-152
MPZL3	0	0.32216	0.308	0.036	0
SUCLG2	2.0262e-198	0.321782	0.657	0.308	5.21158e-194
SIGIRR	0	0.32157	0.349	0.039	0
TNFRSF10B	2.46771e-113	0.321554	0.799	0.508	6.3472e-109
PPA2	1.45241e-173	0.321542	0.677	0.348	3.73575e-169
RPE	1.11944e-225	0.321535	0.602	0.254	2.87932e-221
FAM208A	2.67628e-123	0.321502	0.825	0.546	6.88365e-119
MTA3	2.11578e-184	0.321333	0.677	0.333	5.442e-180
FAM84B	0	0.321305	0.483	0.117	0
COQ9	1.11153e-224	0.32129	0.56	0.229	2.85897e-220
DYNLT3	8.78302e-214	0.320971	0.485	0.186	2.25908e-209
MRPL24	2.06772e-149	0.320673	0.807	0.484	5.31839e-145
MPV17	1.46048e-193	0.320611	0.65	0.31	3.7565e-189
EIF4G3	2.14391e-132	0.320525	0.877	0.533	5.51434e-128
EVA1C	0	0.320429	0.269	0.003	0
HK1	5.14367e-202	0.32038	0.629	0.265	1.323e-197
GMPS	2.63612e-94	0.32034	0.821	0.594	6.78038e-90
EIF3D	2.69588e-111	0.320109	0.95	0.779	6.93408e-107
TSN	1.65795e-129	0.319872	0.799	0.501	4.26441e-125
TMEM9B	7.44391e-307	0.319782	0.499	0.155	1.91465e-302
TBC1D5	9.09696e-134	0.319634	0.732	0.431	2.33983e-129
METAP1	1.91865e-163	0.319614	0.77	0.434	4.93497e-159
PUM2	5.95561e-124	0.31952	0.86	0.611	1.53184e-119
INPP1	6.32051e-291	0.31895	0.589	0.193	1.6257e-286
FEZ2	2.05885e-171	0.318538	0.688	0.348	5.29557e-167
DPP3	9.3655e-247	0.318247	0.557	0.214	2.4089e-242
MCCC2	8.09393e-176	0.318184	0.684	0.349	2.08184e-171
FAM83B	0	0.318076	0.271	0.002	0
RAB5B	5.8001e-142	0.317377	0.738	0.417	1.49184e-137
ZDHHC9	4.21701e-142	0.31717	0.715	0.394	1.08466e-137
HID1	0	0.317081	0.325	0.029	0
KIF13A	3.36079e-172	0.316841	0.514	0.227	8.64428e-168
APEH	2.17813e-142	0.316595	0.766	0.451	5.60238e-138
DGKQ	4.52017e-274	0.315825	0.428	0.129	1.16263e-269
GFPT1	5.49093e-76	0.315421	0.874	0.613	1.41232e-71
ACAP2	3.47275e-170	0.315201	0.706	0.376	8.93227e-166
ASCC2	8.8953e-191	0.315013	0.64	0.299	2.28796e-186
SPIN4	1.80212e-279	0.314692	0.351	0.088	4.63523e-275
NOTCH2	4.56883e-228	0.314413	0.517	0.191	1.17515e-223
EIF3B	1.23923e-101	0.314006	0.913	0.723	3.18741e-97
NUCB1	1.42122e-121	0.313909	0.782	0.46	3.65551e-117
HEATR5B	3.33318e-289	0.313775	0.469	0.143	8.57327e-285
SELT	5.13461e-205	0.313507	0.665	0.312	1.32067e-200
PPCS	3.44646e-214	0.313451	0.656	0.291	8.86464e-210
CIAO1	5.18688e-123	0.313165	0.887	0.615	1.33412e-118
SOCS6	1.30334e-174	0.313162	0.649	0.321	3.35233e-170
EMG1	4.51851e-145	0.313152	0.707	0.396	1.1622e-140
TBC1D14	3.04693e-167	0.313095	0.702	0.359	7.83702e-163
KARS	4.804e-114	0.31305	0.833	0.537	1.23564e-109
PTPN3	2.18101e-265	0.312845	0.483	0.157	5.60977e-261
TMEM43	2.45444e-144	0.312771	0.752	0.432	6.31307e-140
CCT7	3.9298e-98	0.312616	0.945	0.802	1.01078e-93
MBP	0	0.312559	0.451	0.105	0
PPP6R3	9.87141e-135	0.312478	0.776	0.461	2.53903e-130
SEC14L2	0	0.312423	0.292	0.051	0
SUN1	1.26435e-125	0.312311	0.777	0.47	3.25203e-121
CSNK2A2	2.18579e-123	0.312287	0.796	0.498	5.62208e-119
HMBS	1.17761e-153	0.312171	0.648	0.337	3.02894e-149
PRAP1	0	0.311777	0.324	0.046	0
SLC35D1	3.1443e-172	0.311704	0.544	0.245	8.08745e-168
ARHGEF5	0	0.311105	0.34	0.047	0
MFN2	1.42118e-165	0.311031	0.712	0.373	3.65541e-161
SLC9A1	9.13321e-264	0.310909	0.349	0.092	2.34915e-259
DDX21	1.66933e-83	0.310829	0.908	0.772	4.29367e-79
WEE1	3.15893e-80	0.310186	0.572	0.356	8.12508e-76
ZZEF1	8.10282e-228	0.309873	0.54	0.209	2.08413e-223
TMC7	0	0.309834	0.251	0.021	0
IGF2BP3	1.81382e-149	0.309689	0.695	0.38	4.66533e-145
MST1R	0	0.309591	0.276	0.004	0
RTCA	3.16447e-244	0.308886	0.523	0.193	8.13935e-240
BECN1	1.16791e-198	0.308819	0.668	0.319	3.00398e-194
OBFC1	8.80109e-227	0.308781	0.46	0.162	2.26373e-222
NCBP2	2.09735e-116	0.308481	0.872	0.63	5.3946e-112
IFRD2	6.15071e-147	0.308458	0.651	0.356	1.58202e-142
ATP6V1A	6.18589e-175	0.307989	0.725	0.386	1.59107e-170
PCCB	2.70217e-152	0.307729	0.7	0.388	6.95025e-148
C1orf172	0	0.307613	0.315	0.011	0
EFNB2	6.8597e-68	0.307231	0.474	0.294	1.76438e-63
VPS51	1.2564e-165	0.306916	0.734	0.393	3.23158e-161
PREPL	3.59723e-204	0.306907	0.688	0.327	9.25243e-200
C1orf106	0	0.306868	0.3	0.042	0
TBRG1	2.50367e-213	0.306864	0.53	0.214	6.4397e-209
UFC1	6.27503e-118	0.306784	0.86	0.565	1.614e-113
BACH1	1.26386e-115	0.306614	0.673	0.389	3.25077e-111
PTPRA	2.048e-124	0.306505	0.867	0.558	5.26767e-120
HMHA1	0	0.306194	0.316	0.055	0
FRYL	2.3573e-150	0.306085	0.668	0.342	6.06321e-146
HTT	1.14362e-145	0.306073	0.739	0.409	2.94149e-141
RCOR1	1.91562e-132	0.305695	0.73	0.424	4.92715e-128
CD47	3.35035e-159	0.305365	0.678	0.354	8.61743e-155
JUNB	5.99748e-238	0.305297	0.59	0.225	1.54261e-233
MB21D2	0	0.305162	0.335	0.051	0
ELMO3	0	0.305116	0.325	0.013	0
MARVELD1	0	0.304887	0.336	0.029	0
IFFO2	2.96166e-292	0.304722	0.343	0.078	7.61768e-288
YBX3	2.47991e-122	0.304337	0.82	0.533	6.37857e-118
KIAA0226L	0	0.304298	0.256	0.009	0
SYNJ2	0	0.304112	0.481	0.134	0
NANS	5.68318e-142	0.30387	0.765	0.446	1.46177e-137
SLC39A1	5.99413e-138	0.303744	0.801	0.477	1.54175e-133
ATF7IP2	1.42052e-191	0.303628	0.447	0.173	3.65371e-187
INO80D	6.32974e-173	0.30351	0.63	0.306	1.62807e-168
REPS1	3.0702e-188	0.303453	0.576	0.257	7.89685e-184
PNP	1.88257e-142	0.303451	0.689	0.372	4.84215e-138
TCF20	1.44967e-119	0.302697	0.821	0.54	3.72869e-115
SH3BP4	4.37667e-151	0.302473	0.684	0.367	1.12572e-146
SLC43A2	0	0.302235	0.3	0.038	0
CTNNB1	3.21508e-89	0.30205	0.959	0.826	8.26951e-85
FAHD1	3.91549e-172	0.301685	0.697	0.355	1.0071e-167
EXOC1	1.9615e-196	0.301332	0.608	0.27	5.04517e-192
FLRT3	1.51031e-174	0.301253	0.473	0.197	3.88467e-170
UBR5	1.47252e-107	0.301238	0.865	0.564	3.78748e-103
SYNE2	1.98568e-53	0.301228	0.911	0.76	5.10736e-49
RNF103	1.57891e-222	0.301017	0.537	0.21	4.06111e-218
GTF3C5	8.03027e-98	0.300993	0.824	0.52	2.06547e-93
MRPL49	1.12041e-205	0.300695	0.544	0.228	2.88181e-201
SNRNP200	3.92611e-97	0.300372	0.948	0.763	1.00984e-92
CAMK2G	7.27492e-202	0.30036	0.526	0.216	1.87118e-197
ARHGEF10L	1.7072e-221	0.29979	0.484	0.176	4.39108e-217
DDAH1	2.93616e-221	0.299348	0.617	0.249	7.5521e-217
GNPTAB	1.87178e-189	0.299041	0.716	0.365	4.8144e-185
SLC35A1	4.19804e-276	0.298846	0.529	0.177	1.07978e-271
CCNDBP1	1.59752e-172	0.298507	0.629	0.306	4.10898e-168
ACSL3	7.52708e-101	0.298336	0.913	0.642	1.93604e-96
SMPD1	5.02027e-282	0.29804	0.418	0.12	1.29126e-277
CYB561	0	0.297823	0.379	0.072	0
WSB2	1.69307e-189	0.297759	0.585	0.265	4.35474e-185
JPH1	0	0.297403	0.332	0.043	0
SENP2	1.85252e-142	0.297382	0.677	0.368	4.76487e-138
LYPD6B	0	0.297331	0.252	0.003	0
PNPT1	1.18243e-182	0.297012	0.629	0.298	3.04132e-178
GTF3C3	1.00144e-160	0.297001	0.709	0.38	2.5758e-156
CMTR2	0	0.296873	0.399	0.09	0
CNOT10	1.58908e-165	0.296559	0.632	0.32	4.08729e-161
CTD-2377D24.6	0	0.296479	0.286	0	0
AMOTL2	1.32902e-109	0.296373	0.592	0.327	3.41838e-105
FLAD1	1.38287e-150	0.295867	0.682	0.366	3.55688e-146
RAP1A	1.47548e-173	0.295325	0.711	0.371	3.79507e-169
LPCAT4	3.67922e-152	0.295126	0.402	0.162	9.46332e-148
MYBL2	9.41558e-87	0.294956	0.413	0.224	2.42178e-82
CYCS	1.30147e-130	0.294727	0.767	0.482	3.3475e-126
TBC1D30	0	0.294403	0.321	0.038	0
SPIRE2	9.22993e-208	0.294004	0.507	0.194	2.37403e-203
VRK3	1.05906e-187	0.293961	0.508	0.211	2.72401e-183
DNAJB2	1.18503e-159	0.293903	0.566	0.266	3.04801e-155
NR3C1	1.10634e-222	0.293731	0.435	0.148	2.84561e-218
FBXO11	2.97797e-148	0.29372	0.733	0.414	7.65962e-144
RAB6A	2.60563e-199	0.293522	0.614	0.274	6.70193e-195
PCNXL2	0	0.293433	0.345	0.063	0
GAREM	0	0.293393	0.334	0.059	0
ARF4	2.81345e-118	0.293376	0.889	0.62	7.23648e-114
SLC7A1	2.77238e-141	0.2929	0.655	0.349	7.13083e-137
UBAP1	1.32237e-155	0.292778	0.642	0.33	3.40127e-151
UBE2J1	9.74411e-107	0.292349	0.787	0.522	2.50628e-102
LZTS3	3.30884e-220	0.292231	0.414	0.138	8.51067e-216
TMX2	2.92544e-192	0.292164	0.617	0.284	7.52453e-188
LURAP1L	0	0.292072	0.264	0.01	0
FAM102A	0	0.291479	0.375	0.089	0
MIR22HG	1.07903e-180	0.29135	0.424	0.158	2.77536e-176
RUVBL2	6.44744e-112	0.291147	0.787	0.483	1.65835e-107
KIAA1430	2.66587e-159	0.291039	0.634	0.322	6.8569e-155
HSDL2	3.92269e-138	0.290662	0.805	0.476	1.00895e-133
LPIN2	2.93182e-51	0.29044	0.732	0.499	7.54094e-47
PPM1L	3.82803e-64	0.29032	0.498	0.313	9.84609e-60
BCL2L14	3.19727e-296	0.29011	0.307	0.062	8.2237e-292
BRE	7.00603e-251	0.290106	0.467	0.156	1.80202e-246
DIRC2	8.46682e-288	0.290086	0.403	0.111	2.17775e-283
RPIA	3.74e-263	0.290064	0.502	0.166	9.61965e-259
ANKEF1	7.47874e-275	0.290011	0.407	0.116	1.92361e-270
HSBP1L1	0	0.289694	0.333	0.041	0
CCDC51	3.35898e-266	0.289299	0.438	0.135	8.63964e-262
HIVEP2	6.10314e-208	0.289276	0.333	0.1	1.56979e-203
STS	4.5689e-254	0.289221	0.318	0.078	1.17517e-249
RASSF6	0	0.288862	0.281	0.026	0
DCBLD1	4.14712e-147	0.288749	0.502	0.229	1.06668e-142
RSPH3	1.36768e-223	0.288638	0.421	0.141	3.5178e-219
GUK1	4.35525e-96	0.288547	0.959	0.765	1.12021e-91
PPP3R1	1.48789e-228	0.288215	0.503	0.189	3.82701e-224
GYG1	1.35111e-197	0.288203	0.537	0.228	3.4752e-193
POLR2B	1.80063e-110	0.288077	0.864	0.573	4.6314e-106
RNF149	7.99059e-175	0.288035	0.692	0.351	2.05526e-170
SKAP2	0	0.287887	0.628	0.198	0
TOP2B	7.98847e-87	0.287734	0.911	0.716	2.05471e-82
PDE12	2.57445e-207	0.287714	0.542	0.224	6.62173e-203
MACC1	0	0.287522	0.26	0.004	0
CTSL	1.02524e-200	0.287354	0.419	0.148	2.63701e-196
SIL1	1.09112e-191	0.287121	0.667	0.305	2.80647e-187
CALCOCO1	9.50512e-219	0.286925	0.392	0.127	2.44481e-214
MRTO4	4.22572e-147	0.286881	0.641	0.336	1.0869e-142
COLGALT1	1.37683e-110	0.286753	0.73	0.426	3.54135e-106
TEX261	5.51144e-200	0.285961	0.591	0.255	1.4176e-195
ATG3	4.6519e-176	0.285842	0.639	0.314	1.19652e-171
ARF3	3.55097e-189	0.285542	0.692	0.34	9.13344e-185
ENPP4	0	0.285495	0.414	0.103	0
MMADHC	4.73302e-135	0.285375	0.796	0.491	1.21738e-130
GAS6	0	0.285258	0.271	0.019	0
C4orf3	3.10974e-70	0.285047	0.826	0.558	7.99857e-66
CLCN2	0	0.284986	0.345	0.054	0
RAB20	4.19806e-206	0.284969	0.379	0.126	1.07978e-201
GMPPA	3.35667e-211	0.284751	0.451	0.164	8.6337e-207
NEDD9	1.42787e-100	0.284732	0.618	0.33	3.67262e-96
SDCBP	2.24698e-122	0.284707	0.691	0.382	5.77946e-118
ABCA2	0	0.284697	0.31	0.042	0
FOXN2	3.56807e-235	0.284629	0.466	0.162	9.17743e-231
CHMP2A	1.14893e-144	0.284584	0.735	0.405	2.95517e-140
WDR45B	3.86429e-140	0.284447	0.771	0.444	9.93934e-136
OCIAD1	1.25592e-116	0.284061	0.87	0.597	3.23034e-112
MTDH	1.42151e-39	0.284039	0.963	0.803	3.65626e-35
COX4I1	2.21252e-86	0.283954	0.987	0.894	5.69082e-82
CYFIP2	3.41387e-172	0.283886	0.561	0.253	8.78082e-168
BAG1	4.06917e-159	0.283796	0.702	0.378	1.04663e-154
FAM126B	8.96735e-283	0.283656	0.409	0.112	2.30649e-278
ACP6	7.85943e-239	0.283439	0.496	0.174	2.02152e-234
SMC4	2.59773e-23	0.283395	0.798	0.637	6.68163e-19
ANO9	0	0.283177	0.257	0.005	0
ACAD9	2.9397e-181	0.282505	0.54	0.238	7.56121e-177
KIRREL	4.38984e-213	0.282156	0.372	0.114	1.12911e-208
IMP4	3.38599e-145	0.282145	0.674	0.368	8.70911e-141
COX5B	8.42245e-120	0.281993	0.963	0.764	2.16634e-115
ATRAID	1.04e-141	0.28187	0.76	0.432	2.675e-137
ALPK1	0	0.281754	0.282	0.024	0
BRCC3	7.65725e-198	0.281511	0.642	0.294	1.96952e-193
MELK	6.92984e-63	0.281489	0.446	0.279	1.78242e-58
PTPLB	2.79061e-146	0.280762	0.735	0.419	7.17772e-142
TNFRSF12A	0	0.280618	0.418	0.106	0
TAOK3	3.61371e-185	0.280232	0.557	0.237	9.29481e-181
HMOX2	1.00808e-138	0.280212	0.67	0.362	2.59288e-134
UBE2E2	0	0.280208	0.424	0.111	0
ALDH1B1	7.96556e-152	0.279879	0.608	0.309	2.04882e-147
FNBP1L	5.69835e-105	0.279628	0.845	0.527	1.46567e-100
TOM1L1	3.76121e-231	0.27943	0.529	0.195	9.67421e-227
NADK	1.92881e-232	0.279372	0.506	0.189	4.96109e-228
SPAG9	7.35234e-92	0.279149	0.85	0.584	1.8911e-87
PRMT3	7.47215e-264	0.279023	0.435	0.135	1.92191e-259
MLKL	0	0.278911	0.292	0.018	0
AIM1L	4.33324e-287	0.278871	0.305	0.064	1.11455e-282
PLLP	0	0.278814	0.261	0.016	0
CCND3	4.20593e-267	0.278803	0.323	0.078	1.08181e-262
OGDH	3.14802e-153	0.278713	0.59	0.29	8.09703e-149
MRPL19	3.11728e-152	0.27867	0.658	0.346	8.01794e-148
TAB3	8.79843e-151	0.2786	0.568	0.276	2.26304e-146
TSG101	2.56714e-147	0.278474	0.706	0.374	6.60294e-143
RHOV	0	0.27802	0.253	0.016	0
RCC1	1.06987e-123	0.278018	0.635	0.356	2.75181e-119
TRIM33	5.39392e-112	0.277982	0.787	0.473	1.38737e-107
DYNLRB1	2.2178e-98	0.277937	0.812	0.52	5.70441e-94
SLC1A3	1.62361e-164	0.277885	0.253	0.072	4.17609e-160
UNC93B1	0	0.277467	0.312	0.028	0
NCOA1	2.92524e-195	0.277365	0.497	0.199	7.52402e-191
TMEM214	7.29204e-193	0.277257	0.625	0.286	1.87559e-188
MAP2K3	4.71791e-286	0.276996	0.405	0.109	1.21349e-281
RPL22L1	4.47029e-139	0.276845	0.611	0.325	1.1498e-134
SLCO1B3	0	0.276812	0.27	0.001	0
JHDM1D-AS1	1.19843e-187	0.27678	0.406	0.149	3.08249e-183
ACTB	1.71741e-82	0.276734	0.985	0.798	4.41734e-78
EMC10	9.38631e-184	0.276683	0.76	0.379	2.41425e-179
CDC42EP2	7.60081e-208	0.276311	0.318	0.093	1.955e-203
FAM134A	9.95552e-130	0.276281	0.784	0.473	2.56066e-125
H2AFY	2.24898e-94	0.275958	0.973	0.764	5.78459e-90
RNH1	9.28395e-132	0.275929	0.741	0.416	2.38793e-127
ADNP	5.03872e-88	0.275794	0.881	0.63	1.29601e-83
NUP210	1.97484e-116	0.275651	0.598	0.33	5.07948e-112
SNX17	1.53904e-137	0.275163	0.716	0.399	3.95857e-133
MRPS18A	1.29579e-141	0.275096	0.692	0.377	3.33289e-137
FRMD5	0	0.274752	0.28	0.017	0
FAM96B	1.51307e-74	0.27452	0.844	0.58	3.89176e-70
UBE2D3	3.96643e-78	0.27391	0.932	0.733	1.0202e-73
DAZAP2	6.80751e-149	0.273624	0.797	0.458	1.75096e-144
SLC5A3	1.01821e-60	0.273486	0.682	0.451	2.61895e-56
EPN3	0	0.27348	0.278	0.004	0
RAP1GDS1	1.44709e-178	0.272907	0.56	0.252	3.72207e-174
NCAPD3	1.2697e-73	0.272901	0.551	0.348	3.26579e-69
TSKU	1.47255e-168	0.272711	0.494	0.212	3.78756e-164
NSDHL	1.19801e-86	0.272439	0.689	0.432	3.08141e-82
HNMT	0	0.272395	0.425	0.108	0
MADD	2.00408e-152	0.272377	0.575	0.279	5.15469e-148
TNNC1	2.17923e-269	0.27231	0.281	0.058	5.60519e-265
CDC42EP3	8.22382e-184	0.272276	0.387	0.138	2.11525e-179
NEURL1B	2.07686e-140	0.271895	0.252	0.08	5.3419e-136
EIF2A	2.54792e-119	0.271604	0.822	0.535	6.5535e-115
AGPS	2.75708e-111	0.271238	0.795	0.511	7.09148e-107
PITPNC1	6.92804e-98	0.271233	0.313	0.14	1.78196e-93
POLQ	9.20555e-72	0.2712	0.353	0.196	2.36776e-67
PFKFB2	0	0.271109	0.288	0.04	0
VKORC1L1	8.52157e-114	0.270981	0.697	0.408	2.19183e-109
WDR11	5.29423e-146	0.270685	0.701	0.381	1.36173e-141
MYRF	7.80675e-235	0.270634	0.458	0.151	2.00797e-230
ALKBH3	4.29808e-248	0.270534	0.431	0.136	1.10551e-243
CDK6	6.83437e-77	0.270332	0.897	0.71	1.75787e-72
PSMD8	1.38391e-91	0.269992	0.872	0.569	3.55956e-87
TMEM41A	6.84995e-194	0.269513	0.637	0.295	1.76188e-189
EIF2AK2	1.73009e-133	0.269512	0.756	0.449	4.44995e-129
INPP4A	2.56549e-179	0.269397	0.555	0.246	6.5987e-175
CRIPT	5.24344e-260	0.269372	0.433	0.134	1.34867e-255
KIAA0232	7.15932e-114	0.268988	0.745	0.441	1.84145e-109
ARV1	2.52553e-194	0.268965	0.589	0.257	6.4959e-190
FBXO28	2.4545e-200	0.268933	0.535	0.22	6.31323e-196
C4orf19	0	0.268845	0.272	0.046	0
NAA15	7.96847e-92	0.268797	0.801	0.546	2.04957e-87
DTX2	0	0.268634	0.369	0.087	0
GMFB	8.01651e-150	0.268421	0.638	0.328	2.06193e-145
KDM5C	2.02304e-134	0.268173	0.694	0.377	5.20347e-130
RASA1	1.27508e-119	0.268069	0.634	0.357	3.27962e-115
EIF2AK1	1.15174e-87	0.267989	0.968	0.833	2.9624e-83
PTTG1IP	1.16681e-21	0.267612	0.978	0.862	3.00116e-17
HOOK2	6.60347e-275	0.267597	0.436	0.128	1.69848e-270
HMGA1	2.45518e-64	0.267382	0.847	0.619	6.31496e-60
PRDM1	1.55247e-118	0.267201	0.521	0.251	3.99312e-114
MAGEF1	1.67327e-107	0.267177	0.713	0.44	4.30381e-103
PCMTD1	1.03942e-164	0.266882	0.646	0.312	2.67348e-160
MINOS1	7.39289e-259	0.266818	0.521	0.18	1.90152e-254
SIPA1L1	2.47642e-137	0.266561	0.624	0.329	6.3696e-133
ABHD3	1.59835e-239	0.266096	0.413	0.13	4.11111e-235
FUBP1	3.38978e-96	0.266095	0.879	0.575	8.71885e-92
PTPRJ	6.62441e-170	0.265954	0.398	0.153	1.70386e-165
NFKB1	3.76603e-191	0.265901	0.542	0.229	9.68662e-187
STK17A	8.83981e-172	0.265802	0.506	0.218	2.27369e-167
NOC2L	2.15181e-144	0.265732	0.617	0.313	5.53466e-140
MFF	2.40568e-126	0.265703	0.75	0.435	6.18766e-122
LRRC59	8.40433e-89	0.265532	0.81	0.545	2.16168e-84
WASL	5.60195e-130	0.265485	0.726	0.425	1.44088e-125
TYRO3	7.86718e-124	0.265421	0.574	0.304	2.02352e-119
PEX11B	1.37965e-191	0.265135	0.514	0.208	3.54861e-187
CAPN5	6.25287e-207	0.265126	0.256	0.063	1.6083e-202
ERGIC3	2.30056e-101	0.265088	0.924	0.676	5.91728e-97
KIF13B	2.00982e-119	0.265023	0.667	0.367	5.16945e-115
NDC80	4.11635e-74	0.265009	0.451	0.26	1.05877e-69
GLCE	8.42242e-69	0.264974	0.692	0.428	2.16633e-64
VEGFA	3.77338e-97	0.264748	0.753	0.451	9.70551e-93
STXBP5	3.16841e-230	0.264451	0.429	0.143	8.14947e-226
ABTB1	0	0.264366	0.292	0.029	0
ATP6V0D1	1.5122e-239	0.264286	0.487	0.169	3.88952e-235
RABGAP1L	4.5464e-144	0.263807	0.62	0.314	1.16938e-139
DIDO1	1.3966e-127	0.26379	0.765	0.442	3.59219e-123
DLAT	2.14508e-131	0.263737	0.659	0.361	5.51736e-127
WDR12	1.87559e-120	0.263717	0.678	0.39	4.8242e-116
E2F8	5.2791e-198	0.263657	0.265	0.068	1.35784e-193
SH3BP5	2.97258e-204	0.263621	0.294	0.08	7.64577e-200
DAG1	8.3085e-89	0.263426	0.773	0.515	2.13703e-84
SDC3	2.61459e-235	0.263313	0.478	0.166	6.725e-231
TRAPPC10	7.8114e-186	0.263296	0.571	0.249	2.00917e-181
COPB2	1.57321e-90	0.263116	0.941	0.753	4.04644e-86
KLHL12	2.66642e-199	0.263097	0.553	0.232	6.8583e-195
PHC3	3.38601e-166	0.263089	0.592	0.279	8.70916e-162
ADI1	3.40362e-97	0.263044	0.924	0.731	8.75446e-93
BMP2K	7.60274e-163	0.262715	0.493	0.215	1.9555e-158
POLR2H	9.8364e-113	0.262458	0.817	0.547	2.53002e-108
C20orf27	2.0239e-177	0.261864	0.515	0.218	5.20566e-173
AGA	3.79713e-287	0.26168	0.388	0.101	9.76661e-283
ARHGEF3	1.96929e-260	0.261599	0.415	0.122	5.06521e-256
TSEN2	2.5591e-260	0.261543	0.402	0.117	6.58226e-256
ILK	1.33065e-162	0.261293	0.565	0.263	3.42257e-158
SCAMP2	8.72049e-124	0.261218	0.73	0.424	2.243e-119
FAM162A	4.68065e-176	0.261186	0.794	0.423	1.20391e-171
UNC50	2.70474e-177	0.261005	0.556	0.248	6.95686e-173
PPFIBP2	1.64641e-149	0.26084	0.553	0.255	4.23473e-145
SLC25A5	2.58374e-64	0.26003	0.917	0.759	6.64565e-60
TMED10	6.84953e-89	0.259683	0.913	0.684	1.76177e-84
ARRB1	8.80419e-237	0.259659	0.314	0.082	2.26453e-232
DENND4A	5.98099e-208	0.259397	0.499	0.186	1.53837e-203
FAM91A1	7.30285e-184	0.259248	0.566	0.25	1.87837e-179
SLC7A6	1.80706e-104	0.259224	0.565	0.303	4.64793e-100
UBP1	3.7827e-112	0.259137	0.705	0.42	9.72948e-108
CMTM7	3.13949e-187	0.258922	0.42	0.159	8.07508e-183
LRRC42	2.53929e-157	0.258721	0.529	0.242	6.5313e-153
TRAPPC8	2.32863e-161	0.258638	0.63	0.31	5.98947e-157
APPL2	1.06869e-92	0.258563	0.626	0.363	2.74879e-88
IL4R	1.04602e-241	0.258529	0.361	0.099	2.69046e-237
SLC16A3	6.81692e-74	0.258409	0.521	0.295	1.75338e-69
LDLRAP1	1.99371e-297	0.25802	0.35	0.082	5.12803e-293
TNFAIP1	1.97546e-109	0.257876	0.659	0.377	5.08109e-105
LSG1	2.31466e-137	0.257712	0.64	0.342	5.95354e-133
TBL1XR1	5.11834e-108	0.257571	0.832	0.55	1.31649e-103
SLMO2	2.06388e-181	0.257534	0.817	0.445	5.3085e-177
C12orf49	1.078e-206	0.257457	0.476	0.181	2.77272e-202
TGFA	2.35945e-205	0.257006	0.32	0.09	6.06875e-201
VDAC1	4.69919e-83	0.256982	0.867	0.618	1.20868e-78
ATPIF1	1.21406e-71	0.256967	0.91	0.654	3.12268e-67
GUF1	9.65131e-150	0.256825	0.558	0.269	2.48241e-145
AP1G2	2.73305e-155	0.256819	0.684	0.354	7.02969e-151
AAGAB	7.2456e-209	0.256424	0.537	0.215	1.86364e-204
COPG1	2.56782e-152	0.256316	0.649	0.332	6.60468e-148
ERLIN2	3.93162e-136	0.256242	0.68	0.367	1.01125e-131
MLX	1.71452e-148	0.256043	0.559	0.27	4.40991e-144
EIF3M	2.2418e-87	0.255673	0.857	0.615	5.76612e-83
DHCR7	2.63578e-39	0.255613	0.883	0.658	6.77949e-35
TRIM14	1.98042e-203	0.255539	0.363	0.114	5.09385e-199
XPO6	4.42366e-119	0.255061	0.699	0.396	1.13781e-114
THUMPD3	2.0526e-105	0.254888	0.735	0.462	5.27949e-101
IGBP1	6.23877e-88	0.254836	0.825	0.56	1.60467e-83
VPS29	4.81656e-125	0.254759	0.726	0.423	1.23887e-120
CENPB	1.55784e-145	0.25439	0.633	0.325	4.00692e-141
CES1	1.97111e-45	0.254361	0.452	0.294	5.06988e-41
BCAR1	1.14819e-125	0.254344	0.553	0.282	2.95327e-121
CTR9	4.82535e-113	0.254286	0.805	0.494	1.24113e-108
DNAJC11	1.35907e-134	0.253908	0.626	0.323	3.49565e-130
SEMA3A	4.02871e-55	0.253906	0.407	0.241	1.03622e-50
MAP3K2	2.1454e-134	0.253862	0.728	0.409	5.51819e-130
NUDT14	2.20335e-293	0.253427	0.407	0.106	5.66724e-289
CASK	6.69695e-84	0.253412	0.888	0.638	1.72252e-79
ECE1	1.49278e-79	0.253238	0.577	0.327	3.83957e-75
RRP7A	1.19701e-121	0.253189	0.74	0.422	3.07884e-117
PTS	1.02889e-190	0.252889	0.468	0.184	2.6464e-186
VPS8	7.55565e-162	0.252836	0.557	0.256	1.94339e-157
MRPL20	7.38882e-129	0.252694	0.632	0.335	1.90048e-124
TPX2	6.17017e-08	0.252667	0.589	0.5	0.00158703
OSBPL2	3.18722e-142	0.2524	0.639	0.328	8.19785e-138
ATAD3A	3.76643e-163	0.252091	0.499	0.22	9.68763e-159
PIM1	1.27166e-98	0.252069	0.536	0.287	3.27085e-94
YPEL3	1.7201e-187	0.25197	0.363	0.124	4.42428e-183
PARN	7.13509e-172	0.251697	0.515	0.221	1.83522e-167
RAB3GAP1	3.59812e-134	0.251658	0.742	0.424	9.25473e-130
REXO2	1.22528e-188	0.251615	0.549	0.233	3.15155e-184
LRRC8B	3.25638e-174	0.251525	0.482	0.201	8.37573e-170
AC007390.5	3.69793e-185	0.251517	0.567	0.246	9.51143e-181
SNX30	6.01597e-119	0.251331	0.511	0.256	1.54737e-114
SLC22A5	2.50303e-269	0.251102	0.326	0.075	6.43803e-265
APOBEC3C	8.11293e-265	0.250987	0.311	0.07	2.08673e-260
PCBP1	2.94845e-63	0.250852	0.97	0.853	7.58372e-59
DLD	1.04515e-117	0.250793	0.737	0.444	2.68822e-113
C12orf75	7.84678e-120	0.250557	0.551	0.288	2.01827e-115
SEPN1	2.1856e-178	0.250522	0.503	0.207	5.62158e-174

## Sheet: DEG_PDS_Patient6
Gene	p_val	avg_log2FC	pct.1	pct.2	p_val_adj
ALB	0	8.411	1	0.014	0
AFP	0	8.30794	0.999	0.008	0
A2M	0	6.80329	0.999	0.03	0
SERPINA1	0	6.62762	0.999	0.167	0
APOA1	0	5.69944	0.998	0.083	0
APOA2	0	4.68217	1	0.419	0
TTR	0	4.67892	0.971	0.01	0
AHSG	0	4.58156	0.954	0.007	0
APOB	0	4.53216	1	0.353	0
ITIH2	0	4.51565	0.988	0.093	0
RELN	0	4.28903	0.978	0.014	0
TF	0	4.16331	0.997	0.316	0
APOH	0	4.07944	0.952	0.014	0
DLK1	0	3.96338	0.967	0.225	0
SERPINF1	0	3.73333	0.977	0.148	0
FGA	0	3.56154	0.84	0.014	0
FN1	0	3.55276	0.996	0.519	0
FGG	0	3.14541	0.836	0.008	0
FGB	0	3.14514	0.804	0.008	0
PAH	0	2.95446	0.905	0.033	0
RBP4	0	2.95046	0.812	0.01	0
GLUD1	0	2.9331	0.906	0.555	0
SERPINA5	0	2.8864	0.92	0.092	0
PLG	0	2.83925	0.844	0.002	0
PGC	0	2.81277	0.833	0.046	0
SERPINF2	0	2.76521	0.853	0.117	0
APOE	0	2.72571	0.983	0.488	0
F5	0	2.67795	0.882	0.02	0
SEPP1	0	2.66977	0.926	0.375	0
C3	0	2.5189	0.802	0.031	0
COL2A1	0	2.49721	0.923	0.313	0
SERPINA6	0	2.48027	0.807	0.026	0
F2	0	2.45786	0.904	0.175	0
CLU	0	2.38204	0.816	0.074	0
MTTP	0	2.3329	0.844	0.099	0
ASGR2	0	2.30064	0.849	0.107	0
APOM	0	2.22369	0.747	0.05	0
IGSF1	0	2.21398	0.766	0.003	0
ITPR2	0	2.15615	0.936	0.498	0
SDC2	0	1.98528	0.833	0.281	0
MEG3	0	1.97731	0.769	0.231	0
GPR126	0	1.95982	0.858	0.388	0
FGL1	0	1.94564	0.678	0.038	0
CP	0	1.918	0.583	0.026	0
TFPI	0	1.90857	0.775	0.168	0
CPS1	4.7561e-307	1.85483	0.489	0.271	1.22332e-302
C19orf80	0	1.85064	0.514	0	0
SPINK1	0	1.83963	0.71	0.033	0
IGFBP1	0	1.79549	0.404	0.031	0
METTL7A	0	1.75363	0.73	0.075	0
NCOA4	0	1.74869	0.888	0.724	0
APOC1	0	1.74496	0.764	0.175	0
MAN1A1	0	1.73877	0.845	0.561	0
ASGR1	0	1.73057	0.677	0.062	0
ACSL4	0	1.66301	0.841	0.549	0
SLC39A14	0	1.65744	0.897	0.628	0
FTL	0	1.64051	0.965	0.953	0
SNTB1	0	1.63594	0.753	0.202	0
RHOBTB1	0	1.56019	0.642	0.163	0
APOC3	0	1.55779	0.513	0.038	0
MTUS1	0	1.52962	0.79	0.277	0
MAN2A1	0	1.51564	0.879	0.654	0
MBNL3	0	1.48187	0.817	0.32	0
HLF	0	1.47199	0.572	0.003	0
SLC13A5	0	1.46596	0.606	0.006	0
RPS4Y1	0	1.40595	0.787	0.307	0
CPB2	0	1.38385	0.816	0.242	0
KLB	0	1.37819	0.585	0.017	0
DRAM1	0	1.37673	0.625	0.159	0
AL590714.1	0	1.36082	0.614	0.065	0
SOAT2	0	1.34248	0.555	0.006	0
PEBP1	0	1.33761	0.964	0.887	0
VTN	0	1.3318	0.545	0.021	0
FOXA3	0	1.33064	0.643	0.137	0
FKBP11	0	1.27029	0.597	0.098	0
FCGRT	0	1.25511	0.706	0.275	0
PDE4DIP	0	1.25052	0.743	0.376	0
SERPIND1	0	1.24195	0.46	0.008	0
GATM	0	1.23471	0.566	0.062	0
A1CF	0	1.23322	0.73	0.296	0
COBLL1	0	1.22489	0.583	0.126	0
IGFBP6	0	1.21603	0.444	0.056	0
ITIH1	0	1.2103	0.466	0.024	0
GAMT	0	1.20956	0.614	0.159	0
IL17RB	0	1.19571	0.53	0.063	0
FMO5	0	1.19195	0.525	0.023	0
SLC39A5	0	1.18964	0.626	0.151	0
FABP1	0	1.17565	0.891	0.184	0
DDX3Y	0	1.17368	0.715	0.276	0
IL6ST	0	1.17224	0.816	0.569	0
SERPINC1	0	1.16286	0.519	0.038	0
ERBB3	0	1.15752	0.782	0.315	0
ELL2	0	1.14411	0.716	0.294	0
CPVL	0	1.13303	0.567	0.154	0
NID1	0	1.11031	0.797	0.559	0
KIAA1598	0	1.10974	0.59	0.19	0
ITGA1	0	1.09934	0.566	0.115	0
IQGAP2	0	1.09479	0.842	0.563	0
SNHG8	0	1.09254	0.698	0.358	0
RPS12	0	1.0843	0.977	0.971	0
AQP9	0	1.08132	0.408	0	0
GJB1	0	1.07989	0.567	0.1	0
IGF2	0	1.07977	0.993	0.711	0
RPS6KA3	0	1.07738	0.793	0.573	0
ATP10D	0	1.07233	0.581	0.295	0
AL132709.5	0	1.06177	0.523	0.059	0
LOX	0	1.05888	0.406	0.044	0
F12	0	1.05713	0.494	0.013	0
SERPINA11	0	1.05387	0.479	0.004	0
NADK2	0	1.04909	0.582	0.245	0
C6orf48	0	1.04735	0.906	0.829	0
XBP1	0	1.03272	0.786	0.587	0
FAM3B	0	1.02949	0.534	0.062	0
SLC7A2	0	1.02469	0.569	0.205	0
GPAM	0	1.02082	0.616	0.18	0
HULC	0	1.02021	0.487	0	0
RARRES2	0	1.01496	0.451	0.133	0
PGM1	0	1.00273	0.603	0.235	0
PRODH2	0	0.999527	0.509	0.053	0
GAPDH	0	0.995819	0.984	0.992	0
RAB4A	0	0.995361	0.757	0.542	0
ECH1	0	0.994458	0.739	0.504	0
MGST2	0	0.985049	0.569	0.235	0
LIPC	0	0.984077	0.473	0.004	0
EEF2	0	0.982586	0.996	0.994	0
ITGA2	0	0.98152	0.585	0.216	0
TACC1	0	0.980859	0.646	0.386	0
ATP2B1	0	0.97714	0.86	0.684	0
PLOD2	0	0.973314	0.748	0.484	0
TM4SF5	0	0.972332	0.467	0.026	0
IKBKAP	0	0.972071	0.712	0.486	0
P4HB	0	0.966115	0.927	0.883	0
CEBPA	0	0.964548	0.558	0.16	0
AIG1	0	0.963918	0.676	0.377	0
HS3ST3B1	0	0.95536	0.523	0.075	0
NEDD9	0	0.952299	0.607	0.264	0
ABCA1	0	0.941377	0.581	0.214	0
MPC2	0	0.939826	0.786	0.577	0
RPL13A	0	0.931205	0.98	0.974	0
SERPINA4	0	0.926424	0.441	0.014	0
NT5E	0	0.923481	0.456	0.11	0
PLEKHB1	0	0.91532	0.462	0.09	0
PCSK6	0	0.908007	0.501	0.128	0
CD74	0	0.906233	0.589	0.237	0
FADS1	0	0.899486	0.88	0.695	0
PTP4A1	0	0.891303	0.798	0.642	0
CPD	0	0.890364	0.863	0.772	0
AHCY	0	0.889735	0.926	0.894	0
PROC	0	0.888363	0.466	0.028	0
HPN	0	0.885769	0.512	0.101	0
F10	0	0.875557	0.624	0.276	0
MST1	0	0.872041	0.464	0.102	0
ADH6	0	0.867923	0.466	0.055	0
TMBIM6	0	0.867729	0.978	0.954	0
RPL18	0	0.862837	0.968	0.965	0
PGM3	0	0.861751	0.734	0.54	0
TM4SF1	0	0.860089	0.46	0.07	0
KNG1	0	0.857564	0.318	0.006	0
TESC	0	0.854595	0.432	0.025	0
GLTSCR2	0	0.852082	0.859	0.816	0
USO1	0	0.847794	0.784	0.627	0
C1GALT1	0	0.846851	0.624	0.382	0
CREB3L2	0	0.845845	0.616	0.36	0
TRIM24	0	0.840454	0.856	0.778	0
ARL1	0	0.827563	0.714	0.515	0
TGFBR3	0	0.826387	0.445	0.158	0
MGST1	0	0.821872	0.688	0.504	0
AK4	0	0.817317	0.561	0.156	0
RDH11	0	0.817236	0.816	0.703	0
PEX6	0	0.816048	0.503	0.158	0
LPGAT1	0	0.801742	0.697	0.479	0
SLC38A2	0	0.800156	0.869	0.773	0
LAMA1	0	0.796725	0.669	0.316	0
ACSM2B	0	0.795778	0.409	0.044	0
ALDH6A1	0	0.79452	0.58	0.338	0
CHDH	0	0.792346	0.472	0.14	0
SPTLC3	0	0.787326	0.358	0.075	0
COPA	0	0.785533	0.874	0.831	0
ACSL3	0	0.785381	0.77	0.641	0
GSTA1	0	0.776613	0.289	0.008	0
WWC2	0	0.772291	0.534	0.24	0
RPL23A	0	0.772168	0.792	0.708	0
SPATS2L	2.22264e-231	0.7716	0.745	0.603	5.71684e-227
SORL1	0	0.770601	0.601	0.292	0
DMKN	0	0.760884	0.495	0.144	0
HLA-C	0	0.760844	0.648	0.359	0
HHEX	0	0.757226	0.382	0.015	0
MT-RNR1	0	0.756503	0.999	0.99	0
HSD17B4	0	0.756002	0.827	0.73	0
DGAT1	3.0877e-278	0.751519	0.571	0.34	7.94187e-274
AGMAT	0	0.747376	0.446	0.093	0
CNTNAP2	0	0.746744	0.4	0.058	0
EGFR	0	0.742568	0.492	0.175	0
LRP1	0	0.742045	0.723	0.511	0
ST6GAL1	0	0.74198	0.541	0.294	0
DCDC2	0	0.740705	0.7	0.323	0
AMBP	0	0.738189	0.991	0.433	0
RPS19	0	0.735907	0.974	0.986	0
CTSB	1.30779e-282	0.734981	0.822	0.803	3.36377e-278
ADCK3	0	0.733004	0.615	0.34	0
DUSP6	6.1958e-126	0.729088	0.778	0.722	1.59362e-121
PIPOX	0	0.726122	0.374	0.005	0
SEC23A	1.67289e-294	0.723834	0.703	0.546	4.30283e-290
ACADSB	0	0.7215	0.489	0.224	0
CDO1	0	0.714966	0.423	0.143	0
SHMT2	0	0.714781	0.794	0.712	0
DAP	3.46377e-307	0.714181	0.797	0.673	8.90916e-303
ANGPTL3	0	0.713389	0.354	0	0
SEC31A	0	0.712306	0.802	0.687	0
PON3	0	0.711432	0.368	0.033	0
SERPINE2	6.71309e-150	0.706209	0.48	0.311	1.72667e-145
RPS11	0	0.700528	0.983	0.977	0
SLC17A9	0	0.69976	0.462	0.098	0
SULF2	7.0552e-253	0.694725	0.497	0.271	1.81467e-248
C19orf77	0	0.693484	0.423	0.096	0
SEMA4G	0	0.693468	0.627	0.361	0
PDLIM1	0	0.691651	0.572	0.318	0
ALDH18A1	1.46024e-248	0.690284	0.7	0.532	3.75588e-244
DAAM1	3.20541e-200	0.690186	0.551	0.369	8.24464e-196
PHLDA1	0	0.688912	0.63	0.345	0
NR5A2	0	0.687883	0.414	0.118	0
SLC25A3	0	0.686037	0.975	0.971	0
CHPT1	0	0.682566	0.51	0.244	0
SEC24A	0	0.682543	0.494	0.23	0
BCAT1	4.39823e-253	0.681406	0.352	0.144	1.13127e-248
SEPHS2	3.95844e-164	0.679982	0.631	0.498	1.01815e-159
RPS5	0	0.674967	0.992	0.992	0
MLLT4	3.25325e-213	0.667243	0.787	0.646	8.36768e-209
ANPEP	0	0.665759	0.545	0.126	0
HOOK1	0	0.662429	0.497	0.219	0
F7	0	0.659845	0.416	0.079	0
SPHK1	0	0.65791	0.362	0.055	0
RPLP0	0	0.656807	0.997	0.995	0
HGD	0	0.654499	0.647	0.332	0
GPT2	1.67182e-135	0.651317	0.49	0.345	4.30008e-131
EEA1	2.23704e-242	0.650752	0.627	0.427	5.7539e-238
FAM8A1	2.08282e-228	0.649898	0.559	0.364	5.35723e-224
ABCB4	0	0.648433	0.439	0.145	0
VPS13A	1.50578e-203	0.642125	0.642	0.503	3.87301e-199
AGTR1	0	0.640343	0.326	0.023	0
LTA4H	2.26953e-254	0.639718	0.773	0.713	5.83745e-250
FGFR4	0	0.637394	0.573	0.27	0
C2orf72	0	0.635933	0.471	0.174	0
LETMD1	3.19199e-249	0.634479	0.57	0.358	8.21012e-245
SOX9	3.64016e-290	0.634378	0.566	0.286	9.36285e-286
ABCD3	6.89176e-241	0.633726	0.59	0.409	1.77263e-236
MARC1	1.48877e-269	0.631118	0.498	0.259	3.82927e-265
CERS2	2.29647e-236	0.630884	0.733	0.65	5.90675e-232
NUCB2	1.12619e-264	0.629728	0.509	0.277	2.89666e-260
GNPAT	3.55459e-199	0.629565	0.68	0.578	9.14275e-195
UAP1	5.33367e-238	0.629152	0.601	0.408	1.37187e-233
C4BPB	0	0.629058	0.332	0.006	0
MT-RNR2	0	0.629037	1	1	0
PFDN5	0	0.625772	0.853	0.811	0
PRKAB2	3.64748e-210	0.624385	0.557	0.366	9.38168e-206
LAMC1	6.63533e-256	0.624107	0.867	0.807	1.70667e-251
C5	0	0.62393	0.451	0.178	0
NBR1	2.25334e-205	0.621563	0.664	0.516	5.79581e-201
TCEA3	0	0.618093	0.53	0.209	0
UGT2B4	0	0.616348	0.257	0.038	0
LRP6	1.26842e-191	0.615868	0.623	0.473	3.26251e-187
KDELR1	1.00913e-223	0.611104	0.75	0.682	2.59557e-219
FAM114A1	5.99276e-241	0.60982	0.517	0.298	1.5414e-236
C12orf23	3.72985e-229	0.607373	0.583	0.377	9.59354e-225
DUSP9	0	0.602929	0.635	0.31	0
CFI	0	0.600382	0.302	0.012	0
MAGI2-AS3	0	0.59841	0.356	0.059	0
ANO6	1.16587e-178	0.598351	0.63	0.49	2.99874e-174
CCNG1	9.9291e-267	0.594342	0.82	0.767	2.55386e-262
SCD	0	0.593808	0.981	0.974	0
PHGDH	5.56532e-184	0.593741	0.614	0.441	1.43146e-179
RAMP1	0	0.59217	0.342	0.089	0
FAM46A	4.95802e-176	0.590947	0.418	0.223	1.27525e-171
FOXP1	1.03038e-248	0.589985	0.495	0.259	2.65025e-244
ADK	8.42012e-231	0.588488	0.536	0.342	2.16574e-226
CD302	0	0.580405	0.442	0.165	0
GALK1	0	0.579461	0.444	0.191	0
SAT2	3.71228e-168	0.576658	0.578	0.425	9.54835e-164
PSAP	0	0.574398	0.962	0.973	0
PRNP	3.47908e-288	0.573679	0.495	0.243	8.94853e-284
GOT1	1.8962e-118	0.569578	0.509	0.399	4.87722e-114
ACSM2A	0	0.568896	0.344	0.06	0
CLGN	2.81983e-282	0.566972	0.376	0.147	7.2529e-278
C2	0	0.566228	0.303	0.019	0
ARHGAP35	3.8052e-174	0.565231	0.738	0.612	9.78736e-170
CCDC152	0	0.564021	0.324	0.033	0
HMGA2	7.68999e-198	0.562802	0.833	0.675	1.97794e-193
AGFG2	0	0.561249	0.338	0.1	0
CAT	1.09691e-212	0.558622	0.48	0.277	2.82137e-208
TMED9	2.17826e-246	0.558445	0.821	0.808	5.60271e-242
SLC19A3	0	0.555722	0.346	0.075	0
PRLR	0	0.555337	0.301	0.016	0
OXA1L	3.20926e-207	0.554897	0.755	0.693	8.25453e-203
LINC00261	0	0.554545	0.354	0.085	0
GOLT1A	0	0.553449	0.332	0.05	0
ECHDC3	0	0.55202	0.406	0.134	0
TGFBI	0	0.550379	0.506	0.153	0
ORMDL3	1.5306e-169	0.548551	0.571	0.421	3.93685e-165
ALDH9A1	1.40154e-160	0.548252	0.619	0.497	3.6049e-156
EFNA1	4.05907e-128	0.545164	0.564	0.402	1.04403e-123
RGS10	0	0.544971	0.364	0.12	0
TMEM123	2.63236e-201	0.543123	0.824	0.82	6.77071e-197
HSP90B1	0	0.539702	0.989	0.992	0
LMAN1	1.00686e-254	0.539354	0.849	0.861	2.58974e-250
CADPS2	7.07785e-304	0.538735	0.311	0.092	1.82049e-299
GLRX	4.97274e-258	0.538574	0.435	0.207	1.27904e-253
FNDC3B	8.32917e-135	0.536567	0.705	0.619	2.14234e-130
PDXDC1	2.69511e-136	0.536008	0.6	0.476	6.93209e-132
HDLBP	0	0.535562	0.955	0.909	0
PTPRK	2.74832e-119	0.534721	0.505	0.372	7.06895e-115
SCML1	2.0596e-233	0.534429	0.474	0.258	5.2975e-229
EIF4B	0	0.532892	0.949	0.924	0
RAB34	3.72153e-193	0.53162	0.602	0.385	9.57215e-189
PRDX6	6.5013e-286	0.528029	0.838	0.868	1.6722e-281
MARVELD2	4.83568e-234	0.527141	0.35	0.145	1.24379e-229
BCAM	6.10822e-294	0.526923	0.374	0.135	1.5711e-289
PLA2G12B	0	0.524615	0.34	0.058	0
LGALS8	4.20322e-139	0.523211	0.613	0.503	1.08111e-134
TBC1D4	1.42585e-134	0.522327	0.496	0.344	3.66743e-130
UGT3A1	0	0.521729	0.281	0.013	0
RPS9	0	0.521627	0.953	0.96	0
KIAA1244	6.02164e-250	0.519555	0.419	0.182	1.54883e-245
CNKSR3	3.95951e-216	0.517867	0.367	0.169	1.01843e-211
SLC47A1	0	0.516579	0.31	0.016	0
KLHDC2	4.74853e-123	0.515406	0.602	0.496	1.22137e-118
KANK4	0	0.515151	0.278	0.004	0
GABRA4	0	0.513338	0.309	0.08	0
GOLGA3	1.19881e-108	0.512906	0.68	0.601	3.08347e-104
ALDH3A2	2.40479e-177	0.511783	0.623	0.45	6.18535e-173
MFGE8	1.41265e-155	0.511499	0.445	0.275	3.63347e-151
GGCX	7.04702e-102	0.510531	0.52	0.405	1.81256e-97
APLP2	0	0.510511	0.97	0.967	0
GSDMD	3.36736e-217	0.507861	0.335	0.142	8.66118e-213
FTCD	0	0.507641	0.307	0.025	0
EEF1D	2.26711e-288	0.506226	0.917	0.889	5.83123e-284
MORC4	2.64552e-219	0.50483	0.331	0.138	6.80455e-215
METTL7B	5.43398e-269	0.504698	0.316	0.108	1.39767e-264
ENO3	2.98691e-272	0.503252	0.336	0.114	7.68264e-268
CYB5A	2.3949e-141	0.501737	0.601	0.468	6.15993e-137
CORO1C	5.8527e-115	0.497496	0.675	0.599	1.50537e-110
TPT1	0	0.494556	0.993	0.994	0
LGR4	2.54307e-235	0.493063	0.469	0.228	6.54104e-231
PCYT2	9.87194e-92	0.490729	0.6	0.531	2.53916e-87
HLA-A	4.17675e-149	0.488653	0.758	0.669	1.0743e-144
RPN2	1.42326e-229	0.487183	0.903	0.885	3.66077e-225
ETFB	9.97682e-200	0.485781	0.718	0.592	2.56614e-195
CDH16	0	0.485566	0.276	0.043	0
RBPMS	2.26927e-165	0.485566	0.447	0.275	5.83679e-161
B2M	1.58491e-298	0.485418	0.882	0.854	4.07655e-294
FOXA1	6.09297e-283	0.48402	0.369	0.141	1.56717e-278
CTNNAL1	1.06101e-75	0.483311	0.721	0.669	2.72902e-71
HS6ST2	0	0.481917	0.273	0.026	0
GFPT1	7.80765e-145	0.481214	0.706	0.625	2.00821e-140
MMAB	3.21603e-136	0.480378	0.574	0.445	8.27196e-132
ALDH4A1	1.07354e-294	0.480001	0.371	0.138	2.76124e-290
TRAM1	1.3937e-129	0.47932	0.773	0.709	3.58472e-125
PJA2	2.19007e-127	0.479185	0.681	0.588	5.63309e-123
PYGL	7.25355e-127	0.476804	0.674	0.548	1.86569e-122
AARS	6.55712e-85	0.475969	0.644	0.578	1.68656e-80
GLUL	2.12107e-228	0.474565	0.893	0.875	5.45559e-224
NEU1	7.07719e-88	0.473025	0.569	0.477	1.82033e-83
PRDX3	2.16089e-138	0.472258	0.739	0.758	5.55802e-134
SNX5	4.71624e-135	0.471132	0.734	0.675	1.21306e-130
ENPP1	2.33409e-120	0.469946	0.459	0.305	6.00352e-116
PIEZO2	2.06558e-179	0.468901	0.372	0.179	5.31289e-175
FUCA2	1.14621e-117	0.468748	0.673	0.584	2.94818e-113
DLC1	2.05197e-186	0.468165	0.482	0.262	5.27788e-182
LRIG3	2.25294e-198	0.465996	0.341	0.152	5.79478e-194
SAR1B	3.91504e-132	0.463899	0.549	0.415	1.00699e-127
PRPSAP1	1.24495e-115	0.462898	0.521	0.399	3.20214e-111
UTRN	1.59584e-199	0.462374	0.802	0.549	4.10467e-195
GNB2L1	0	0.461953	0.995	0.996	0
SMLR1	0	0.461814	0.252	0.03	0
SNHG5	1.13076e-151	0.461238	0.768	0.739	2.90843e-147
FAM184A	0	0.460683	0.288	0.068	0
MAGED1	9.8755e-137	0.46055	0.784	0.722	2.54008e-132
CNIH1	1.09692e-124	0.459292	0.582	0.479	2.82139e-120
DNAJC22	0	0.45915	0.299	0.057	0
KIF13B	1.16286e-125	0.458973	0.512	0.363	2.99098e-121
GMPR2	1.20026e-103	0.457854	0.599	0.512	3.08719e-99
IL1RAP	0	0.45736	0.265	0.04	0
NPC2	4.92864e-119	0.457332	0.654	0.574	1.2677e-114
P4HA2	2.5905e-128	0.457295	0.545	0.397	6.66303e-124
RP11-713M15.2	0	0.455402	0.26	0.041	0
MPST	1.22423e-104	0.454838	0.637	0.548	3.14884e-100
HNF4A	1.24608e-213	0.454808	0.431	0.202	3.20503e-209
TMED5	2.28088e-124	0.453612	0.474	0.339	5.86666e-120
EPS8	6.0116e-140	0.453462	0.623	0.459	1.54624e-135
TAB3	1.13612e-125	0.45185	0.424	0.269	2.92222e-121
CD46	3.97905e-179	0.450645	0.818	0.775	1.02345e-174
MAL2	7.87121e-209	0.448472	0.435	0.198	2.02455e-204
NEK6	0	0.448455	0.306	0.076	0
RHOU	1.82148e-88	0.448331	0.546	0.424	4.68504e-84
TNFAIP8L1	3.09957e-208	0.446503	0.394	0.185	7.97241e-204
SPON2	3.15005e-247	0.443979	0.318	0.103	8.10225e-243
IL1R1	3.07779e-106	0.443902	0.325	0.183	7.91638e-102
SYNJ2	1.11096e-191	0.443554	0.306	0.127	2.85749e-187
RASSF4	3.27574e-200	0.441223	0.317	0.129	8.42553e-196
SMARCA1	1.89534e-120	0.441079	0.761	0.677	4.87501e-116
NCOA3	8.66788e-95	0.439566	0.511	0.393	2.22947e-90
CAMLG	9.21049e-113	0.437848	0.712	0.675	2.36903e-108
SEC24D	1.86674e-147	0.432937	0.358	0.196	4.80143e-143
RNF128	4.89879e-205	0.432916	0.354	0.151	1.26002e-200
SERPINA10	0	0.431952	0.312	0.058	0
NT5DC3	9.27509e-200	0.430155	0.325	0.14	2.38565e-195
GLUD2	1.77674e-272	0.429626	0.261	0.07	4.56994e-268
CAND1	1.71576e-100	0.428125	0.792	0.749	4.41311e-96
WDR81	1.69201e-184	0.427909	0.293	0.124	4.35202e-180
RPL19	0	0.426266	0.967	0.983	0
AMN	0	0.425392	0.286	0.051	0
ERRFI1	5.15319e-68	0.425366	0.536	0.422	1.32545e-63
EFNB2	1.1527e-36	0.424453	0.366	0.299	2.96486e-32
ANG	0	0.423304	0.275	0.038	0
KIF21A	2.94214e-101	0.423159	0.639	0.516	7.56749e-97
TTC17	6.45042e-91	0.422286	0.696	0.639	1.65911e-86
CCNB1IP1	1.28833e-109	0.419767	0.711	0.666	3.31372e-105
DENND5B	6.38409e-104	0.419249	0.472	0.327	1.64205e-99
NAP1L1	2.4564e-278	0.418883	0.946	0.957	6.31811e-274
NACA	7.47815e-275	0.416324	0.928	0.959	1.92345e-270
DENND4A	7.6847e-114	0.41627	0.328	0.187	1.97658e-109
ABCB1	1.0318e-186	0.415114	0.436	0.211	2.65389e-182
BNIP3	3.43924e-57	0.415093	0.456	0.349	8.84606e-53
KIAA1033	7.74215e-64	0.414934	0.504	0.424	1.99136e-59
COL9A3	3.96672e-149	0.413986	0.391	0.211	1.02028e-144
ACBD3	4.69191e-99	0.4138	0.685	0.621	1.20681e-94
KCTD3	1.36726e-80	0.413426	0.703	0.666	3.51673e-76
RHBG	0	0.413414	0.282	0.049	0
SUB1	2.39967e-83	0.4123	0.648	0.594	6.17219e-79
SLC27A2	6.96628e-173	0.412201	0.318	0.138	1.7918e-168
SH2D4A	1.91908e-71	0.4116	0.574	0.469	4.93608e-67
RPS3	0	0.41121	0.981	0.987	0
ECI2	1.52141e-94	0.41114	0.543	0.443	3.91323e-90
PANK3	1.24527e-104	0.411028	0.737	0.704	3.20295e-100
SLC9A3R1	3.17779e-103	0.41079	0.635	0.53	8.1736e-99
PARP14	1.62826e-139	0.410233	0.326	0.166	4.18806e-135
SCARB1	3.02641e-154	0.409406	0.491	0.294	7.78423e-150
MIA3	8.12107e-105	0.40908	0.796	0.764	2.08882e-100
ANXA5	4.14513e-98	0.407272	0.687	0.598	1.06617e-93
EIF1	2.34561e-205	0.4068	0.884	0.926	6.03315e-201
ADH5	9.36289e-102	0.406676	0.741	0.711	2.40823e-97
SLC17A5	1.14875e-158	0.404946	0.35	0.174	2.9547e-154
ALDH5A1	1.74726e-172	0.40382	0.347	0.17	4.49414e-168
ALDH2	1.57547e-104	0.403665	0.708	0.644	4.05225e-100
PSME1	3.50463e-89	0.40344	0.625	0.549	9.01427e-85
GMDS	3.83897e-144	0.402187	0.36	0.192	9.87421e-140
ANXA6	1.62431e-98	0.401887	0.526	0.404	4.17789e-94
C11orf54	1.78002e-117	0.40107	0.428	0.276	4.57838e-113
GPX4	3.45542e-84	0.400305	0.727	0.721	8.88768e-80
IDH1	1.76564e-104	0.400098	0.783	0.726	4.5414e-100
CKAP4	7.10758e-132	0.399199	0.917	0.835	1.82814e-127
HYAL1	6.46731e-253	0.398762	0.366	0.13	1.66346e-248
GAS5	2.04826e-284	0.398555	0.911	0.838	5.26833e-280
ADIPOR2	6.61164e-55	0.398284	0.669	0.618	1.70058e-50
TOX3	0	0.397729	0.255	0.052	0
RPL28	3.01937e-160	0.397709	0.845	0.843	7.76612e-156
WDR26	1.08435e-95	0.397709	0.697	0.633	2.78905e-91
SEL1L	2.8218e-69	0.397003	0.709	0.678	7.25795e-65
ENTPD5	2.45718e-112	0.395844	0.419	0.272	6.32012e-108
ILVBL	4.93607e-86	0.395759	0.598	0.531	1.26961e-81
RPL5	0	0.395072	0.969	0.971	0
HSDL2	3.56725e-95	0.394245	0.598	0.49	9.17531e-91
RPL4	0	0.39265	0.99	0.991	0
COPB1	1.55192e-74	0.390396	0.691	0.643	3.99169e-70
YIPF2	6.2755e-143	0.389694	0.315	0.159	1.61412e-138
ACADVL	2.55859e-90	0.389666	0.744	0.69	6.58096e-86
DUSP1	4.2403e-64	0.38883	0.586	0.53	1.09065e-59
PARD3B	3.49802e-96	0.386609	0.357	0.214	8.99726e-92
GLTPD2	0	0.386214	0.262	0.038	0
MICA	1.32898e-105	0.38569	0.323	0.192	3.41826e-101
GLT8D1	3.32485e-86	0.384963	0.5	0.386	8.55184e-82
HNMT	2.14632e-228	0.384294	0.282	0.095	5.52055e-224
TBC1D9	7.1871e-129	0.384198	0.32	0.171	1.84859e-124
EIF2D	1.97366e-76	0.382572	0.557	0.475	5.07646e-72
CLIP1	8.73434e-42	0.381343	0.527	0.467	2.24656e-37
METAP1	7.92727e-71	0.380749	0.542	0.455	2.03897e-66
FNIP2	2.31331e-74	0.380673	0.348	0.238	5.95006e-70
DHCR7	5.16904e-65	0.38048	0.716	0.678	1.32953e-60
DUSP3	5.11284e-67	0.379932	0.504	0.4	1.31507e-62
WNK1	7.23828e-72	0.379026	0.807	0.792	1.86176e-67
IKBIP	3.43783e-111	0.378465	0.473	0.325	8.84244e-107
HMGCR	3.09177e-136	0.378282	0.873	0.866	7.95234e-132
TARS	6.85424e-62	0.377894	0.749	0.737	1.76298e-57
PRRC1	3.4093e-69	0.375188	0.627	0.578	8.76905e-65
BIN1	9.35825e-45	0.374391	0.396	0.317	2.40704e-40
RPL13	9.85801e-273	0.374336	0.963	0.979	2.53558e-268
PIK3R1	6.20549e-64	0.374185	0.614	0.507	1.59611e-59
TXNDC16	5.61885e-104	0.373992	0.352	0.215	1.44522e-99
TRIM15	6.66695e-246	0.373921	0.294	0.095	1.71481e-241
CFL2	1.47814e-102	0.373774	0.495	0.364	3.80192e-98
NT5DC1	8.76185e-84	0.373484	0.491	0.382	2.25363e-79
TRAM2	2.99629e-74	0.372805	0.422	0.314	7.70677e-70
SLC39A11	1.35971e-143	0.372215	0.285	0.134	3.49731e-139
EHHADH	2.3909e-75	0.371743	0.332	0.223	6.14964e-71
CHD9	1.47559e-42	0.371127	0.575	0.521	3.79536e-38
GSTT1	9.08863e-192	0.371117	0.304	0.119	2.33769e-187
MMD	3.7437e-33	0.370799	0.458	0.392	9.62917e-29
C1orf43	3.94586e-111	0.370775	0.775	0.783	1.01491e-106
CYR61	5.18612e-58	0.369552	0.514	0.437	1.33392e-53
CYP27A1	1.02042e-249	0.369364	0.336	0.116	2.62461e-245
EMG1	1.2384e-51	0.369104	0.492	0.416	3.18528e-47
SSR3	2.7752e-74	0.368828	0.69	0.671	7.13808e-70
RAB32	1.68112e-97	0.368683	0.369	0.244	4.32401e-93
MGMT	9.77934e-92	0.368208	0.396	0.283	2.51534e-87
CDK6	3.55763e-81	0.367949	0.765	0.723	9.15059e-77
LAMP2	7.27993e-43	0.367591	0.701	0.676	1.87247e-38
CEP57	2.24045e-62	0.366324	0.603	0.539	5.76265e-58
DUSP16	2.64144e-51	0.363782	0.479	0.387	6.79405e-47
CEBPG	3.89847e-55	0.363257	0.566	0.508	1.00272e-50
MSMO1	2.98057e-61	0.362554	0.674	0.648	7.66632e-57
TRAP1	1.30558e-82	0.362423	0.747	0.768	3.35808e-78
SIAH2	2.25443e-93	0.361962	0.419	0.295	5.79861e-89
IBTK	1.29275e-62	0.361085	0.632	0.581	3.32509e-58
RNASET2	2.62701e-106	0.360824	0.4	0.251	6.75692e-102
PPAP2A	2.00442e-113	0.359696	0.305	0.169	5.15556e-109
SLC39A7	6.78241e-54	0.358157	0.741	0.726	1.7445e-49
MGAT4A	2.05418e-127	0.357916	0.309	0.156	5.28354e-123
DENND1B	5.64847e-134	0.357867	0.276	0.129	1.45284e-129
PKP2	3.7559e-105	0.357268	0.349	0.204	9.66054e-101
SERINC1	5.14666e-51	0.356759	0.691	0.661	1.32377e-46
NEDD4	7.53866e-79	0.356297	0.43	0.312	1.93902e-74
PHACTR2	2.33533e-40	0.35619	0.434	0.363	6.0067e-36
MRPL45	2.20862e-68	0.354968	0.486	0.397	5.68079e-64
GSTM3	8.27505e-73	0.354937	0.533	0.438	2.12843e-68
SPCS1	1.88106e-62	0.354384	0.628	0.593	4.83828e-58
CXCL16	1.08273e-200	0.354156	0.283	0.104	2.78489e-196
UHRF1BP1L	4.49182e-63	0.353862	0.524	0.442	1.15534e-58
SMOC1	1.2559e-195	0.353444	0.331	0.131	3.23031e-191
POR	1.27816e-64	0.353394	0.661	0.636	3.28755e-60
RPS23	5.65626e-281	0.352468	0.969	0.982	1.45485e-276
SOBP	4.32375e-92	0.351834	0.304	0.175	1.11211e-87
TTC37	6.55394e-76	0.3515	0.741	0.714	1.68574e-71
ZNF512B	8.96114e-104	0.351478	0.331	0.191	2.3049e-99
NOB1	6.26829e-53	0.351252	0.547	0.488	1.61227e-48
PPARA	2.36246e-61	0.349005	0.494	0.391	6.07648e-57
RSAD1	4.90708e-73	0.348998	0.429	0.321	1.26215e-68
REEP5	1.55371e-54	0.348692	0.518	0.442	3.99629e-50
KHK	3.13957e-105	0.347364	0.36	0.211	8.0753e-101
ARHGAP18	1.7913e-161	0.347241	0.362	0.171	4.6074e-157
CYB5R3	2.23353e-58	0.345412	0.491	0.42	5.74485e-54
NIPSNAP1	9.75455e-140	0.345374	0.858	0.899	2.50897e-135
KDELR3	7.28269e-149	0.341277	0.255	0.108	1.87318e-144
ABCC2	2.70617e-124	0.341152	0.654	0.451	6.96053e-120
COQ5	1.36848e-54	0.338393	0.443	0.367	3.51986e-50
TEX2	2.24812e-50	0.337844	0.387	0.305	5.78238e-46
RPS14	3.7326e-207	0.337796	0.979	0.991	9.60061e-203
ERLEC1	2.60222e-42	0.337454	0.601	0.56	6.69317e-38
CCDC47	4.94256e-55	0.336729	0.765	0.738	1.27128e-50
TOR1AIP2	2.74773e-75	0.335445	0.784	0.777	7.06743e-71
KDELR2	5.69402e-70	0.335051	0.722	0.734	1.46456e-65
SUOX	1.11801e-102	0.334586	0.331	0.2	2.87563e-98
SEC63	5.60647e-68	0.333671	0.76	0.756	1.44204e-63
PHYH	2.0066e-106	0.333011	0.335	0.201	5.16117e-102
ERGIC3	3.4386e-48	0.332043	0.73	0.702	8.84443e-44
FMOD	6.00416e-176	0.331681	0.643	0.355	1.54433e-171
MAP7D2	1.0047e-184	0.331648	0.309	0.122	2.58419e-180
ADPRM	1.6922e-134	0.331219	0.261	0.116	4.35252e-130
C19orf10	2.65908e-54	0.331133	0.544	0.484	6.83942e-50
P2RX4	7.06584e-113	0.329034	0.325	0.183	1.8174e-108
OAT	1.78364e-57	0.327452	0.426	0.339	4.5877e-53
TBC1D8B	3.79422e-130	0.32635	0.252	0.111	9.75913e-126
NFE2L2	6.22201e-54	0.326319	0.562	0.473	1.60036e-49
TST	3.69005e-74	0.326033	0.578	0.496	9.49117e-70
NSA2	1.52818e-64	0.32581	0.612	0.567	3.93062e-60
ZBED6	1.78911e-60	0.324542	0.471	0.363	4.60178e-56
MPZL2	6.73721e-158	0.322932	0.284	0.121	1.73288e-153
DDX54	4.05948e-39	0.322909	0.59	0.554	1.04414e-34
TRIP11	4.92852e-37	0.322174	0.592	0.544	1.26766e-32
C1orf115	1.81345e-163	0.321589	0.653	0.404	4.66437e-159
INSR	1.00256e-49	0.321522	0.412	0.323	2.57868e-45
TTC38	1.02641e-68	0.319666	0.44	0.336	2.64003e-64
CTSH	2.84064e-198	0.318805	0.388	0.169	7.3064e-194
GLDC	1.22154e-115	0.318472	0.313	0.162	3.14193e-111
PPIB	8.80543e-66	0.31829	0.847	0.865	2.26485e-61
RHOBTB3	4.15209e-57	0.318145	0.647	0.572	1.06796e-52
PCM1	2.94109e-62	0.318058	0.863	0.855	7.56478e-58
RAB7L1	1.3553e-69	0.318021	0.284	0.173	3.48597e-65
AFMID	4.11043e-135	0.317967	0.276	0.127	1.05724e-130
ETFA	4.21613e-50	0.317445	0.678	0.67	1.08443e-45
TMEM30A	2.38546e-53	0.317368	0.717	0.694	6.13565e-49
TOMM70A	7.31925e-58	0.316174	0.72	0.698	1.88258e-53
MRPS35	3.59657e-54	0.315775	0.621	0.561	9.25074e-50
SAMHD1	1.35883e-35	0.314809	0.365	0.297	3.49504e-31
EEF1A1	1.56382e-260	0.31419	0.955	0.943	4.02231e-256
UBA52	1.48781e-147	0.313877	0.888	0.935	3.82679e-143
GALM	2.26973e-43	0.313658	0.384	0.306	5.83798e-39
FER	7.75801e-43	0.313503	0.422	0.347	1.99544e-38
FOSB	1.57597e-73	0.312567	0.431	0.304	4.05354e-69
C15orf39	6.79436e-134	0.312156	0.313	0.158	1.74758e-129
GSTO1	3.44758e-80	0.312142	0.525	0.418	8.86752e-76
RNF157	3.88461e-49	0.309005	0.387	0.29	9.9916e-45
LIN28B	4.4886e-42	0.30845	0.711	0.644	1.15451e-37
SSR1	8.98777e-54	0.307467	0.777	0.799	2.31174e-49
EPRS	4.2029e-85	0.30724	0.876	0.858	1.08103e-80
FAM89A	1.49522e-66	0.306203	0.262	0.164	3.84586e-62
VEGFA	1.44134e-62	0.304814	0.571	0.459	3.70728e-58
NFIL3	8.03838e-59	0.304106	0.361	0.268	2.06755e-54
YBX3	2.98214e-42	0.302957	0.594	0.565	7.67037e-38
MON2	1.43113e-32	0.302713	0.405	0.343	3.681e-28
SDHAF1	4.02539e-78	0.302539	0.328	0.212	1.03537e-73
MYO18A	5.66193e-23	0.30209	0.331	0.279	1.45631e-18
SPAG7	1.84928e-31	0.301322	0.603	0.579	4.75652e-27
OPTN	3.08951e-68	0.299808	0.305	0.196	7.94652e-64
GNPNAT1	1.69948e-55	0.298319	0.55	0.477	4.37124e-51
RPS29	8.00861e-110	0.298228	0.798	0.79	2.05989e-105
MST4	1.12358e-26	0.297383	0.319	0.266	2.88996e-22
MGAT2	1.03199e-40	0.297246	0.379	0.307	2.65439e-36
GOLGA5	7.37779e-28	0.296524	0.435	0.383	1.89764e-23
BIRC2	2.4098e-34	0.296471	0.5	0.45	6.19824e-30
SLC19A2	1.27731e-95	0.29615	0.338	0.202	3.28537e-91
CLINT1	4.11165e-36	0.296107	0.645	0.625	1.05756e-31
LRRC28	2.52299e-73	0.29525	0.285	0.178	6.48938e-69
CCNC	5.88692e-34	0.293943	0.529	0.487	1.51417e-29
ACAT1	1.47841e-52	0.293746	0.432	0.351	3.80261e-48
SLC23A2	6.14548e-33	0.293543	0.313	0.25	1.58068e-28
HEBP1	8.45973e-51	0.293337	0.396	0.31	2.17593e-46
TMEM181	1.51724e-33	0.292238	0.439	0.382	3.90249e-29
CDR2	9.44364e-49	0.292122	0.349	0.261	2.429e-44
ERLIN1	2.07946e-43	0.291704	0.563	0.525	5.34858e-39
FAM47E-STBD1	2.10127e-84	0.291692	0.294	0.169	5.40468e-80
MANBA	5.50064e-50	0.291604	0.378	0.291	1.41482e-45
C17orf76-AS1	1.21081e-200	0.291355	0.958	0.958	3.11432e-196
S100A13	2.88703e-32	0.29035	0.27	0.2	7.42574e-28
LGALS3BP	1.14614e-71	0.29019	0.318	0.2	2.94799e-67
RFC1	3.47847e-23	0.28964	0.66	0.648	8.94698e-19
MRPS18B	8.88552e-42	0.289204	0.525	0.466	2.28544e-37
ACAT2	3.83942e-41	0.28807	0.773	0.735	9.87538e-37
RPL27A	2.40672e-113	0.288052	0.9	0.928	6.19031e-109
MPP5	7.41864e-28	0.286375	0.502	0.463	1.90815e-23
PVRL3	2.7e-22	0.285533	0.416	0.365	6.94466e-18
WDR59	1.23503e-21	0.285274	0.464	0.421	3.17663e-17
RPL36AL	7.84763e-68	0.283704	0.74	0.734	2.01849e-63
FAM169A	4.79279e-31	0.283583	0.401	0.341	1.23275e-26
CITED2	3.27194e-82	0.28256	0.445	0.31	8.41576e-78
PECR	9.06706e-139	0.28229	0.281	0.13	2.33214e-134
PTPN11	1.23399e-34	0.282285	0.77	0.773	3.17396e-30
TERF2IP	2.10382e-24	0.280752	0.554	0.519	5.41123e-20
FGFR1	6.60491e-19	0.27973	0.428	0.349	1.69885e-14
NDEL1	2.81076e-43	0.279693	0.346	0.267	7.22955e-39
WSB2	3.15379e-28	0.279068	0.35	0.293	8.11187e-24
SC5D	4.38373e-35	0.278999	0.522	0.469	1.12754e-30
PVRL2	3.09781e-32	0.278544	0.447	0.388	7.96788e-28
ANAPC5	5.07021e-23	0.277994	0.737	0.722	1.30411e-18
TTC13	3.12352e-39	0.277217	0.34	0.262	8.034e-35
ZFAND2A	6.18044e-86	0.276966	0.349	0.209	1.58967e-81
POLR3B	6.40778e-25	0.276793	0.348	0.294	1.64814e-20
PVR	4.87779e-49	0.275854	0.335	0.247	1.25462e-44
CISD3	3.3768e-38	0.274877	0.48	0.421	8.68546e-34
CLUH	1.38763e-42	0.274872	0.451	0.377	3.56913e-38
ZNF581	1.7666e-56	0.273911	0.401	0.297	4.54386e-52
ERAP1	2.04091e-68	0.273898	0.292	0.183	5.24943e-64
COBL	3.09277e-127	0.272988	0.257	0.112	7.95492e-123
PIEZO1	1.53344e-108	0.272894	0.324	0.172	3.94417e-104
AHNAK	1.82875e-165	0.272125	0.641	0.389	4.70373e-161
H2AFJ	6.37591e-18	0.270874	0.412	0.385	1.63995e-13
RABEPK	2.30797e-63	0.270868	0.337	0.234	5.93634e-59
PABPC4	1.8617e-42	0.270846	0.76	0.765	4.78848e-38
MCCC2	3.13835e-25	0.270436	0.426	0.383	8.07214e-21
TIMM9	2.28472e-70	0.269086	0.368	0.257	5.87653e-66
CRYL1	3.87168e-93	0.269074	0.331	0.194	9.95834e-89
TFB1M	3.0825e-68	0.268781	0.282	0.178	7.92851e-64
OS9	2.47651e-27	0.267513	0.746	0.751	6.36984e-23
GCN1L1	7.25495e-14	0.266598	0.626	0.615	1.86605e-09
PARD3	5.2734e-28	0.266106	0.546	0.508	1.35637e-23
COL27A1	3.58731e-46	0.26537	0.336	0.236	9.22691e-42
ATPIF1	1.76448e-37	0.26473	0.688	0.692	4.53843e-33
HDDC3	7.23989e-80	0.264101	0.273	0.16	1.86217e-75
TMED2	2.26504e-32	0.263846	0.727	0.757	5.82591e-28
SULT1A1	1.21811e-73	0.263202	0.351	0.226	3.13309e-69
HERPUD1	2.4292e-36	0.262715	0.444	0.367	6.24815e-32
TRIM25	1.7336e-55	0.261563	0.418	0.306	4.45898e-51
EPHX2	2.74144e-111	0.261077	0.293	0.151	7.05127e-107
CCDC88C	1.96339e-50	0.259214	0.281	0.19	5.05004e-46
RPL36	2.80227e-59	0.259155	0.761	0.777	7.20771e-55
MED13L	3.77812e-20	0.258859	0.517	0.479	9.7177e-16
FDPS	4.42804e-82	0.258325	0.891	0.923	1.13894e-77
MTR	3.97007e-19	0.25824	0.689	0.695	1.02114e-14
PURA	8.80707e-27	0.258189	0.404	0.345	2.26527e-22
PRCP	3.48855e-43	0.258173	0.401	0.321	8.9729e-39
PCTP	2.07599e-34	0.258067	0.283	0.212	5.33966e-30
TAOK3	1.0662e-18	0.25796	0.318	0.267	2.74237e-14
SNHG14	3.1177e-27	0.257559	0.428	0.373	8.01904e-23
RMND1	3.01627e-49	0.257475	0.316	0.23	7.75815e-45
PABPC1	1.14039e-144	0.257191	0.988	0.991	2.93319e-140
LTBR	8.8888e-33	0.257079	0.362	0.283	2.28629e-28
KIAA0319L	9.58611e-18	0.257065	0.605	0.584	2.46564e-13
SPRY1	1.06501e-43	0.256033	0.288	0.206	2.7393e-39
ZFR	1.95911e-30	0.255689	0.775	0.771	5.03902e-26
WWP1	1.26165e-14	0.254129	0.553	0.548	3.24508e-10
PHF3	9.15482e-28	0.254075	0.728	0.739	2.35471e-23
BHMT2	3.61727e-149	0.253328	0.414	0.191	9.30399e-145
FBXO31	2.09225e-32	0.252895	0.394	0.331	5.38149e-28
TCP1	3.37207e-35	0.251323	0.789	0.811	8.67331e-31
TOMM20	2.74358e-133	0.250553	0.887	0.913	7.05676e-129

## Sheet: DEG_PDS_Patient7
Gene	p_val	avg_log2FC	pct.1	pct.2	p_val_adj
CRH	0	3.91505	0.257	0.001	0
TUBA1A	0	3.58893	0.972	0.052	0
TRIL	0	3.38177	0.954	0.04	0
IGDCC3	0	3.28152	0.959	0.446	0
CRABP2	0	3.19519	0.922	0.092	0
AKAP12	0	3.12659	0.976	0.092	0
TDO2	0	3.00906	0.839	0.018	0
STMN1	0	2.85641	0.99	0.687	0
GJA1	0	2.84439	0.955	0.055	0
H2AFZ	0	2.84102	0.959	0.74	0
FBN2	0	2.76444	0.965	0.004	0
FSTL1	0	2.73457	0.941	0.112	0
SOX11	0	2.70523	0.957	0.032	0
STRA6	0	2.67363	0.939	0.14	0
TMEM132C	0	2.6102	0.908	0.052	0
AMOTL1	0	2.59851	0.943	0.158	0
CCND2	0	2.58887	0.972	0.259	0
IL17RD	0	2.50054	0.917	0.103	0
PXDN	0	2.4853	0.932	0.001	0
ZAP70	0	2.39375	0.886	0.01	0
COL11A2	0	2.38536	0.813	0.107	0
ISM1	0	2.38046	0.899	0.008	0
EDN3	0	2.35262	0.908	0.018	0
CPXM1	0	2.24491	0.946	0.086	0
MDK	0	2.2417	0.97	0.547	0
PRRX1	0	2.15953	0.878	0.009	0
SEZ6L	0	2.15708	0.908	0.067	0
GPC3	0	2.14411	0.835	0.128	0
SLC18A2	0	2.1038	0.856	0.009	0
ST6GAL2	0	2.1012	0.903	0.031	0
LEF1	0	2.03672	0.924	0.216	0
AFAP1L2	0	2.03464	0.897	0.107	0
VIM	0	2.01282	0.989	0.465	0
AFAP1L1	0	1.98789	0.806	0.06	0
PCDH7	0	1.9661	0.796	0.019	0
PDE4D	0	1.89949	0.927	0.319	0
ADAMTS1	0	1.88754	0.793	0.126	0
GNG2	0	1.87362	0.835	0.015	0
IFITM3	0	1.85016	0.87	0.067	0
CYP1B1	0	1.82816	0.57	0.026	0
APCDD1	0	1.82108	0.975	0.44	0
TCF4	0	1.81432	0.906	0.199	0
DACH1	0	1.81363	0.92	0.264	0
VCAN	0	1.81156	0.982	0.441	0
TRDC	0	1.79113	0.829	0.055	0
TUBB	0	1.76014	0.979	0.823	0
LSAMP	0	1.7479	0.746	0.018	0
CACHD1	0	1.73625	0.926	0.255	0
FGF19	0	1.71882	0.674	0.02	0
COL6A3	0	1.70869	0.663	0.006	0
COL4A2	0	1.70833	0.944	0.336	0
NKD1	0	1.69642	0.981	0.708	0
MMP16	0	1.68335	0.9	0.183	0
SPOCK1	0	1.67495	0.673	0.084	0
FGF3	0	1.67395	0.745	0.005	0
FBLN1	0	1.6719	0.93	0.524	0
CPE	0	1.67067	0.834	0.132	0
FBXO5	0	1.66955	0.763	0.201	0
TMSB15A	0	1.66545	0.835	0.016	0
CNR1	0	1.66443	0.763	0.005	0
MAP1B	0	1.66388	0.966	0.433	0
MSX1	0	1.65173	0.94	0.489	0
IQGAP1	0	1.64945	0.97	0.54	0
FLNA	0	1.63106	0.906	0.313	0
FGF8	0	1.63044	0.771	0.015	0
IGFBP7	0	1.62862	0.64	0.004	0
MTSS1	0	1.62775	0.922	0.376	0
NASP	0	1.60617	0.965	0.61	0
SCRN1	0	1.59667	0.87	0.173	0
SIPA1L2	0	1.59475	0.847	0.136	0
MARCKSL1	0	1.58359	0.931	0.526	0
GALNT13	0	1.57166	0.782	0.063	0
HUNK	0	1.56731	0.949	0.341	0
MUCL1	0	1.56354	0.797	0.001	0
ANTXR1	0	1.54998	0.849	0.055	0
MALAT1	0	1.51831	0.986	0.91	0
KREMEN1	0	1.5134	0.887	0.292	0
SDC1	0	1.51053	0.835	0.389	0
PCSK7	0	1.49717	0.824	0.194	0
PSMD14	0	1.48466	0.896	0.545	0
SLC38A1	0	1.47549	0.85	0.116	0
KIF5C	0	1.47275	0.766	0.005	0
DBN1	0	1.4689	0.865	0.216	0
PTPN13	0	1.46868	0.821	0.133	0
DKK1	0	1.46688	0.968	0.417	0
ASPSCR1	0	1.45561	0.986	0.633	0
NOTUM	0	1.44656	0.976	0.592	0
DPYSL2	0	1.44557	0.869	0.337	0
ITM2C	0	1.4368	0.964	0.622	0
IGSF3	0	1.43662	0.825	0.099	0
PLCB4	0	1.42843	0.779	0.083	0
SLC1A5	0	1.40455	0.843	0.26	0
CDH11	0	1.40357	0.374	0.028	0
COL4A1	0	1.40298	0.845	0.161	0
SMARCA4	0	1.40017	0.966	0.699	0
UCHL1	0	1.38447	0.837	0.157	0
PTPRG	0	1.3805	0.858	0.262	0
ARHGAP29	0	1.35043	0.853	0.278	0
TSC22D1	0	1.34808	0.946	0.637	0
FRAS1	0	1.34145	0.916	0.421	0
ABCA4	0	1.3389	0.68	0.018	0
PRTG	0	1.33129	0.92	0.614	0
MYLIP	0	1.32871	0.834	0.248	0
OXR1	0	1.32484	0.864	0.365	0
SLC7A3	0	1.32437	0.724	0.008	0
PKP4	0	1.32423	0.96	0.587	0
ZNF532	0	1.31824	0.806	0.098	0
H2AFY2	0	1.31749	0.811	0.255	0
HOMER2	0	1.31211	0.753	0.055	0
MMP14	0	1.30482	0.794	0.115	0
FIGN	0	1.30272	0.753	0.21	0
NIN	0	1.30197	0.917	0.52	0
SORCS1	0	1.29746	0.783	0.143	0
IGF2	0	1.29634	0.968	0.743	0
DYSF	0	1.29494	0.681	0.018	0
NID2	0	1.29425	0.689	0.016	0
TUBA1B	0	1.29167	0.944	0.73	0
SP6	0	1.28834	0.843	0.224	0
AXIN2	0	1.28399	0.964	0.62	0
WLS	0	1.28361	0.777	0.114	0
MCC	0	1.28354	0.784	0.119	0
NPTX2	0	1.28319	0.661	0.001	0
SHROOM3	0	1.27722	0.774	0.194	0
SEPT11	0	1.25991	0.849	0.55	0
TUBB2B	0	1.25468	0.922	0.283	0
LDHB	0	1.2439	0.98	0.668	0
TRPS1	0	1.23912	0.717	0.008	0
FRMD6	0	1.23328	0.79	0.152	0
XYLT1	0	1.2325	0.703	0.029	0
RCC2	0	1.22582	0.887	0.416	0
PTOV1	0	1.21956	0.929	0.558	0
PREX1	0	1.21834	0.734	0.032	0
KDM2B	0	1.21764	0.78	0.246	0
SLC34A2	0	1.21609	0.428	0.008	0
SERPINH1	0	1.21601	0.862	0.269	0
SLC16A2	0	1.2067	0.797	0.123	0
EFEMP1	0	1.20373	0.709	0.015	0
PDGFRB	0	1.19836	0.653	0.061	0
RAB31	0	1.1932	0.745	0.067	0
LTBP1	0	1.18874	0.697	0.072	0
NTM	0	1.18382	0.64	0.008	0
AJAP1	0	1.18248	0.76	0.098	0
FSCN1	0	1.18102	0.917	0.315	0
HIPK2	0	1.17973	0.909	0.4	0
PEG10	0	1.17621	0.899	0.66	0
CDH2	0	1.17279	0.907	0.274	0
TLN2	0	1.17213	0.841	0.319	0
MYH10	0	1.16743	0.957	0.709	0
EIF4G2	0	1.1672	0.984	0.846	0
ZNF704	0	1.1645	0.823	0.325	0
LMNB1	0	1.16168	0.84	0.338	0
PIK3R3	0	1.15842	0.766	0.123	0
CD59	0	1.15836	0.901	0.43	0
KIF26B	0	1.15536	0.712	0.069	0
NREP	0	1.1527	0.859	0.28	0
GRIN3A	0	1.15137	0.56	0.006	0
FNDC3A	0	1.1482	0.944	0.645	0
MCM7	0	1.14718	0.895	0.615	0
HNRNPD	0	1.14631	0.964	0.732	0
UTRN	0	1.14142	0.96	0.518	0
EPB41	0	1.12751	0.824	0.358	0
GALNT7	0	1.1157	0.711	0.107	0
MLLT11	0	1.11493	0.775	0.12	0
HMGB2	0	1.11351	0.862	0.395	0
NDN	0	1.11297	0.684	0.034	0
ACTB	0	1.10735	0.941	0.786	0
CALM3	0	1.10567	0.909	0.552	0
CLIC4	0	1.10465	0.832	0.307	0
PRDM1	0	1.1014	0.748	0.137	0
HEY1	0	1.10132	0.703	0.076	0
FARP1	0	1.09676	0.878	0.507	0
SYNE2	0	1.09628	0.981	0.716	0
LTBP4	0	1.09395	0.628	0.077	0
LRRN1	0	1.08912	0.477	0.038	0
H1FX	0	1.08454	0.903	0.611	0
DSEL	0	1.0836	0.703	0.062	0
HP1BP3	0	1.08222	0.926	0.627	0
MACF1	0	1.07666	0.947	0.625	0
CRLF1	0	1.07273	0.481	0.015	0
EGFLAM	0	1.07031	0.606	0.008	0
CDK5R1	0	1.06961	0.658	0.107	0
CADM1	0	1.06924	0.915	0.465	0
DNMT1	0	1.06847	0.898	0.567	0
GNAS	0	1.06763	0.995	0.975	0
SMARCA5	0	1.06722	0.949	0.695	0
PGRMC1	0	1.06699	0.955	0.779	0
GLCE	0	1.06653	0.854	0.337	0
CKAP5	0	1.0653	0.894	0.565	0
KRT74	0	1.06435	0.297	0.005	0
TENM2	0	1.06413	0.63	0.013	0
TCF3	0	1.05412	0.877	0.496	0
MICAL1	0	1.05343	0.715	0.113	0
SEMA3C	0	1.05145	0.644	0.169	0
CMKLR1	0	1.0496	0.555	0.007	0
CLSTN1	0	1.04548	0.875	0.4	0
RASGEF1B	0	1.04467	0.633	0.062	0
DPYSL5	0	1.03888	0.685	0.071	0
SPRY4	0	1.03658	0.802	0.276	0
KDM1A	0	1.03577	0.926	0.672	0
MEST	0	1.0355	0.675	0.193	0
SPARC	0	1.03549	0.743	0.094	0
UBASH3B	0	1.03535	0.528	0.041	0
FGF9	0	1.03516	0.658	0.131	0
HNRNPM	0	1.03429	0.957	0.736	0
SYTL2	0	1.03416	0.525	0.069	0
HHIP	0	1.03342	0.602	0.001	0
GPC1	0	1.03106	0.823	0.232	0
MRC2	0	1.02896	0.659	0.073	0
GJC1	0	1.02211	0.78	0.151	0
ZNF462	0	1.01705	0.785	0.196	0
RNF145	0	1.01655	0.834	0.351	0
SMARCC1	0	1.01288	0.97	0.722	0
HYOU1	0	1.01259	0.873	0.45	0
ADAMTS19	0	1.01225	0.605	0.002	0
PRSS23	0	1.00759	0.818	0.241	0
GPR161	0	1.00686	0.723	0.095	0
PRRC2B	0	1.00531	0.93	0.72	0
UNC5C	0	1.0042	0.582	0.016	0
MSI2	0	1.00083	0.929	0.565	0
ILF3	0	1.00026	0.972	0.879	0
TGFBR1	0	0.992302	0.78	0.213	0
PSMC3	0	0.991297	0.871	0.478	0
NUMA1	0	0.990883	0.843	0.405	0
PPP4R1	0	0.985626	0.806	0.332	0
HMGB3	0	0.983742	0.817	0.283	0
NT5DC2	0	0.980449	0.864	0.487	0
MIXL1	0	0.980291	0.546	0.011	0
ADRA2C	0	0.979317	0.769	0.163	0
GRIK2	0	0.975259	0.446	0.01	0
GNB1	0	0.974287	0.908	0.629	0
TWIST1	0	0.974145	0.787	0.186	0
GNA12	0	0.974095	0.784	0.276	0
SRGAP1	0	0.973246	0.638	0.079	0
QKI	0	0.972841	0.812	0.341	0
PAICS	0	0.972834	0.922	0.648	0
FUBP1	0	0.968945	0.903	0.524	0
HSBP1	0	0.968565	0.899	0.611	0
RASSF3	0	0.967689	0.762	0.219	0
SLC39A6	0	0.964066	0.836	0.396	0
WHSC1	0	0.960945	0.884	0.558	0
RBFOX2	0	0.96021	0.934	0.677	0
SFPQ	0	0.959537	0.967	0.784	0
XXYLT1	0	0.959126	0.736	0.157	0
GLI3	0	0.957795	0.577	0.002	0
PAFAH1B3	0	0.955689	0.776	0.296	0
CBX5	0	0.954432	0.954	0.807	0
CDX1	0	0.954353	0.67	0.136	0
TET2	0	0.9522	0.733	0.227	0
MPP1	0	0.949664	0.657	0.107	0
HDGFRP3	0	0.949086	0.785	0.158	0
EMP2	0	0.944354	0.764	0.274	0
EZH2	0	0.941397	0.799	0.285	0
PTGFRN	0	0.941393	0.757	0.241	0
AMOT	0	0.938	0.65	0.08	0
TPBG	0	0.937799	0.655	0.017	0
SEPT9	0	0.935798	0.897	0.596	0
MMP2	0	0.934747	0.807	0.207	0
SLC15A4	0	0.931889	0.672	0.197	0
KIF22	0	0.930609	0.792	0.369	0
SAE1	0	0.930304	0.812	0.387	0
ILDR2	0	0.929755	0.538	0.001	0
EPHA2	0	0.929487	0.795	0.325	0
CXCR4	0	0.928232	0.628	0.051	0
SMARCA2	0	0.928224	0.728	0.199	0
GDNF	0	0.926154	0.585	0.022	0
CRMP1	0	0.924182	0.526	0.069	0
PCOLCE	0	0.924021	0.816	0.269	0
LPHN2	0	0.922462	0.77	0.222	0
RP11-834C11.3	0	0.922299	0.662	0.063	0
ARNT2	0	0.921865	0.636	0.023	0
PPP3CA	0	0.919049	0.683	0.26	0
TIAM2	0	0.91881	0.631	0.066	0
BASP1	0	0.918555	0.762	0.215	0
MEX3A	0	0.916321	0.835	0.319	0
TPGS2	0	0.914343	0.821	0.361	0
GRM3	0	0.914014	0.505	0.013	0
RCN2	0	0.913282	0.909	0.606	0
AASS	0	0.912264	0.683	0.074	0
MAGED2	0	0.912229	0.916	0.627	0
NSG1	0	0.910447	0.598	0.006	0
KIF1B	0	0.907183	0.877	0.528	0
PLCG1	0	0.905626	0.805	0.329	0
TMEM132A	0	0.905441	0.713	0.126	0
MDC1	0	0.904917	0.781	0.283	0
IGF2BP1	0	0.903452	0.949	0.797	0
PAFAH1B2	0	0.903256	0.846	0.46	0
PPP1CA	0	0.902839	0.842	0.458	0
PHF6	0	0.901985	0.843	0.38	0
PDIA4	0	0.89897	0.915	0.707	0
LRRC17	0	0.898737	0.552	0.013	0
BIRC5	0	0.892778	0.758	0.316	0
GTF3C1	0	0.892777	0.859	0.47	0
KITLG	0	0.892115	0.718	0.267	0
GPR125	0	0.891953	0.745	0.221	0
FJX1	0	0.891759	0.603	0.043	0
PTCH1	0	0.891393	0.859	0.39	0
LAMA1	0	0.890945	0.83	0.293	0
ZMYM4	0	0.88945	0.827	0.388	0
CEBPD	0	0.88866	0.694	0.214	0
CNN3	0	0.885087	0.854	0.462	0
DISP1	0	0.883663	0.66	0.106	0
SALL1	0	0.882713	0.642	0.094	0
STIM2	0	0.881745	0.599	0.215	0
ANKRD11	0	0.881402	0.909	0.584	0
NFE2L3	0	0.881097	0.682	0.2	0
SSRP1	0	0.880266	0.935	0.675	0
MLTK	0	0.87894	0.705	0.224	0
ABHD12B	0	0.8774	0.659	0.077	0
GRB10	0	0.876155	0.701	0.14	0
AGPAT3	0	0.875336	0.843	0.542	0
YWHAE	0	0.87395	0.967	0.786	0
NXN	0	0.873659	0.697	0.137	0
PCDH19	0	0.871609	0.516	0.003	0
NUAK1	0	0.87144	0.717	0.209	0
REST	0	0.870799	0.871	0.471	0
DLG3	0	0.870433	0.753	0.256	0
SEMA3A	0	0.869588	0.655	0.136	0
RRM1	0	0.866715	0.817	0.389	0
CALR	0	0.866659	0.946	0.789	0
FBN1	0	0.865483	0.632	0.073	0
C9orf3	0	0.865131	0.698	0.15	0
PLEKHO1	0	0.864489	0.737	0.158	0
HNRNPA2B1	0	0.863753	0.996	0.941	0
CHST11	0	0.862593	0.752	0.163	0
TLE4	0	0.862358	0.559	0.12	0
USP11	0	0.861913	0.792	0.308	0
ACTR1A	0	0.861168	0.812	0.395	0
TMSB10	0	0.860841	0.985	0.835	0
PAPSS1	0	0.860611	0.857	0.465	0
SVIL	0	0.858444	0.687	0.167	0
RAI14	0	0.857608	0.738	0.208	0
HMGA2	0	0.855188	0.919	0.66	0
PHC2	0	0.853733	0.748	0.302	0
TOP2B	0	0.85363	0.937	0.68	0
MCM2	0	0.852462	0.775	0.34	0
LOXL2	0	0.852316	0.579	0.009	0
PTK7	0	0.852154	0.789	0.302	0
MYCN	0	0.852148	0.709	0.179	0
KPNA2	0	0.852011	0.828	0.478	0
HNRNPH1	0	0.851993	0.923	0.724	0
PPFIBP2	0	0.85105	0.694	0.167	0
AKR1B1	0	0.850713	0.807	0.345	0
TP53BP1	0	0.850453	0.858	0.46	0
TIMELESS	0	0.85036	0.821	0.431	0
TPM4	0	0.850141	0.955	0.686	0
EWSR1	0	0.848936	0.888	0.56	0
ITGB5	0	0.848362	0.784	0.391	0
SEMA5A	0	0.847601	0.679	0.186	0
ZNF608	0	0.844884	0.655	0.133	0
XRCC5	0	0.842153	0.959	0.84	0
CHL1	0	0.842103	0.565	0.036	0
MAP7D1	0	0.84202	0.767	0.259	0
DCXR	0	0.841377	0.92	0.773	0
STIP1	0	0.839281	0.882	0.581	0
CMTM3	0	0.839124	0.69	0.106	0
RERE	0	0.838772	0.725	0.232	0
NCAM1	0	0.837681	0.51	0.117	0
EIF4G3	0	0.836366	0.862	0.49	0
CCNL2	0	0.835938	0.87	0.552	0
PGD	0	0.835668	0.9	0.689	0
CAMSAP1	0	0.834069	0.765	0.289	0
PVRL1	0	0.833117	0.675	0.154	0
NAP1L4	0	0.832949	0.885	0.538	0
UGCG	0	0.832852	0.741	0.358	0
FAM19A5	0	0.831682	0.421	0.027	0
TJP1	0	0.830657	0.84	0.437	0
PMEL	0	0.829504	0.448	0.031	0
TLE3	0	0.829016	0.757	0.282	0
APP	0	0.827873	0.915	0.389	0
TRH	0	0.825394	0.366	0.03	0
ACVR2B	0	0.824938	0.865	0.503	0
LMNB2	0	0.822421	0.786	0.332	0
IGFBP2	0	0.821722	0.62	0.125	0
DCHS1	0	0.820252	0.595	0.027	0
TBCB	0	0.819191	0.806	0.391	0
CAPRIN1	0	0.818338	0.896	0.553	0
HIST1H4C	3.0667e-242	0.817403	0.766	0.509	7.88785e-238
DZIP1	0	0.81369	0.647	0.112	0
CERK	0	0.813635	0.877	0.467	0
FGFR1	0	0.810447	0.791	0.236	0
ZNF22	0	0.80988	0.633	0.069	0
TTC28	0	0.809368	0.661	0.129	0
LHFPL2	0	0.808029	0.757	0.344	0
TMEM98	0	0.807518	0.756	0.291	0
FUS	0	0.806226	0.967	0.772	0
KIT	0	0.804293	0.53	0.002	0
TACC3	0	0.80428	0.686	0.268	0
PSIP1	0	0.804261	0.907	0.523	0
TRO	0	0.803564	0.714	0.168	0
SYT11	0	0.801492	0.586	0.037	0
WFIKKN1	0	0.79839	0.622	0.092	0
SRRT	0	0.79801	0.882	0.555	0
CYP2U1	0	0.795961	0.549	0.111	0
SRRM2	0	0.794535	0.958	0.86	0
FNBP1L	0	0.793671	0.858	0.478	0
HIP1	0	0.793122	0.685	0.177	0
PCNT	0	0.791753	0.813	0.419	0
SMC4	0	0.790907	0.882	0.586	0
SRSF3	0	0.79087	0.93	0.77	0
PRPF8	0	0.789389	0.891	0.653	0
SESN3	0	0.788146	0.895	0.486	0
SH3RF1	0	0.78605	0.568	0.087	0
PLEKHA8	0	0.78558	0.737	0.23	0
KCNQ1OT1	0	0.784378	0.764	0.369	0
KHDRBS3	0	0.783288	0.826	0.323	0
MKI67	0	0.782758	0.822	0.458	0
ID2	0	0.781829	0.907	0.665	0
COCH	0	0.781438	0.648	0.129	0
ARID1A	0	0.780639	0.83	0.414	0
AGAP1	0	0.780581	0.823	0.414	0
RBP1	0	0.779004	0.939	0.532	0
IGF2R	0	0.778035	0.933	0.71	0
ST6GALNAC3	0	0.776522	0.536	0.013	0
SF1	0	0.776162	0.859	0.541	0
NAV1	0	0.774033	0.612	0.08	0
TAOK1	8.74293e-67	0.773793	0.891	0.74	2.24877e-62
GREM1	0	0.773763	0.446	0.02	0
CRIP2	0	0.770455	0.608	0.058	0
HK1	0	0.769936	0.699	0.191	0
PLXNA1	0	0.769901	0.727	0.251	0
GNAL	0	0.768757	0.552	0.035	0
DOCK7	0	0.768753	0.724	0.255	0
ROBO2	0	0.768496	0.558	0.036	0
NRP1	0	0.767774	0.826	0.371	0
TRA2B	0	0.767414	0.908	0.677	0
LIX1	0	0.76429	0.465	0.013	0
ETV5	0	0.764014	0.734	0.225	0
CHD7	0	0.761772	0.893	0.619	0
BAZ1A	0	0.761038	0.817	0.38	0
PRKDC	0	0.76026	0.96	0.807	0
CBX1	0	0.759728	0.896	0.536	0
UGGT1	0	0.759458	0.886	0.676	0
DYNC1H1	0	0.758105	0.961	0.829	0
RBM10	0	0.757298	0.827	0.459	0
UNC5B	0	0.757266	0.461	0.086	0
PFN2	0	0.757149	0.802	0.34	0
ARL2	0	0.757019	0.697	0.222	0
MAML3	0	0.756832	0.638	0.166	0
HNRNPDL	0	0.755689	0.967	0.825	0
CTNNB1	0	0.754977	0.959	0.808	0
STX7	0	0.754136	0.73	0.273	0
ZNF618	0	0.753592	0.661	0.139	0
SPIDR	0	0.752442	0.763	0.322	0
FBLIM1	0	0.751603	0.638	0.163	0
DYNC1I1	0	0.751382	0.595	0.077	0
OLFML3	0	0.750803	0.57	0.07	0
ABL1	0	0.750569	0.734	0.279	0
BRD7	0	0.749958	0.81	0.411	0
COL4A5	0	0.749635	0.7	0.184	0
RBBP4	0	0.749288	0.801	0.387	0
SMO	0	0.746541	0.723	0.251	0
QSER1	0	0.745823	0.77	0.35	0
MTOR	0	0.745386	0.739	0.277	0
CTHRC1	0	0.745071	0.396	0.011	0
PRDX2	0	0.744899	0.851	0.464	0
GTF2I	0	0.744897	0.896	0.636	0
EHMT2	0	0.743759	0.773	0.355	0
HNRNPH3	0	0.743462	0.897	0.587	0
CDON	0	0.741694	0.639	0.149	0
NCAPG	0	0.741107	0.674	0.264	0
HES6	0	0.740882	0.732	0.27	0
KLF7	0	0.740681	0.68	0.211	0
SCUBE3	0	0.73893	0.464	0.004	0
SMARCE1	0	0.738709	0.92	0.653	0
POLE	0	0.735572	0.707	0.274	0
CBX2	0	0.735162	0.691	0.202	0
DCTN1	0	0.734881	0.799	0.378	0
EVL	0	0.732111	0.706	0.206	0
CAPNS1	0	0.729835	0.858	0.514	0
ADD1	0	0.727967	0.87	0.578	0
SOGA1	0	0.727936	0.674	0.171	0
DDB1	0	0.727465	0.876	0.613	0
EPHA7	0	0.727368	0.487	0.013	0
CSRP2	0	0.726526	0.672	0.142	0
LEPREL4	0	0.725644	0.824	0.369	0
HIST1H1D	0	0.725318	0.48	0.161	0
COL18A1	0	0.724395	0.828	0.447	0
ASAP1	0	0.723283	0.728	0.294	0
PTPRS	0	0.722442	0.731	0.195	0
GRIA1	0	0.720981	0.392	0.002	0
CNPY3	0	0.720247	0.72	0.269	0
UBA1	0	0.720209	0.852	0.552	0
RBM15B	0	0.719517	0.775	0.363	0
CENPE	0	0.719047	0.612	0.228	0
FAM107B	0	0.717977	0.757	0.324	0
CIT	0	0.717674	0.692	0.268	0
IGFBP4	0	0.715157	0.69	0.185	0
LIG1	0	0.714975	0.701	0.271	0
SNN	0	0.714238	0.635	0.107	0
TXLNA	0	0.713778	0.755	0.33	0
CSNK1E	0	0.713242	0.816	0.435	0
HSDL1	0	0.713199	0.759	0.302	0
CYTH2	0	0.712969	0.712	0.251	0
GPX8	0	0.708523	0.541	0.024	0
SPTAN1	0	0.707622	0.846	0.488	0
FYN	0	0.707321	0.675	0.156	0
SLC39A8	0	0.705474	0.584	0.127	0
MAF	0	0.704642	0.523	0.11	0
TBCD	0	0.70434	0.758	0.343	0
SLC45A2	0	0.702829	0.428	0.001	0
KIF15	0	0.702686	0.672	0.232	0
LEPR	0	0.702447	0.706	0.282	0
COLEC12	0	0.700717	0.829	0.361	0
AUTS2	0	0.700589	0.611	0.128	0
ZMIZ1	0	0.700224	0.771	0.33	0
HSPA12A	0	0.699498	0.639	0.168	0
HIST1H1B	0	0.699187	0.387	0.073	0
TSPAN6	0	0.699098	0.842	0.486	0
ERCC6L2	0	0.698944	0.697	0.254	0
NRIP1	0	0.696726	0.796	0.563	0
C16orf45	0	0.69665	0.514	0.017	0
NETO2	0	0.696215	0.711	0.279	0
DYNLL2	0	0.696119	0.883	0.603	0
PRICKLE2	0	0.695194	0.608	0.12	0
KMT2A	0	0.694993	0.835	0.506	0
RBM12	0	0.694481	0.837	0.475	0
DLX5	0	0.693488	0.613	0.14	0
STRIP1	0	0.693396	0.628	0.151	0
H2AFX	0	0.6929	0.65	0.203	0
EFEMP2	0	0.692189	0.521	0.038	0
UBE2E3	0	0.691998	0.786	0.384	0
RP11-215G15.5	0	0.691778	0.438	0.001	0
HCFC1	0	0.69156	0.766	0.363	0
BRD3	0	0.691227	0.836	0.468	0
ANLN	0	0.690887	0.735	0.342	0
EPB41L3	0	0.690747	0.716	0.269	0
ASB13	0	0.689998	0.713	0.311	0
PCDHGC3	0	0.689817	0.525	0.032	0
HUWE1	0	0.689719	0.93	0.75	0
TYMS	0	0.689206	0.782	0.401	0
MYO1D	0	0.689006	0.705	0.337	0
TWSG1	0	0.688702	0.621	0.159	0
LPIN2	0	0.688396	0.804	0.442	0
RANBP1	0	0.687092	0.834	0.512	0
VCP	0	0.686622	0.96	0.865	0
NLRP1	0	0.685717	0.547	0.039	0
SOGA2	0	0.685404	0.583	0.103	0
CD276	0	0.685043	0.837	0.503	0
DHX9	0	0.684033	0.926	0.721	0
PBRM1	0	0.682382	0.896	0.603	0
DIP2A	0	0.682004	0.742	0.343	0
PTBP1	0	0.681902	0.901	0.743	0
CENPF	0	0.681865	0.898	0.544	0
EEPD1	0	0.68133	0.615	0.17	0
NUP93	0	0.680946	0.703	0.259	0
SRRM1	0	0.680464	0.827	0.483	0
HDDC2	0	0.678422	0.712	0.27	0
SMARCD1	0	0.677916	0.799	0.429	0
RASSF8	0	0.677616	0.694	0.223	0
CNN2	0	0.67746	0.832	0.482	0
C11orf95	0	0.677055	0.61	0.126	0
CYB5R2	0	0.676896	0.476	0.039	0
WDR34	0	0.676242	0.684	0.23	0
TCF7	0	0.676137	0.695	0.232	0
HNRNPU	0	0.67595	0.982	0.931	0
TOP2A	0	0.674791	0.831	0.484	0
RGS12	0	0.674254	0.695	0.243	0
MFAP2	0	0.674044	0.522	0.018	0
CCAR2	0	0.673826	0.716	0.283	0
TRRAP	0	0.672067	0.747	0.334	0
JAM3	0	0.670553	0.563	0.058	0
PKD2	0	0.669873	0.644	0.173	0
BAZ1B	0	0.668146	0.931	0.754	0
IRX3	0	0.667632	0.482	0.04	0
DDX6	0	0.667409	0.862	0.555	0
DDAH2	0	0.667271	0.887	0.566	0
LDLRAD3	0	0.667072	0.574	0.073	0
YTHDF2	0	0.666636	0.813	0.466	0
HNRNPL	0	0.665926	0.795	0.407	0
HNRNPUL1	0	0.665169	0.873	0.61	0
MPDZ	0	0.664497	0.734	0.268	0
DKK4	0	0.66398	0.343	0.019	0
HMGN2	0	0.663977	0.649	0.204	0
SLC7A6	0	0.662771	0.679	0.228	0
BRINP1	0	0.66274	0.476	0.007	0
CSNK1G2	0	0.661446	0.81	0.491	0
CKAP2	0	0.66132	0.766	0.384	0
C11orf58	0	0.660719	0.861	0.54	0
ODF2	0	0.660349	0.657	0.216	0
TEAD1	0	0.660222	0.758	0.351	0
HAND2	0	0.659663	0.325	0	0
ZC2HC1A	0	0.659647	0.604	0.109	0
CDK5RAP2	0	0.659243	0.825	0.49	0
BOC	0	0.659049	0.439	0.007	0
SBK1	0	0.658774	0.585	0.086	0
ZFHX4	0	0.658382	0.617	0.247	0
SOX12	0	0.658362	0.676	0.205	0
KIDINS220	0	0.657072	0.869	0.557	0
LHFP	0	0.655313	0.478	0.002	0
JAKMIP2	0	0.655106	0.464	0.026	0
HMGN1	0	0.65382	0.912	0.658	0
EHMT1	0	0.653218	0.789	0.398	0
LHX1	0	0.653051	0.432	0.02	0
EFNA4	0	0.651396	0.677	0.214	0
CLASP1	0	0.651311	0.732	0.318	0
SEC24B	0	0.65079	0.721	0.316	0
ARG2	0	0.650112	0.621	0.138	0
NUP62	0	0.649636	0.802	0.465	0
MARCKS	0	0.648773	0.934	0.75	0
RP11-401P9.4	0	0.647626	0.581	0.156	0
C14orf132	0	0.646365	0.521	0.049	0
TCF25	0	0.645517	0.831	0.471	0
JARID2	0	0.645474	0.799	0.414	0
PELI1	0	0.644659	0.767	0.323	0
KLHL29	0	0.643678	0.516	0.035	0
YEATS2	0	0.6436	0.768	0.366	0
HNRNPR	0	0.641618	0.957	0.765	0
FAM89B	0	0.641191	0.611	0.127	0
PEG3	0	0.640279	0.979	0.762	0
ARHGDIA	0	0.640063	0.76	0.367	0
FIBP	0	0.638416	0.765	0.369	0
TMEM109	0	0.638318	0.666	0.222	0
TBC1D1	0	0.637664	0.725	0.303	0
POLR2B	0	0.637505	0.853	0.536	0
SMARCAD1	0	0.637239	0.729	0.316	0
AEBP1	0	0.63713	0.506	0.04	0
H2AFV	0	0.636688	0.915	0.653	0
RABL5	0	0.636245	0.618	0.153	0
LAMTOR3	0	0.635762	0.599	0.183	0
IRGQ	0	0.63499	0.623	0.174	0
HAS3	0	0.634795	0.414	0.071	0
HSPA1A	0	0.634095	0.561	0.087	0
COL1A2	0	0.633353	0.593	0.178	0
HMCN1	0	0.633322	0.427	0.014	0
HDAC2	0	0.633266	0.939	0.776	0
C1orf173	0	0.632849	0.441	0.067	0
SLC20A2	0	0.632783	0.734	0.331	0
TFDP2	0	0.632776	0.765	0.37	0
ZFHX3	0	0.632108	0.717	0.308	0
SIDT2	0	0.629182	0.574	0.11	0
TRIB2	0	0.629072	0.89	0.447	0
DDR2	0	0.628711	0.57	0.127	0
AKIRIN2	0	0.627593	0.719	0.304	0
NUP160	0	0.625481	0.668	0.24	0
ABI2	0	0.625324	0.83	0.498	0
HNRNPK	0	0.624866	0.94	0.783	0
IST1	0	0.624676	0.814	0.46	0
NFYA	0	0.623996	0.682	0.284	0
LRPAP1	0	0.623131	0.843	0.549	0
YWHAQ	0	0.622796	0.902	0.625	0
DACT1	0	0.621267	0.495	0.029	0
VPS4A	0	0.621064	0.683	0.248	0
TMPO	0	0.61991	0.885	0.647	0
EXOSC10	0	0.619687	0.751	0.379	0
CHN1	0	0.618957	0.512	0.033	0
EXT2	0	0.617394	0.694	0.278	0
TBC1D16	0	0.617289	0.722	0.33	0
CFDP1	0	0.617027	0.734	0.326	0
FADS2	0	0.617022	0.854	0.469	0
TIAM1	0	0.616627	0.493	0.061	0
CCNJ	0	0.616199	0.637	0.182	0
FAM64A	0	0.615831	0.507	0.1	0
AFAP1	0	0.614828	0.617	0.175	0
TUBB6	0	0.614694	0.673	0.24	0
SDC3	0	0.614244	0.503	0.114	0
TET1	0	0.613424	0.742	0.303	0
CFL1	0	0.61339	0.949	0.763	0
HNRNPAB	0	0.61336	0.938	0.74	0
ZSWIM6	0	0.613325	0.618	0.172	0
NRP2	0	0.612696	0.718	0.3	0
PBX1	0	0.612044	0.765	0.387	0
YPEL1	0	0.611966	0.498	0.051	0
KHDRBS1	0	0.611178	0.913	0.722	0
DLGAP5	0	0.610292	0.6	0.224	0
FKBP3	0	0.609552	0.871	0.584	0
TMEM237	0	0.609527	0.621	0.176	0
ST5	0	0.609352	0.518	0.062	0
MYO1B	0	0.60905	0.902	0.59	0
LUZP1	0	0.608692	0.721	0.314	0
DNAJC8	0	0.607546	0.846	0.547	0
RAVER2	0	0.606721	0.627	0.207	0
ZMYM2	0	0.606353	0.811	0.485	0
SSBP3	0	0.60548	0.656	0.211	0
GAD1	0	0.605269	0.511	0.079	0
MYO5A	0	0.605114	0.488	0.032	0
KDELC2	0	0.604806	0.556	0.139	0
INCENP	0	0.604472	0.52	0.135	0
ARL10	0	0.604167	0.585	0.127	0
APBA2	0	0.603391	0.481	0.03	0
CDKN1C	0	0.603336	0.508	0.049	0
TTYH3	0	0.60312	0.604	0.16	0
CCNF	0	0.602863	0.629	0.237	0
KIAA0922	0	0.60256	0.516	0.082	0
MTF2	0	0.60208	0.806	0.449	0
ASXL1	0	0.601513	0.835	0.54	0
LRP12	0	0.60146	0.549	0.088	0
GALNT1	0	0.600628	0.863	0.531	0
NUTF2	0	0.599831	0.662	0.237	0
IGF1R	0	0.599556	0.762	0.322	0
CENPV	0	0.599411	0.772	0.487	0
RBM6	0	0.599384	0.846	0.509	0
FIGF	0	0.599209	0.303	0.002	0
KDM3B	0	0.598172	0.772	0.416	0
CRISPLD1	0	0.597338	0.462	0.004	0
PCGF3	0	0.597083	0.668	0.266	0
COL4A6	0	0.596592	0.594	0.148	0
EXOC7	0	0.59612	0.78	0.399	0
C10orf118	0	0.596085	0.668	0.32	0
CEP89	0	0.595419	0.591	0.154	0
YLPM1	0	0.595346	0.801	0.442	0
RASL11B	0	0.595141	0.564	0.104	0
ITSN1	0	0.595125	0.787	0.407	0
PDE7A	0	0.594959	0.621	0.177	0
FANCI	0	0.593473	0.75	0.382	0
PHACTR4	0	0.593273	0.709	0.315	0
TRIM33	0	0.59173	0.788	0.429	0
HELLS	0	0.590623	0.78	0.401	0
ORAI2	0	0.590341	0.541	0.102	0
HN1	0	0.590211	0.821	0.475	0
MED28	0	0.590025	0.729	0.333	0
EID1	0	0.589745	0.938	0.769	0
GPRC5B	0	0.589501	0.483	0.028	0
SRSF4	0	0.588434	0.831	0.491	0
UXS1	0	0.58808	0.815	0.5	0
DAPK1	0	0.587876	0.549	0.102	0
SUGP2	0	0.587381	0.794	0.443	0
SPTBN5	0	0.586715	0.416	0.011	0
CHD4	0	0.585875	0.983	0.908	0
CELF2	0	0.585833	0.256	0.011	0
KIF4A	0	0.585716	0.625	0.235	0
RBMX	0	0.585694	0.915	0.729	0
H2AFY	0	0.585628	0.947	0.743	0
CENPJ	0	0.584178	0.67	0.267	0
STK25	0	0.584127	0.803	0.498	0
USP1	0	0.584004	0.774	0.435	0
SET	0	0.583769	0.953	0.794	0
FANCD2	0	0.583395	0.637	0.229	0
PKIA	0	0.58274	0.438	0.013	0
PPP2R1B	0	0.582361	0.669	0.245	0
HSD17B10	0	0.581835	0.764	0.368	0
NKTR	0	0.581377	0.8	0.47	0
TCF12	0	0.581141	0.804	0.475	0
CBL	0	0.580692	0.658	0.253	0
KIF2A	0	0.580491	0.78	0.425	0
CSDE1	0	0.580431	0.972	0.883	0
NONO	0	0.580235	0.952	0.878	0
KIF11	0	0.579766	0.666	0.28	0
TPX2	3.21717e-297	0.578979	0.765	0.43	8.27488e-293
CETN2	0	0.578714	0.736	0.33	0
CTCF	0	0.577856	0.832	0.541	0
DYNLT1	0	0.577758	0.759	0.397	0
KIAA1217	0	0.577148	0.56	0.172	0
DPY19L3	0	0.577016	0.597	0.168	0
ACAA2	0	0.5761	0.867	0.593	0
RIMKLB	0	0.575926	0.502	0.047	0
CHEK1	0	0.575867	0.67	0.283	0
SRSF2	0	0.575573	0.874	0.706	0
E2F7	0	0.575562	0.492	0.084	0
PARVA	0	0.574798	0.538	0.137	0
DFFA	0	0.574784	0.755	0.388	0
UBE2D3	0	0.574245	0.9	0.715	0
GINS4	0	0.574222	0.593	0.174	0
ELAVL1	0	0.573817	0.802	0.487	0
CASC5	0	0.573687	0.628	0.264	0
ARID1B	0	0.573446	0.746	0.363	0
MESDC2	0	0.573097	0.866	0.565	0
DYNC1LI2	0	0.572879	0.833	0.52	0
PRKCQ	0	0.572647	0.461	0.022	0
MKL2	0	0.572502	0.617	0.213	0
FAM13B	0	0.571491	0.699	0.306	0
SF3B3	0	0.571138	0.803	0.467	0
CLSPN	0	0.570863	0.689	0.241	0
PTMS	0	0.570564	0.845	0.524	0
ECE1	0	0.570393	0.664	0.263	0
SEMA6A	0	0.569955	0.637	0.26	0
ITGB1	0	0.569265	0.924	0.768	0
UBTF	0	0.569234	0.804	0.473	0
RPA2	0	0.569222	0.664	0.266	0
EMILIN1	0	0.569154	0.445	0.021	0
SDK1	0	0.568934	0.562	0.118	0
AKAP13	0	0.568891	0.867	0.555	0
COTL1	0	0.5682	0.711	0.313	0
TEAD2	0	0.568129	0.494	0.046	0
SHKBP1	0	0.567845	0.601	0.173	0
EPM2AIP1	0	0.56783	0.602	0.205	0
ZBED5	0	0.567742	0.589	0.166	0
DNMT3A	0	0.567693	0.743	0.36	0
EPHA4	0	0.566716	0.37	0.008	0
UNC119B	0	0.566639	0.71	0.333	0
ZNF638	8.32148e-221	0.566407	0.921	0.706	2.14037e-216
NISCH	0	0.566163	0.692	0.285	0
RUVBL1	0	0.566049	0.806	0.446	0
MGEA5	1.52188e-297	0.566028	0.914	0.695	3.91442e-293
CDCA5	0	0.56547	0.602	0.207	0
NCAPD2	4.98014e-303	0.564569	0.795	0.475	1.28094e-298
PRDM2	0	0.564142	0.655	0.253	0
DUSP4	0	0.563842	0.752	0.305	0
POLD3	0	0.563515	0.637	0.234	0
SMARCC2	0	0.563339	0.784	0.427	0
GPX7	0	0.563213	0.561	0.108	0
TRIM71	0	0.56301	0.862	0.484	0
KIF2C	0	0.562999	0.599	0.214	0
MTMR4	0	0.562748	0.666	0.26	0
MCM5	0	0.562388	0.636	0.27	0
CBS	0	0.561997	0.684	0.302	0
C11orf31	0	0.561578	0.738	0.387	0
NUSAP1	0	0.561	0.705	0.322	0
PIP4K2B	0	0.560618	0.738	0.362	0
ARHGEF7	0	0.560524	0.677	0.274	0
ALMS1	0	0.560024	0.609	0.196	0
RPA1	0	0.560008	0.785	0.438	0
HDAC6	0	0.559386	0.685	0.266	0
FMNL2	0	0.55906	0.787	0.451	0
GABRA3	0	0.558661	0.377	0	0
DBNL	0	0.558309	0.679	0.256	0
MTRF1L	0	0.557382	0.52	0.104	0
PRMT2	0	0.556912	0.786	0.455	0
CD81	0	0.556839	0.863	0.532	0
PPT1	0	0.556517	0.794	0.455	0
CTBP2	0	0.556273	0.742	0.35	0
LSM4	0	0.556251	0.847	0.643	0
UBE4B	0	0.556126	0.746	0.378	0
KNTC1	0	0.555583	0.651	0.256	0
SPAG5	0	0.555434	0.669	0.272	0
U2AF2	0	0.555434	0.736	0.378	0
APBB1	0	0.555117	0.523	0.065	0
DNAJB14	0	0.554806	0.599	0.231	0
NAT10	0	0.554775	0.688	0.305	0
SLC35E2B	0	0.554108	0.521	0.096	0
NEDD1	0	0.553961	0.638	0.245	0
PDGFC	0	0.553739	0.483	0.081	0
ZC3H13	0	0.553706	0.941	0.706	0
EMC10	0	0.553487	0.71	0.342	0
MAD2L1	0	0.552431	0.64	0.258	0
GNAI1	0	0.552326	0.69	0.232	0
ZBED4	0	0.55191	0.705	0.325	0
PSMB3	0	0.551613	0.818	0.547	0
KIAA1324L	0	0.551161	0.411	0.024	0
MARK2	0	0.55116	0.618	0.22	0
FZD10	0	0.550177	0.317	0.025	0
HN1L	0	0.550162	0.856	0.605	0
ASAP3	0	0.54964	0.53	0.096	0
PPP1R14B	0	0.549064	0.669	0.284	0
SLC7A8	0	0.54823	0.538	0.097	0
MGAT5	0	0.547853	0.727	0.36	0
KIFC1	0	0.547004	0.559	0.174	0
HYAL2	0	0.546282	0.75	0.363	0
TARDBP	0	0.546269	0.825	0.513	0
MCM10	0	0.545899	0.611	0.209	0
SRSF1	0	0.545886	0.791	0.454	0
BCL11A	0	0.545552	0.433	0.026	0
ICMT	0	0.545067	0.762	0.404	0
WDR6	0	0.545028	0.854	0.577	0
GPS1	0	0.544874	0.742	0.379	0
MEGF8	0	0.544843	0.698	0.311	0
XRCC6	0	0.543225	0.914	0.784	0
USP22	0	0.542627	0.918	0.774	0
THRAP3	0	0.541917	0.911	0.759	0
CUL1	0	0.541276	0.78	0.447	0
NF2	0	0.541118	0.678	0.295	0
EMID1	0	0.540842	0.257	0.033	0
PCDH17	0	0.540514	0.386	0.007	0
ABCF2	0	0.540204	0.672	0.272	0
CLIP3	0	0.540176	0.429	0.009	0
AGO1	0	0.540141	0.804	0.479	0
PRMT1	0	0.539696	0.748	0.38	0
ALPL	0	0.53927	0.376	0.007	0
BCR	0	0.539014	0.622	0.214	0
DHX30	0	0.537737	0.794	0.468	0
PLEKHM2	0	0.537387	0.641	0.246	0
ZFP90	0	0.53728	0.555	0.145	0
PCSK2	1.14054e-189	0.53691	0.335	0.126	2.93357e-185
WDFY3	0	0.536597	0.658	0.282	0
C14orf166	0	0.535961	0.827	0.561	0
CNTRL	0	0.535924	0.551	0.191	0
SLC25A13	0	0.535453	0.821	0.535	0
BACH2	0	0.535328	0.383	0.022	0
MSH2	0	0.535078	0.805	0.45	0
G3BP2	0	0.534383	0.894	0.672	0
DNM1	0	0.534013	0.527	0.085	0
LDB1	0	0.533206	0.591	0.18	0
NUP205	0	0.532891	0.738	0.383	0
FOXM1	0	0.532111	0.606	0.23	0
DENND2A	0	0.532066	0.391	0.014	0
SRSF7	0	0.531959	0.88	0.701	0
TRIO	0	0.531386	0.771	0.441	0
DDX5	0	0.530581	0.978	0.912	0
CCNA2	0	0.530086	0.639	0.267	0
LRCH3	0	0.530075	0.613	0.214	0
DHX15	0	0.530017	0.831	0.494	0
RCN1	0	0.529651	0.688	0.275	0
DGKD	5.31369e-299	0.529529	0.847	0.552	1.36673e-294
RFWD3	0	0.528593	0.651	0.262	0
EXT1	0	0.528283	0.669	0.272	0
TIA1	0	0.528203	0.843	0.524	0
FZD3	0	0.526277	0.694	0.283	0
CYFIP2	0	0.525957	0.574	0.205	0
PRMT7	0	0.52523	0.551	0.151	0
TAB2	0	0.524806	0.761	0.418	0
HERC2	0	0.524567	0.802	0.468	0
STT3B	0	0.523836	0.937	0.798	0
SP5	0	0.523682	0.833	0.448	0
SNRNP70	0	0.522907	0.83	0.522	0
GLG1	0	0.522049	0.923	0.682	0
UHRF1	0	0.522004	0.48	0.083	0
RECK	0	0.521108	0.505	0.07	0
CDC7	0	0.5209	0.562	0.155	0
ARHGAP20	0	0.520655	0.349	0	0
DMAP1	0	0.520641	0.672	0.269	0
SLAIN2	0	0.520004	0.68	0.319	0
TUBB2A	0	0.518937	0.668	0.268	0
TGIF2	0	0.518515	0.663	0.265	0
FAM192A	0	0.518278	0.635	0.243	0
MSANTD4	0	0.517576	0.589	0.191	0
BCLAF1	2.22748e-261	0.517575	0.875	0.597	5.72929e-257
HIST1H1E	1.95124e-206	0.51757	0.535	0.26	5.01878e-202
DGCR2	0	0.517566	0.718	0.351	0
SPECC1	0	0.517509	0.631	0.252	0
BUB3	1.37273e-281	0.517406	0.833	0.559	3.53079e-277
SCRIB	0	0.517369	0.729	0.381	0
WNK3	0	0.516742	0.445	0.048	0
ACIN1	0	0.516298	0.927	0.773	0
TUG1	7.93353e-293	0.516052	0.825	0.556	2.04058e-288
CTGF	9.16778e-297	0.515712	0.818	0.484	2.35804e-292
MEX3B	0	0.515659	0.401	0.019	0
DYNC2H1	0	0.515491	0.46	0.084	0
NUP188	0	0.515334	0.611	0.21	0
PSMD2	0	0.51459	0.926	0.73	0
SEMA4C	0	0.514463	0.541	0.133	0
EVX1	0	0.513999	0.451	0.027	0
C11orf84	0	0.513791	0.504	0.103	0
CDK2	0	0.513777	0.634	0.258	0
LEPREL1	0	0.513587	0.364	0.005	0
PPP2R1A	0	0.513543	0.697	0.34	0
TTL	0	0.513295	0.773	0.433	0
MFSD2A	0	0.512573	0.393	0.037	0
CWC15	0	0.512204	0.705	0.341	0
TBX3	5.79926e-276	0.511861	0.909	0.692	1.49163e-271
SEPT2	0	0.511005	0.946	0.824	0
NGFRAP1	2.13938e-297	0.510915	0.874	0.635	5.50271e-293
SCD5	0	0.510912	0.536	0.107	0
HMGA1	9.59098e-264	0.51088	0.841	0.589	2.4669e-259
KIAA1211	0	0.510847	0.506	0.128	0
MCM4	3.16049e-272	0.510205	0.797	0.467	8.1291e-268
SAP130	0	0.510162	0.687	0.313	0
ATMIN	0	0.510159	0.638	0.252	0
NXF1	0	0.509882	0.635	0.248	0
PALM	0	0.509618	0.494	0.061	0
GATAD2A	0	0.509175	0.705	0.345	0
SIN3A	0	0.509089	0.79	0.467	0
HDGFRP2	0	0.508991	0.645	0.249	0
C11orf30	0	0.508577	0.536	0.141	0
ZNF207	2.70768e-303	0.508058	0.83	0.562	6.96443e-299
TCEA2	0	0.507117	0.558	0.143	0
GTF3C5	7.31108e-305	0.50695	0.799	0.485	1.88048e-300
FKBP10	0	0.506703	0.693	0.261	0
NOL9	0	0.506652	0.605	0.227	0
CTTNBP2NL	0	0.504804	0.585	0.203	0
ADAMTS7	0	0.504764	0.416	0.02	0
SH3BGRL3	0	0.504545	0.641	0.195	0
BAMBI	1.53881e-266	0.503442	0.886	0.589	3.95798e-262
MATN3	0	0.502752	0.362	0.015	0
PDE3B	0	0.502226	0.641	0.237	0
ZNRF1	0	0.501962	0.584	0.202	0
MED22	0	0.501716	0.522	0.113	0
BAG6	3.89568e-305	0.501456	0.85	0.664	1.00201e-300
UQCRC1	7.07569e-307	0.501456	0.877	0.728	1.81994e-302
POLA1	0	0.501445	0.604	0.238	0
CDC25A	0	0.501315	0.648	0.286	0
GSK3B	1.35391e-275	0.501251	0.861	0.574	3.48239e-271
FERMT2	0	0.500962	0.786	0.406	0
SCAF8	0	0.50054	0.695	0.328	0
CPSF1	0	0.499614	0.767	0.45	0
MRFAP1	1.30875e-307	0.498329	0.897	0.713	3.36622e-303
ELK3	0	0.497962	0.471	0.094	0
CTPS1	0	0.497596	0.722	0.367	0
CENPO	0	0.497391	0.598	0.207	0
CCNB1	0	0.497264	0.693	0.311	0
TSC2	0	0.496906	0.59	0.195	0
ZNF609	0	0.496796	0.716	0.375	0
USP33	3.83848e-304	0.496388	0.786	0.465	9.87295e-300
PFAS	0	0.494647	0.565	0.167	0
F2R	0	0.494621	0.615	0.21	0
VASH1	0	0.49397	0.507	0.087	0
DTD1	0	0.493711	0.738	0.383	0
USP28	0	0.49339	0.573	0.206	0
EXOC1	0	0.492744	0.598	0.226	0
IFITM2	0	0.492527	0.366	0.008	0
ACOT7	0	0.492515	0.623	0.255	0
TBC1D14	0	0.492064	0.684	0.316	0
RFC2	0	0.491682	0.644	0.264	0
ASAP2	0	0.491621	0.628	0.228	0
TCEB3	0	0.49155	0.711	0.363	0
CTNNBL1	0	0.491416	0.734	0.392	0
PCDH18	0	0.491097	0.402	0.018	0
KDM5B	1.37322e-267	0.491055	0.894	0.655	3.53206e-263
GNAI2	0	0.49087	0.742	0.373	0
ZNF516	0	0.490854	0.643	0.259	0
PUM1	3.67816e-259	0.490433	0.825	0.549	9.4606e-255
GTSE1	0	0.490402	0.504	0.145	0
ZNF428	0	0.490168	0.432	0.092	0
RP11-509E16.1	0	0.490059	0.439	0.039	0
TIMP1	0	0.489972	0.553	0.161	0
LRRC45	0	0.489706	0.528	0.15	0
MED17	0	0.489434	0.574	0.205	0
CEP78	0	0.489355	0.736	0.378	0
ANP32A	1.90705e-298	0.489147	0.904	0.697	4.90512e-294
RELL1	0	0.489017	0.43	0.078	0
MYO9B	1.53796e-298	0.488855	0.729	0.394	3.95578e-294
VWA2	0	0.488237	0.382	0.015	0
FRYL	0	0.487751	0.661	0.298	0
EXTL2	0	0.487048	0.582	0.192	0
NOTCH2	0	0.486963	0.532	0.14	0
AMOTL2	0	0.486857	0.623	0.28	0
OSBPL6	0	0.4867	0.493	0.085	0
SLC25A29	0	0.486397	0.518	0.103	0
MSN	0	0.485785	0.686	0.268	0
ARHGAP17	0	0.485271	0.589	0.197	0
ATPAF1	2.03247e-284	0.485181	0.757	0.438	5.22772e-280
CDK17	0	0.485087	0.552	0.158	0
GDI1	0	0.485078	0.602	0.211	0
CNOT1	4.74421e-270	0.485045	0.866	0.61	1.22026e-265
QRICH1	0	0.484905	0.703	0.365	0
TIMM8B	0	0.484227	0.671	0.302	0
GINS2	0	0.484074	0.54	0.18	0
KNOP1	0	0.483815	0.702	0.347	0
XRCC1	0	0.483559	0.65	0.273	0
FAM117B	0	0.4833	0.562	0.179	0
SGCB	0	0.483182	0.58	0.202	0
PLK4	0	0.483042	0.489	0.128	0
MTA2	0	0.48303	0.547	0.165	0
EXOSC8	0	0.482733	0.689	0.335	0
KCTD2	0	0.482287	0.602	0.216	0
PPP2R5D	0	0.482185	0.737	0.403	0
STOX2	0	0.481865	0.474	0.081	0
ZNF518A	8.87858e-262	0.481843	0.791	0.498	2.28366e-257
MLF1IP	0	0.481833	0.658	0.277	0
FYTTD1	0	0.481704	0.613	0.251	0
FAM127A	0	0.481662	0.57	0.193	0
CUX1	1.89235e-285	0.481486	0.745	0.391	4.86731e-281
TEX10	0	0.481331	0.677	0.318	0
AP1B1	0	0.481023	0.679	0.321	0
DCBLD2	0	0.480941	0.835	0.477	0
PGM2L1	0	0.480842	0.455	0.07	0
BRD8	0	0.480727	0.788	0.447	0
HSPA8	0	0.479639	0.954	0.879	0
SP9	0	0.479435	0.389	0.053	0
LARGE	0	0.478957	0.43	0.053	0
METTL9	1.29335e-270	0.478326	0.833	0.575	3.32663e-266
RNASEH2A	0	0.477883	0.701	0.33	0
PYGO1	0	0.477317	0.461	0.112	0
SHPRH	0	0.47728	0.562	0.2	0
RANGAP1	7.01968e-292	0.477206	0.721	0.381	1.80553e-287
GNAI3	1.7998e-273	0.476566	0.765	0.444	4.62925e-269
PARK7	3.21867e-261	0.476434	0.878	0.661	8.27875e-257
SMARCB1	0	0.47624	0.65	0.281	0
PSPC1	0	0.476153	0.716	0.373	0
CELF1	4.82559e-263	0.475996	0.83	0.577	1.24119e-258
CPT1C	0	0.475765	0.385	0.004	0
CHMP1A	0	0.475634	0.631	0.249	0
AP2B1	3.59355e-275	0.475354	0.793	0.496	9.24298e-271
PLEKHG2	0	0.475178	0.449	0.059	0
MGA	4.29149e-261	0.475025	0.768	0.455	1.10382e-256
LDOC1L	0	0.474776	0.541	0.169	0
HEG1	0	0.474675	0.356	0.029	0
PIEZO2	0	0.474244	0.48	0.16	0
BAP1	0	0.473609	0.671	0.305	0
PSMD7	4.35765e-262	0.47339	0.848	0.568	1.12083e-257
PHLDB1	0	0.473365	0.521	0.144	0
UBTD2	0	0.473341	0.655	0.277	0
RNF150	0	0.473227	0.354	0.002	0
BUB1B	0	0.473177	0.627	0.269	0
PDE5A	0	0.473138	0.65	0.252	0
TMEM165	0	0.471923	0.65	0.297	0
EYA3	0	0.47167	0.536	0.169	0
RHBDD3	0	0.471621	0.556	0.165	0
APBB2	0	0.471548	0.568	0.183	0
DACT3	0	0.471437	0.362	0.002	0
ROBO1	5.37354e-231	0.471367	0.886	0.644	1.38213e-226
NPTX1	0	0.471339	0.367	0.043	0
FZD7	0	0.471172	0.621	0.243	0
C17orf96	0	0.470826	0.535	0.147	0
PPP1R9A	0	0.47068	0.667	0.315	0
UBE2J2	0	0.470647	0.657	0.294	0
AGPAT4	0	0.470434	0.444	0.046	0
HAUS5	0	0.470311	0.519	0.15	0
MCOLN3	0	0.470054	0.261	0.002	0
TBCK	0	0.469924	0.593	0.225	0
PPP1R18	0	0.469741	0.43	0.039	0
KAT6B	9.53507e-284	0.469586	0.685	0.348	2.45252e-279
OTUB1	0	0.469556	0.718	0.361	0
POLA2	0	0.469022	0.452	0.087	0
RIC8A	0	0.468722	0.676	0.322	0
WEE1	0	0.468305	0.649	0.3	0
NFRKB	0	0.468031	0.607	0.241	0
KIAA1731	0	0.467948	0.547	0.196	0
PALLD	0	0.467905	0.496	0.105	0
UBE2L6	0	0.467519	0.48	0.078	0
INTS1	0	0.467514	0.634	0.26	0
KCNJ5	0	0.467387	0.341	0.03	0
BLVRA	0	0.467053	0.614	0.203	0
RFXANK	0	0.466901	0.662	0.307	0
RP11-1055B8.7	0	0.466855	0.475	0.094	0
IFITM1	0	0.466853	0.283	0.012	0
RNF40	0	0.46667	0.693	0.351	0
KIAA1109	5.84167e-249	0.465769	0.772	0.445	1.50254e-244
FEN1	0	0.465312	0.637	0.274	0
ADCY1	0	0.465107	0.394	0.044	0
IFT81	0	0.465042	0.52	0.131	0
ZC3H18	0	0.464556	0.693	0.335	0
MSH6	3.02437e-201	0.464508	0.834	0.596	7.77897e-197
CHAF1A	3.96746e-299	0.464484	0.757	0.403	1.02047e-294
AFF3	0	0.464279	0.336	0.015	0
NGRN	0	0.464075	0.632	0.26	0
CCDC88A	6.71905e-269	0.463904	0.847	0.505	1.72821e-264
MCM3	2.5433e-244	0.46366	0.851	0.596	6.54162e-240
DSE	0	0.463497	0.447	0.069	0
PLA2G4A	2.65109e-82	0.462965	0.298	0.164	6.81886e-78
PHRF1	0	0.4629	0.585	0.23	0
SPG7	0	0.462827	0.688	0.333	0
LEPRE1	0	0.462796	0.752	0.367	0
FAM110B	0	0.462403	0.41	0.03	0
RNPS1	1.93051e-277	0.461905	0.77	0.461	4.96547e-273
ZWINT	0	0.461825	0.624	0.244	0
SALL2	0	0.460645	0.548	0.161	0
CYTH1	0	0.460509	0.561	0.21	0
STK33	0	0.460357	0.438	0.063	0
TSHZ2	0	0.460021	0.419	0.051	0
NUDT21	4.13019e-270	0.45958	0.773	0.455	1.06233e-265
MIS18BP1	9.97818e-290	0.458901	0.7	0.355	2.56649e-285
CENPH	0	0.458523	0.555	0.192	0
PTDSS2	0	0.458205	0.578	0.195	0
GLIPR2	0	0.458165	0.373	0.011	0
ACTL6A	2.16506e-285	0.458135	0.775	0.426	5.56876e-281
SSU72	1.36734e-265	0.458131	0.77	0.47	3.51694e-261
CASD1	0	0.457901	0.596	0.221	0
CHST14	0	0.457879	0.502	0.107	0
ZNF512	0	0.457807	0.569	0.176	0
PKIG	0	0.457734	0.529	0.149	0
SPCS3	6.05406e-268	0.457167	0.718	0.388	1.55717e-263
RSU1	0	0.456857	0.622	0.24	0
CUEDC2	4.31792e-297	0.456846	0.751	0.42	1.11061e-292
TMEM200C	0	0.456845	0.369	0.002	0
C14orf37	0	0.456829	0.331	0.021	0
AZI1	0	0.456125	0.54	0.156	0
DROSHA	0	0.456092	0.691	0.35	0
PSRC1	0	0.455951	0.421	0.108	0
PRPF19	2.93963e-296	0.455766	0.728	0.387	7.56103e-292
ORC6	0	0.455709	0.654	0.279	0
WNT5B	0	0.455676	0.363	0.02	0
PRRC2A	0	0.455574	0.657	0.29	0
PITX1	0	0.45553	0.595	0.191	0
RUFY3	0	0.455516	0.629	0.263	0
IQCA1	0	0.455326	0.408	0.03	0
TSPAN14	2.78528e-275	0.455096	0.766	0.437	7.16403e-271
CIRBP	3.93333e-245	0.454744	0.878	0.631	1.01169e-240
ZNF445	0	0.454613	0.643	0.293	0
NCAPH	0	0.454511	0.603	0.252	0
LBH	0	0.454482	0.321	0.023	0
PSMC5	2.96894e-259	0.454215	0.881	0.644	7.63641e-255
SCAF4	1.48043e-304	0.454055	0.693	0.345	3.80781e-300
PIM1	0	0.45385	0.584	0.236	0
PACS2	0	0.453712	0.564	0.205	0
PRKRA	0	0.453538	0.639	0.275	0
KLC1	0	0.453326	0.687	0.333	0
AGTPBP1	0	0.453227	0.559	0.184	0
DAXX	0	0.452932	0.702	0.342	0
LUC7L	0	0.452762	0.805	0.459	0
PARP4	1.44623e-234	0.452617	0.779	0.457	3.71984e-230
CXXC1	0	0.451886	0.658	0.286	0
MLLT3	0	0.451521	0.441	0.131	0
LPAR2	0	0.451021	0.404	0.049	0
NOTCH3	0	0.450912	0.417	0.068	0
NDST1	0	0.450897	0.608	0.226	0
PLCB1	0	0.450881	0.417	0.062	0
BUB1	0	0.450436	0.62	0.257	0
TSC1	0	0.450346	0.646	0.297	0
RALBP1	1.30043e-223	0.4502	0.885	0.624	3.34483e-219
PSMD11	4.31111e-277	0.44989	0.814	0.526	1.10886e-272
EXOC5	1.83768e-278	0.449713	0.762	0.437	4.72669e-274
MRFAP1L1	0	0.4497	0.699	0.354	0
MTPN	7.04317e-248	0.449409	0.869	0.635	1.81157e-243
PLD3	6.82314e-305	0.448785	0.696	0.348	1.75498e-300
UBE2N	8.43515e-272	0.448756	0.78	0.467	2.16961e-267
LIG3	0	0.448186	0.582	0.227	0
DGCR8	0	0.448168	0.518	0.16	0
RDX	2.77948e-238	0.448085	0.799	0.473	7.1491e-234
NKD2	0	0.44779	0.376	0.028	0
SETX	8.0679e-232	0.44754	0.848	0.583	2.07515e-227
PHTF1	0	0.447528	0.477	0.105	0
AKNA	0	0.446806	0.41	0.051	0
MTFR1L	0	0.446721	0.623	0.27	0
SIK3	0	0.446283	0.561	0.194	0
KIAA0947	8.75767e-259	0.446206	0.771	0.459	2.25256e-254
SEPHS1	5.91229e-283	0.445848	0.724	0.395	1.5207e-278
HNRNPA0	8.09805e-249	0.445698	0.905	0.684	2.0829e-244
UBE2I	8.64885e-244	0.445239	0.845	0.586	2.22457e-239
ODF2L	0	0.444959	0.444	0.093	0
TMEM50A	1.73372e-296	0.444607	0.695	0.35	4.45929e-292
ZNF641	0	0.444438	0.415	0.102	0
MAPKBP1	0	0.444319	0.514	0.149	0
AGBL5	0	0.444109	0.592	0.223	0
HTATSF1	3.7241e-255	0.444088	0.796	0.477	9.57875e-251
CPSF3	1.13981e-265	0.444004	0.766	0.441	2.93171e-261
PARD6G	0	0.443699	0.434	0.066	0
PMP22	0	0.443544	0.372	0.023	0
OAS3	0	0.44346	0.366	0.082	0
TENM4	0	0.443202	0.261	0.01	0
POLR2L	0	0.442876	0.645	0.296	0
CDC42EP3	0	0.442853	0.423	0.091	0
FAM171A1	0	0.442725	0.572	0.189	0
SS18	0	0.442403	0.594	0.244	0
NAE1	1.15968e-239	0.441964	0.767	0.479	2.98282e-235
ALDH7A1	6.55253e-225	0.441937	0.819	0.537	1.68538e-220
CPSF7	0	0.440374	0.548	0.192	0
ARID2	0	0.43979	0.683	0.332	0
CTXN1	0	0.439209	0.379	0.021	0
XPO1	1.53845e-233	0.439193	0.896	0.688	3.95704e-229
ATXN7L3B	4.71776e-253	0.438928	0.897	0.747	1.21345e-248
ANKRD17	6.01027e-237	0.43888	0.867	0.62	1.5459e-232
PTPRA	1.26431e-231	0.438868	0.82	0.53	3.25194e-227
TAF6	0	0.438768	0.553	0.181	0
PANX1	0	0.438685	0.499	0.138	0
CPED1	0	0.438519	0.337	0.004	0
B4GALNT4	0	0.437868	0.434	0.076	0
MEN1	0	0.437708	0.517	0.146	0
PLAGL2	0	0.437601	0.619	0.269	0
NAA40	0	0.437533	0.471	0.111	0
SEPN1	0	0.436646	0.514	0.162	0
TEX15	0	0.435941	0.348	0.009	0
DOCK1	1.48826e-265	0.435857	0.695	0.381	3.82795e-261
SEPT3	0	0.435824	0.354	0.015	0
ARMCX2	0	0.435703	0.421	0.052	0
LZTR1	0	0.435702	0.571	0.213	0
DICER1	3.13481e-226	0.435629	0.877	0.705	8.06304e-222
MUM1	1.07404e-305	0.43552	0.654	0.316	2.76253e-301
RNF144A	0	0.435501	0.536	0.147	0
RAD54L2	0	0.435158	0.612	0.258	0
CD320	4.99492e-285	0.43477	0.719	0.395	1.28474e-280
SETD2	1.27052e-235	0.434163	0.872	0.638	3.2679e-231
NUDT11	0	0.433806	0.402	0.031	0
ST8SIA2	0	0.433625	0.338	0	0
BLM	0	0.433324	0.526	0.17	0
ESYT1	3.97255e-281	0.433213	0.71	0.384	1.02178e-276
PSMD13	3.83651e-267	0.433192	0.721	0.394	9.8679e-263
ZNF423	0	0.432952	0.323	0.005	0
TP53INP1	0	0.432951	0.467	0.157	0
QDPR	3.49529e-290	0.432875	0.678	0.344	8.99024e-286
MAT2A	5.73355e-264	0.432181	0.782	0.498	1.47473e-259
NCAPG2	0	0.432058	0.542	0.185	0
BBS2	0	0.431906	0.619	0.277	0
SH3PXD2A	6.77919e-258	0.431819	0.707	0.377	1.74368e-253
MPRIP	9.02389e-235	0.431738	0.831	0.519	2.32103e-230
FTO	0	0.431315	0.536	0.184	0
PRKX	0	0.431309	0.542	0.196	0
POLR2A	6.28645e-290	0.430788	0.631	0.301	1.61694e-285
SNRNP200	2.20394e-240	0.430564	0.901	0.753	5.66876e-236
NDUFS3	6.26418e-275	0.430461	0.734	0.414	1.61121e-270
GANAB	2.15464e-249	0.429996	0.724	0.415	5.54195e-245
CCNG2	0	0.429791	0.581	0.219	0
CDK2AP1	0	0.429776	0.54	0.169	0
ERCC1	0	0.429631	0.6	0.251	0
SLC25A24	0	0.429432	0.565	0.215	0
LASP1	5.98193e-227	0.429172	0.768	0.469	1.53861e-222
IGF2-AS	0	0.429114	0.382	0.03	0
FSD1	0	0.428872	0.362	0.005	0
WTAP	2.56704e-299	0.427917	0.68	0.342	6.60268e-295
MESDC1	0	0.427833	0.49	0.118	0
DYNLL1	9.79481e-248	0.427452	0.892	0.728	2.51932e-243
DENND5A	0	0.427299	0.566	0.198	0
CDK16	2.51636e-296	0.427247	0.676	0.342	6.47232e-292
MEA1	5.11882e-252	0.427158	0.812	0.531	1.31661e-247
C7orf50	0	0.427021	0.655	0.29	0
KLHL9	1.4854e-266	0.426827	0.695	0.366	3.82061e-262
MBD3	5.98062e-268	0.426727	0.739	0.433	1.53828e-263
CCDC14	7.35398e-262	0.426383	0.741	0.411	1.89152e-257
PCYT1B	0	0.426249	0.352	0.008	0
GLYR1	2.13837e-249	0.426116	0.761	0.45	5.50009e-245
LPAR1	0	0.425836	0.336	0.018	0
ANKS1A	0	0.425829	0.607	0.268	0
MALT1	2.0435e-289	0.425121	0.594	0.273	5.25609e-285
DIDO1	9.83368e-254	0.424571	0.731	0.408	2.52932e-249
HPSE2	0	0.42454	0.33	0	0
ASXL3	0	0.424463	0.283	0	0
OCIAD2	0	0.42438	0.379	0.053	0
PDE6D	0	0.424262	0.539	0.176	0
LMO4	0	0.4234	0.612	0.261	0
SETBP1	0	0.423386	0.468	0.093	0
PHF13	0	0.423028	0.508	0.163	0
TTTY15	0	0.422862	0.381	0.038	0
LPCAT1	2.82632e-297	0.421875	0.684	0.34	7.26958e-293
PDP1	0	0.421847	0.599	0.244	0
MTMR3	9.05737e-268	0.421406	0.534	0.233	2.32965e-263
NMRAL1	0	0.421357	0.439	0.05	0
H19	0	0.421306	0.361	0.025	0
FAM193A	0	0.421292	0.612	0.262	0
ZBTB46	0	0.421272	0.458	0.084	0
USP9Y	0	0.421146	0.46	0.084	0
PSMD3	4.14302e-230	0.420945	0.768	0.495	1.06563e-225
FBXO21	1.01583e-265	0.420913	0.715	0.394	2.61283e-261
OAZ1	5.79863e-255	0.420902	0.916	0.834	1.49146e-250
CNDP2	1.95915e-248	0.420895	0.769	0.448	5.03914e-244
THYN1	0	0.420823	0.571	0.215	0
HIC2	6.65571e-304	0.420691	0.665	0.31	1.71192e-299
BSG	9.52754e-230	0.420611	0.868	0.632	2.45058e-225
NEO1	0	0.4206	0.525	0.18	0
CEP112	0	0.419202	0.481	0.129	0
PLK1	4.83504e-303	0.419188	0.468	0.164	1.24362e-298
FOXRED1	0	0.418971	0.512	0.162	0
ZNF629	0	0.418926	0.579	0.231	0
NUCB1	4.48394e-243	0.418808	0.745	0.427	1.15331e-238
AURKB	6.84681e-302	0.418633	0.592	0.245	1.76107e-297
HAT1	4.60835e-299	0.418632	0.698	0.344	1.18531e-294
GNG12	2.10835e-236	0.418581	0.784	0.462	5.42288e-232
BRD9	0	0.417884	0.6	0.26	0
ZBTB7C	0	0.417811	0.342	0.032	0
SH3PXD2B	0	0.417742	0.448	0.101	0
C5orf42	5.92443e-298	0.417615	0.586	0.257	1.52382e-293
TTC9	0	0.417455	0.478	0.113	0
CREBBP	1.37245e-228	0.417265	0.815	0.552	3.53007e-224
HAUS1	0	0.41715	0.539	0.189	0
CEP135	0	0.416748	0.444	0.132	0
MAT2B	1.38241e-283	0.416645	0.678	0.348	3.55569e-279
DDHD2	0	0.416513	0.591	0.252	0
NUDCD3	0	0.416423	0.603	0.257	0
ZNF362	0	0.416403	0.492	0.125	0
UBFD1	2.53334e-280	0.41623	0.724	0.4	6.516e-276
EP300	1.63578e-217	0.416132	0.801	0.52	4.2074e-213
CEP85	0	0.415915	0.531	0.182	0
ARRDC3	0	0.415205	0.499	0.161	0
IFT46	0	0.414604	0.431	0.092	0
EXOC6B	0	0.414574	0.555	0.218	0
RBPJ	1.9211e-234	0.414466	0.717	0.402	4.94126e-230
KIF23	4.34765e-307	0.414339	0.555	0.215	1.11826e-302
DDX19A	0	0.41423	0.621	0.283	0
TIMP2	0	0.413938	0.461	0.128	0
NMU	0	0.413721	0.364	0.045	0
NDUFS8	2.63294e-285	0.413406	0.685	0.354	6.77217e-281
USP5	7.83126e-307	0.413344	0.659	0.316	2.01428e-302
KIAA1841	0	0.413238	0.502	0.151	0
AC018470.4	0	0.412608	0.268	0.005	0
PLXNB1	3.59144e-253	0.412605	0.691	0.377	9.23753e-249
POLR1A	9.36066e-278	0.412521	0.716	0.368	2.40766e-273
MBTPS1	2.19766e-223	0.412496	0.765	0.462	5.65259e-219
DCP2	2.37375e-244	0.412033	0.756	0.441	6.10552e-240
DMTF1	1.84713e-290	0.411981	0.666	0.326	4.75101e-286
KIF3C	0	0.411217	0.451	0.094	0
STRBP	6.08455e-247	0.411057	0.763	0.461	1.56501e-242
CCDC86	0	0.410357	0.584	0.239	0
NUDC	8.88841e-232	0.410253	0.838	0.569	2.28619e-227
SLC4A7	6.3916e-303	0.40975	0.699	0.335	1.64398e-298
XPO6	1.58799e-261	0.409678	0.686	0.358	4.08447e-257
THOC1	0	0.409341	0.609	0.26	0
CCAR1	2.73158e-194	0.409331	0.866	0.625	7.02591e-190
SV2A	0	0.409226	0.616	0.194	0
SLC35B4	0	0.408663	0.587	0.23	0
MAST2	0	0.408632	0.578	0.238	0
DLGAP4	3.04193e-266	0.408112	0.654	0.328	7.82414e-262
CTNNBIP1	0	0.407998	0.506	0.151	0
USP4	0	0.407525	0.55	0.218	0
POLE3	6.79688e-268	0.407296	0.695	0.366	1.74822e-263
ELMOD2	6.63063e-294	0.406758	0.608	0.28	1.70547e-289
ETV4	2.69055e-216	0.406515	0.759	0.463	6.92036e-212
PIGQ	0	0.406099	0.501	0.133	0
IRS2	9.94974e-239	0.405999	0.602	0.282	2.55917e-234
DPF2	0	0.40592	0.49	0.15	0
PPP2R3B	0	0.405785	0.592	0.216	0
FILIP1L	1.70926e-20	0.405731	0.423	0.31	4.3964e-16
XRN2	1.32481e-206	0.405702	0.915	0.736	3.40754e-202
ENTPD4	9.68645e-283	0.405606	0.677	0.344	2.49145e-278
NCOA5	0	0.405214	0.537	0.186	0
MYBL2	0	0.404848	0.508	0.166	0
HHIP-AS1	0	0.404768	0.345	0.001	0
CDK1	4.14896e-290	0.404687	0.649	0.289	1.06715e-285
POMGNT1	0	0.404615	0.586	0.244	0
IGF2BP2	3.76014e-220	0.404428	0.791	0.511	9.67146e-216
DNAJC11	0	0.404224	0.628	0.28	0
TMSB4X	2.17609e-258	0.403581	0.732	0.405	5.59712e-254
FLOT2	9.85713e-305	0.403409	0.606	0.27	2.53535e-300
SLC30A9	1.08359e-236	0.403392	0.729	0.405	2.78709e-232
COPS8	6.78172e-281	0.403192	0.697	0.357	1.74433e-276
USP46	0	0.403182	0.492	0.155	0
YWHAG	9.97476e-225	0.403045	0.878	0.635	2.56561e-220
C17orf85	2.10076e-285	0.402854	0.67	0.332	5.40337e-281
FAM111B	0	0.402786	0.438	0.134	0
PRPF38A	4.27294e-246	0.402776	0.688	0.372	1.09904e-241
SVEP1	0	0.40272	0.323	0	0
ZC3H4	0	0.402654	0.53	0.193	0
C17orf62	0	0.402358	0.541	0.199	0
KIAA0355	0	0.402042	0.526	0.2	0
NSMCE4A	7.47733e-302	0.401962	0.616	0.285	1.92324e-297
BTBD1	1.5271e-190	0.401871	0.683	0.397	3.92784e-186
ILF2	5.93944e-254	0.401762	0.923	0.835	1.52768e-249
CAMTA1	4.27646e-296	0.401597	0.593	0.268	1.09995e-291
KIAA1549	0	0.401588	0.52	0.171	0
LIN28A	2.47883e-208	0.401327	0.508	0.219	6.37581e-204
NCK2	6.80912e-294	0.400997	0.655	0.306	1.75137e-289
YWHAH	6.29662e-241	0.400576	0.755	0.448	1.61955e-236
WDR19	0	0.400426	0.48	0.135	0
POLR2G	1.14547e-257	0.400232	0.676	0.354	2.94626e-253
SMG6	0	0.400213	0.475	0.153	0
LRRC8A	2.2419e-307	0.40017	0.613	0.277	5.76638e-303
ADNP	2.53955e-196	0.399311	0.851	0.605	6.53199e-192
FAM171B	0	0.399228	0.357	0.037	0
RECQL4	0	0.399179	0.572	0.22	0
SNF8	4.25539e-257	0.39911	0.725	0.401	1.09453e-252
LRRC47	6.0113e-297	0.399005	0.604	0.276	1.54617e-292
SNRNP40	0	0.39895	0.576	0.231	0
FAM126A	0	0.398893	0.614	0.26	0
POLR2D	5.76081e-252	0.398752	0.713	0.394	1.48174e-247
PHF21A	0	0.398689	0.484	0.154	0
GNPDA1	3.54193e-271	0.398642	0.778	0.41	9.11021e-267
HIPK1	4.94214e-270	0.398482	0.656	0.33	1.27117e-265
EFTUD2	1.2692e-216	0.398307	0.766	0.492	3.26451e-212
PFDN1	0	0.397901	0.606	0.259	0
PSKH1	0	0.397425	0.475	0.138	0
ETV1	0	0.397298	0.49	0.124	0
TPP2	7.58065e-250	0.397137	0.694	0.373	1.94982e-245
VPS28	4.93443e-248	0.397068	0.738	0.436	1.26919e-243
FAM127B	0	0.396542	0.534	0.189	0
WIPI2	1.22083e-226	0.396486	0.777	0.496	3.1401e-222
SRR	0	0.396439	0.445	0.095	0
STRN4	0	0.396273	0.551	0.214	0
MRPL1	8.94821e-306	0.395811	0.557	0.234	2.30157e-301
CDC42BPB	1.82126e-190	0.395794	0.849	0.6	4.68448e-186
APAF1	2.16131e-298	0.395707	0.602	0.267	5.5591e-294
NRAS	1.046e-225	0.395644	0.696	0.388	2.69041e-221
ARHGEF40	0	0.395516	0.536	0.178	0
TMEM47	0	0.395438	0.279	0.005	0
RHOT2	1.903e-286	0.395313	0.638	0.305	4.89471e-282
MDFI	0	0.394823	0.449	0.127	0
CCNE1	0	0.393978	0.399	0.102	0
CDK10	0	0.393888	0.624	0.272	0
SSNA1	5.09452e-251	0.393849	0.695	0.379	1.31036e-246
CARM1	2.40072e-297	0.393716	0.628	0.295	6.1749e-293
ARFGAP2	0	0.39367	0.583	0.253	0
SPECC1L	0	0.393633	0.541	0.189	0
SAP30	0	0.393177	0.406	0.081	0
ITPRIP	0	0.393076	0.317	0.015	0
NSD1	9.43654e-190	0.393075	0.809	0.55	2.42717e-185
LIMD2	0	0.392997	0.36	0.02	0
CNOT6	8.73392e-254	0.392937	0.695	0.365	2.24645e-249
NES	0	0.392912	0.764	0.325	0
ZCCHC17	1.94746e-283	0.392617	0.623	0.294	5.00906e-279
RAB34	2.10873e-288	0.392355	0.744	0.357	5.42385e-284
EXOSC9	0	0.392335	0.545	0.212	0
NCAPD3	6.04425e-302	0.392089	0.645	0.288	1.55464e-297
CENPN	0	0.39182	0.542	0.205	0
CCNI	8.17716e-252	0.391448	0.945	0.841	2.10325e-247
CTBP1	2.62599e-216	0.391303	0.766	0.486	6.7543e-212
NUP214	3.22919e-266	0.390922	0.674	0.343	8.3058e-262
FAM168A	0	0.390802	0.543	0.22	0
DIXDC1	0	0.390412	0.481	0.132	0
MRPL20	4.92158e-294	0.389625	0.632	0.293	1.26588e-289
KAT6A	1.19738e-206	0.389336	0.816	0.545	3.07978e-202
PSMB1	1.16987e-198	0.389103	0.901	0.72	3.00902e-194
STAG1	1.53175e-284	0.389055	0.601	0.269	3.93981e-280
ARL2BP	4.16196e-284	0.388913	0.594	0.273	1.0705e-279
C11orf49	0	0.388341	0.435	0.087	0
NBPF1	2.86019e-256	0.388009	0.628	0.3	7.35669e-252
GOT2	3.14929e-240	0.387612	0.724	0.405	8.1003e-236
TCEAL5	0	0.387512	0.264	0.001	0
PPP2CA	1.92534e-187	0.387313	0.85	0.656	4.95218e-183
HOMER3	0	0.38697	0.364	0.034	0
PRMT5	8.52953e-209	0.386893	0.763	0.49	2.19388e-204
SNRPG	3.3905e-289	0.386735	0.636	0.304	8.7207e-285
SERPING1	0	0.386505	0.634	0.248	0
HSPH1	6.51917e-216	0.386349	0.819	0.54	1.67679e-211
MFN2	2.35623e-249	0.385683	0.659	0.343	6.06045e-245
RBM5	4.1278e-201	0.385349	0.822	0.562	1.06171e-196
AP1S2	0	0.385179	0.458	0.109	0
TUBGCP2	5.61097e-223	0.384879	0.71	0.414	1.4432e-218
NRM	0	0.384809	0.457	0.117	0
PCGF2	0	0.384539	0.528	0.167	0
IQGAP3	0	0.384505	0.415	0.104	0
RNFT2	0	0.384502	0.398	0.071	0
NDC80	2.08554e-253	0.384411	0.512	0.213	5.36422e-249
CBX3	3.68223e-166	0.384316	0.87	0.615	9.47106e-162
IMPA2	0	0.383926	0.586	0.245	0
ANKFY1	4.20385e-267	0.383889	0.659	0.338	1.08127e-262
CRKL	1.07909e-228	0.383848	0.711	0.412	2.77552e-224
PPFIA1	3.15864e-195	0.383793	0.778	0.489	8.12434e-191
CIAPIN1	1.39186e-287	0.383764	0.646	0.309	3.58001e-283
IP6K2	2.93509e-197	0.383669	0.835	0.575	7.54935e-193
C2CD3	0	0.383631	0.41	0.086	0
SAAL1	0	0.383587	0.445	0.117	0
BAG2	1.20366e-155	0.383129	0.537	0.286	3.09594e-151
TMEM57	3.10458e-268	0.382832	0.675	0.346	7.98529e-264
PPARD	0	0.382787	0.497	0.183	0
LRP4	0	0.382747	0.388	0.084	0
CHAMP1	0	0.382472	0.542	0.208	0
IGSF9	0	0.382324	0.38	0.051	0
FAM84A	4.5147e-234	0.381671	0.676	0.325	1.16123e-229
ATP13A2	0	0.381661	0.456	0.127	0
STK40	0	0.381641	0.595	0.255	0
CPSF3L	0	0.381547	0.601	0.263	0
POLR2I	5.14285e-285	0.381521	0.621	0.288	1.32279e-280
PROSER1	0	0.381484	0.522	0.186	0
TET3	8.80821e-302	0.381284	0.498	0.192	2.26556e-297
BAD	0	0.381216	0.469	0.127	0
PTH1R	0	0.381152	0.297	0.007	0
ZNF195	0	0.380972	0.437	0.142	0
CDC20	3.12075e-301	0.380805	0.577	0.235	8.02689e-297
DCTN5	5.94595e-292	0.380608	0.619	0.281	1.52936e-287
PPP6R3	4.64113e-214	0.380177	0.735	0.43	1.19374e-209
ANXA5	2.06095e-203	0.38012	0.828	0.559	5.30097e-199
PPIC	0	0.380094	0.293	0.067	0
GINS1	0	0.380058	0.574	0.234	0
MAP3K1	3.90861e-266	0.380041	0.63	0.303	1.00533e-261
AHDC1	0	0.379773	0.385	0.07	0
FBXW4	0	0.379754	0.499	0.176	0
ACKR3	0	0.379614	0.35	0.02	0
DNA2	0	0.379604	0.474	0.16	0
ANGPTL2	0	0.379551	0.537	0.152	0
TPD52L1	0	0.3794	0.445	0.133	0
SRCAP	6.62183e-286	0.379381	0.596	0.268	1.7032e-281
BZW1	5.29739e-227	0.379134	0.741	0.441	1.36254e-222
SALL4	0	0.379109	0.505	0.169	0
EFNB3	0	0.379023	0.369	0.025	0
HMGN3	6.02128e-205	0.378669	0.799	0.508	1.54873e-200
PSME3	1.46928e-255	0.37855	0.705	0.366	3.77913e-251
MCM3AP	2.40542e-205	0.378497	0.713	0.426	6.18698e-201
SLCO3A1	0	0.378347	0.309	0.021	0
RAB8A	2.02017e-233	0.378261	0.713	0.395	5.19607e-229
CDC14B	1.30775e-226	0.378088	0.697	0.384	3.36367e-222
BRIP1	0	0.378031	0.517	0.187	0
SMURF2	0	0.378008	0.555	0.218	0
EPB41L5	1.41883e-254	0.377977	0.725	0.399	3.64937e-250
ARMC9	0	0.377933	0.419	0.106	0
MAP9	0	0.377905	0.399	0.082	0
ERVMER34-1	0	0.377699	0.361	0.055	0
RPS4Y1	0	0.377676	0.848	0.326	0
SF3B5	9.41252e-210	0.377651	0.747	0.449	2.42099e-205
EPB41L2	2.20741e-216	0.377313	0.762	0.452	5.67769e-212
ADD2	0	0.377093	0.306	0.052	0
GPC2	0	0.377032	0.365	0.028	0
DHX40	4.16794e-233	0.376932	0.689	0.373	1.07204e-228
PARP1	6.31532e-257	0.376684	0.95	0.859	1.62436e-252
SORT1	2.04733e-227	0.376654	0.704	0.384	5.26594e-223
GDF11	0	0.376561	0.55	0.212	0
MRAS	0	0.3765	0.317	0.019	0
NPLOC4	1.17719e-198	0.376264	0.743	0.488	3.02785e-194
RRP7A	7.87705e-246	0.376212	0.716	0.385	2.02606e-241
ATP6V0B	8.18638e-208	0.37574	0.857	0.61	2.10562e-203
MICALL1	0	0.375298	0.432	0.116	0
HTT	3.86313e-223	0.375269	0.688	0.38	9.93635e-219
ATN1	6.43778e-302	0.375106	0.545	0.218	1.65586e-297
KCNMB4	0	0.374888	0.337	0.059	0
ARSI	0	0.374525	0.423	0.093	0
CCNJL	0	0.374455	0.419	0.093	0
TMC6	4.49067e-243	0.374445	0.621	0.318	1.15505e-238
CEP250	1.7911e-211	0.374431	0.65	0.355	4.60688e-207
DNAJA1	9.36273e-209	0.374169	0.937	0.789	2.40819e-204
CEP68	6.25209e-299	0.374005	0.563	0.237	1.6081e-294
PSMA4	5.17186e-205	0.373785	0.912	0.742	1.33025e-200
R3HDM1	8.17031e-234	0.37369	0.641	0.334	2.10149e-229
CIZ1	9.0708e-253	0.373436	0.634	0.317	2.3331e-248
E2F3	4.22797e-286	0.373107	0.58	0.258	1.08747e-281
COMMD4	1.79068e-280	0.373038	0.622	0.29	4.60581e-276
DCTPP1	4.84733e-210	0.372991	0.697	0.408	1.24678e-205
GABBR1	0	0.372829	0.334	0.057	0
CEP128	0	0.372773	0.424	0.137	0
ISYNA1	0	0.372706	0.497	0.131	0
ELOVL6	4.01902e-188	0.372664	0.81	0.532	1.03373e-183
PRPF31	1.58224e-270	0.372573	0.599	0.282	4.06969e-266
DR1	2.22876e-217	0.372492	0.685	0.382	5.73261e-213
KARS	1.01599e-192	0.372479	0.784	0.512	2.61323e-188
PCNA	4.12468e-212	0.372237	0.779	0.472	1.06091e-207
AIF1L	0	0.372079	0.419	0.091	0
CPSF6	1.7708e-189	0.372075	0.792	0.524	4.55468e-185
BRD4	1.92516e-184	0.371782	0.784	0.512	4.95171e-180
RAI1	0	0.371761	0.506	0.186	0
NOSIP	1.1712e-219	0.371334	0.721	0.429	3.01245e-215
WDR41	4.85268e-268	0.371045	0.586	0.268	1.24816e-263
KAZN	0	0.370543	0.397	0.084	0
NARF	1.02466e-243	0.369956	0.716	0.393	2.63553e-239
CIRH1A	5.57249e-287	0.369725	0.612	0.282	1.4333e-282
ULK2	0	0.369616	0.425	0.121	0
ARCN1	1.48134e-192	0.369567	0.804	0.531	3.81016e-188
WWC3	9.67163e-289	0.369219	0.545	0.225	2.48764e-284
DDX17	3.32644e-222	0.369177	0.956	0.856	8.55593e-218
DDHD1	0	0.368916	0.519	0.195	0
HDAC3	4.86195e-240	0.368457	0.678	0.365	1.25054e-235
ZBTB39	0	0.368278	0.502	0.163	0
PLXNB2	4.59215e-266	0.36793	0.696	0.332	1.18115e-261
PAXIP1	0	0.367788	0.542	0.199	0
PREX2	0	0.367717	0.321	0.016	0
CSRNP2	0	0.367633	0.456	0.129	0
RNF217	0	0.36763	0.479	0.151	0
MAPRE1	1.24465e-167	0.367314	0.812	0.562	3.20137e-163
UBB	4.8309e-243	0.366634	0.969	0.918	1.24255e-238
ACP2	0	0.366386	0.429	0.123	0
KIF20A	9.04371e-300	0.366374	0.446	0.15	2.32613e-295
KANSL3	5.29368e-249	0.366345	0.644	0.326	1.36159e-244
C11orf82	0	0.366303	0.401	0.089	0
CDCA2	4.1468e-213	0.366224	0.581	0.286	1.0666e-208
GYS1	0	0.366221	0.45	0.135	0
CBLB	0	0.366054	0.4	0.095	0
CASP2	0	0.365833	0.509	0.179	0
AP1G1	1.38875e-244	0.36577	0.65	0.331	3.572e-240
RARG	0	0.36565	0.368	0.071	0
NDNF	0	0.365601	0.397	0.075	0
DEF8	0	0.365374	0.527	0.189	0
LYPD1	0	0.365279	0.272	0.007	0
PSMD8	3.00985e-182	0.364296	0.807	0.548	7.74164e-178
PITPNA	1.64981e-267	0.364126	0.631	0.3	4.24349e-263
NSFL1C	2.18959e-247	0.363904	0.683	0.36	5.63185e-243
CDCA8	4.16019e-282	0.363632	0.542	0.221	1.07004e-277
KIF21B	0	0.363426	0.357	0.052	0
SON	4.39167e-212	0.36316	0.937	0.837	1.12958e-207
SAFB	2.84074e-182	0.363074	0.834	0.575	7.30666e-178
CTD-2369P2.2	0	0.363041	0.308	0.018	0
PTPN14	2.26892e-188	0.362788	0.72	0.447	5.83588e-184
FBXL19	0	0.362306	0.384	0.071	0
SZRD1	1.80425e-209	0.362192	0.691	0.377	4.64071e-205
CHTF18	0	0.362136	0.491	0.151	0
ADSL	1.06089e-198	0.361871	0.773	0.495	2.72871e-194
KIAA0232	9.03112e-196	0.361865	0.71	0.41	2.32289e-191
BMP4	2.44069e-246	0.361529	0.863	0.574	6.27771e-242
EMC1	3.28387e-229	0.361508	0.641	0.336	8.44644e-225
NKIRAS2	8.55444e-250	0.361111	0.654	0.333	2.20029e-245
WDR77	0	0.361101	0.552	0.216	0
STARD3NL	2.84729e-301	0.360992	0.555	0.229	7.3235e-297
SLC52A2	3.53511e-287	0.360944	0.586	0.25	9.09266e-283
KCTD15	0	0.360835	0.4	0.066	0
ZNF827	0	0.360468	0.396	0.106	0
XPO5	7.62773e-240	0.360251	0.679	0.364	1.96193e-235
PPM1H	1.59598e-164	0.360036	0.637	0.355	4.10501e-160
ATXN2L	3.3617e-223	0.359959	0.685	0.38	8.64664e-219
RNF26	6.95544e-261	0.359897	0.544	0.24	1.78901e-256
COA1	2.79467e-251	0.359617	0.677	0.353	7.18818e-247
SUFU	0	0.359449	0.452	0.121	0
TMEM203	7.02577e-265	0.359319	0.641	0.32	1.8071e-260
WNT5A	0	0.359276	0.5	0.149	0
TMSB15B	0	0.359206	0.325	0.017	0
FKBP7	0	0.359155	0.494	0.132	0
SKA2	1.37881e-235	0.359108	0.603	0.292	3.54643e-231
RNF214	1.24544e-281	0.358973	0.476	0.185	3.20338e-277
ARHGAP21	2.0056e-265	0.358668	0.584	0.265	5.1586e-261
VANGL2	0	0.358089	0.393	0.064	0
POU2F1	3.40601e-217	0.358029	0.665	0.351	8.7606e-213
BRD1	7.97933e-272	0.357854	0.54	0.23	2.05236e-267
C1orf198	1.24293e-286	0.357514	0.597	0.266	3.19694e-282
COX8A	6.47929e-169	0.357493	0.768	0.5	1.66654e-164
COG4	1.76497e-254	0.357348	0.639	0.321	4.53968e-250
TAF10	1.43041e-213	0.357348	0.69	0.388	3.67916e-209
TMEM194A	1.86055e-303	0.357236	0.496	0.186	4.78552e-299
KDM5D	0	0.356509	0.406	0.083	0
CCDC130	0	0.356457	0.518	0.186	0
HIF1A	2.51664e-198	0.356437	0.797	0.507	6.47304e-194
THSD4	0	0.356345	0.315	0.031	0
SLC3A2	1.18753e-191	0.356288	0.786	0.511	3.05446e-187
ELMO2	0	0.355931	0.494	0.169	0
GNL1	5.14064e-238	0.3559	0.649	0.342	1.32222e-233
PPP2R3A	0	0.355708	0.372	0.086	0
RUNX2	0	0.355699	0.361	0.058	0
HNRNPUL2	2.7107e-208	0.355314	0.655	0.348	6.97218e-204
RPAP2	1.49345e-275	0.355215	0.43	0.157	3.8413e-271
TYK2	4.71904e-275	0.35518	0.575	0.26	1.21378e-270
ELAC2	3.99033e-204	0.355044	0.743	0.453	1.02635e-199
ZW10	0	0.354888	0.444	0.134	0
MANF	3.46717e-191	0.354759	0.745	0.45	8.91791e-187
RP11-473I1.10	4.80119e-218	0.354726	0.634	0.332	1.23491e-213
FAM118B	0	0.354528	0.446	0.13	0
ANKRD50	8.91034e-282	0.354501	0.53	0.219	2.29183e-277
AQR	1.82667e-210	0.354455	0.691	0.385	4.69837e-206
C9orf114	0	0.354411	0.536	0.216	0
EPN2	2.0084e-250	0.354384	0.575	0.27	5.16581e-246
FIP1L1	2.41952e-178	0.353739	0.707	0.421	6.22326e-174
HNRNPA3	8.42462e-196	0.353554	0.868	0.601	2.1669e-191
UROS	5.4225e-272	0.353457	0.608	0.285	1.39472e-267
BEX4	5.8471e-281	0.3532	0.639	0.284	1.50393e-276
MAP4K5	2.50972e-227	0.35312	0.656	0.343	6.45524e-223
CDK4	2.3468e-195	0.352888	0.832	0.587	6.03621e-191
SMC1A	2.63528e-209	0.352815	0.88	0.598	6.7782e-205
EVC	0	0.352641	0.361	0.061	0
RRS1	4.60234e-63	0.352339	0.343	0.207	1.18377e-58
PDXK	6.04663e-172	0.352275	0.746	0.458	1.55525e-167
CHD8	1.96861e-168	0.351966	0.849	0.635	5.06346e-164
LARP7	1.15071e-178	0.351945	0.662	0.374	2.95973e-174
MTCH2	1.19385e-194	0.351573	0.712	0.414	3.07071e-190
EFS	0	0.351521	0.297	0.006	0
TP53I3	1.7989e-306	0.351496	0.564	0.229	4.62695e-302
AP2S1	8.86691e-184	0.351132	0.719	0.42	2.28066e-179
FAM168B	2.6392e-169	0.350926	0.83	0.614	6.78828e-165
ANAPC4	7.29985e-286	0.350856	0.385	0.125	1.87759e-281
CCDC90B	1.19072e-231	0.350795	0.548	0.257	3.06265e-227
GGA2	1.76988e-184	0.350628	0.693	0.413	4.5523e-180
COPS4	2.01915e-283	0.35061	0.557	0.245	5.19347e-279
PITPNM1	0	0.350566	0.484	0.152	0
SEC14L1	8.98028e-245	0.35056	0.668	0.344	2.30982e-240
PTPRJ	0	0.350229	0.39	0.121	0
RPGRIP1L	0	0.349918	0.412	0.116	0
PIH1D1	3.14423e-244	0.349577	0.65	0.331	8.08726e-240
RCBTB2	0	0.349506	0.321	0.033	0
MAD2L2	1.00559e-290	0.349293	0.587	0.257	2.58648e-286
DUSP7	0	0.349226	0.363	0.06	0
UBP1	4.15532e-212	0.349167	0.695	0.384	1.06879e-207
PIN1	1.19431e-209	0.349159	0.684	0.38	3.07189e-205
ZKSCAN2	0	0.349159	0.466	0.156	0
KLHL23	1.7608e-210	0.349015	0.68	0.373	4.52894e-206
TCF7L1	0	0.348798	0.323	0.011	0
APC	3.68364e-195	0.348539	0.699	0.407	9.47469e-191
TNRC6A	1.02769e-199	0.348025	0.734	0.436	2.64333e-195
SPTBN1	9.09861e-168	0.347932	0.946	0.772	2.34025e-163
CNPY4	0	0.347922	0.333	0.041	0
ZSCAN30	0	0.347102	0.461	0.159	0
TMEM160	5.99264e-259	0.347057	0.61	0.287	1.54137e-254
SKA3	3.93166e-276	0.347023	0.494	0.192	1.01126e-271
KIAA0895	0	0.346986	0.438	0.106	0
C11orf57	1.60637e-242	0.346867	0.588	0.281	4.13174e-238
RNF20	8.20498e-187	0.34671	0.754	0.456	2.1104e-182
CAPZB	1.55988e-195	0.346663	0.749	0.44	4.01217e-191
DOCK4	0	0.346654	0.441	0.137	0
ENAH	7.1395e-191	0.346619	0.897	0.716	1.83635e-186
POLD1	0	0.34661	0.454	0.139	0
GNB4	0	0.346467	0.294	0	0
CDYL	1.17058e-255	0.346429	0.589	0.274	3.01084e-251
APEH	1.20274e-190	0.346322	0.722	0.422	3.09358e-186
CACUL1	9.79621e-169	0.346224	0.704	0.434	2.51968e-164
PINK1	4.0238e-291	0.345668	0.473	0.175	1.03496e-286
NUP98	8.99341e-217	0.345637	0.645	0.337	2.3132e-212
CCT2	2.23815e-233	0.345603	0.947	0.897	5.75674e-229
PRKCA	1.44619e-222	0.345539	0.645	0.343	3.71974e-218
PSD3	2.33914e-262	0.345439	0.587	0.269	6.01651e-258
CSRNP3	0	0.345212	0.349	0.045	0
MELK	1.74922e-283	0.345091	0.546	0.222	4.49918e-279
BRAT1	0	0.344951	0.542	0.218	0
CTPS2	1.09324e-290	0.344881	0.532	0.219	2.81192e-286
ACTG1	5.56578e-269	0.344675	0.986	0.985	1.43157e-264
FAM76B	6.69584e-294	0.344581	0.473	0.177	1.72224e-289
KPNA3	2.90132e-211	0.344509	0.74	0.44	7.46248e-207
USP10	1.25121e-166	0.344264	0.785	0.529	3.21824e-162
CLMP	0	0.343995	0.274	0.005	0
SRM	1.27156e-269	0.343932	0.565	0.254	3.27058e-265
NDNL2	2.11144e-293	0.343874	0.51	0.193	5.43084e-289
EBF2	0	0.343208	0.267	0	0
ARF5	0	0.343127	0.46	0.133	0
UBA2	2.89457e-158	0.342994	0.809	0.56	7.44511e-154
MLH1	1.35136e-295	0.34287	0.497	0.193	3.47583e-291
LRRC49	0	0.342784	0.322	0.026	0
PRKD3	3.79071e-221	0.342625	0.648	0.34	9.75008e-217
ABCE1	1.42826e-171	0.342574	0.709	0.432	3.67363e-167
MARK3	6.41454e-171	0.342356	0.79	0.546	1.64989e-166
DHX38	3.58302e-234	0.341965	0.578	0.281	9.2159e-230
WDR82	1.45277e-174	0.341695	0.853	0.621	3.73667e-170
ZMIZ2	0	0.341594	0.433	0.134	0
YKT6	4.10352e-267	0.341581	0.525	0.218	1.05547e-262
TICRR	0	0.341222	0.442	0.149	0
TCOF1	5.40265e-211	0.341076	0.849	0.58	1.38962e-206
ZNF48	0	0.340862	0.477	0.147	0
PPP1R8	9.88102e-229	0.340784	0.618	0.311	2.5415e-224
ENY2	4.67539e-162	0.340531	0.816	0.564	1.20256e-157
PATZ1	3.62772e-280	0.34035	0.563	0.241	9.33085e-276
WDR18	6.55802e-306	0.339895	0.564	0.234	1.68679e-301
FANCA	0	0.339834	0.447	0.134	0
MATR3	2.71865e-195	0.339635	0.972	0.907	6.99264e-191
NAA15	1.8077e-152	0.339551	0.786	0.515	4.64958e-148
IFT140	0	0.338965	0.438	0.124	0
CD2BP2	4.5522e-270	0.338821	0.588	0.265	1.17087e-265
KIF18A	3.47735e-268	0.338801	0.427	0.152	8.94409e-264
SIRT1	2.29531e-231	0.338314	0.6	0.29	5.90376e-227
C4orf27	0	0.338304	0.437	0.134	0
PAXBP1	3.33832e-193	0.338241	0.669	0.37	8.58649e-189
FGF18	0	0.337902	0.281	0.033	0
TADA3	3.61123e-262	0.33777	0.523	0.223	9.28844e-258
CTTN	7.09546e-238	0.337682	0.661	0.318	1.82502e-233
PTP4A2	1.41064e-143	0.337627	0.86	0.633	3.6283e-139
FAM32A	1.06406e-182	0.33754	0.756	0.475	2.73687e-178
DHX57	2.50015e-248	0.337412	0.588	0.276	6.43064e-244
EML1	0	0.337369	0.464	0.141	0
AP3M2	0	0.337051	0.462	0.136	0
STXBP1	0	0.336867	0.457	0.138	0
DPCD	5.4376e-263	0.336847	0.508	0.208	1.3986e-258
CDC34	2.39192e-193	0.336657	0.678	0.389	6.15226e-189
GIGYF1	8.89604e-303	0.336654	0.496	0.185	2.28815e-298
DCUN1D4	3.02602e-256	0.3366	0.518	0.223	7.78323e-252
STX18	1.02608e-240	0.33649	0.594	0.285	2.63919e-236
TNPO2	1.9805e-211	0.336317	0.676	0.371	5.09406e-207
SEMA6C	0	0.336056	0.333	0.038	0
CLASP2	7.90574e-213	0.336038	0.627	0.324	2.03343e-208
PDAP1	1.2278e-157	0.335656	0.793	0.53	3.15801e-153
STARD9	0	0.335342	0.294	0.022	0
KIAA1191	7.79916e-161	0.33518	0.792	0.578	2.00602e-156
SMAD1	0	0.334832	0.427	0.127	0
EXOSC2	4.54833e-233	0.334743	0.634	0.32	1.16988e-228
POLDIP3	3.76031e-221	0.334715	0.646	0.345	9.67188e-217
ATF7IP	3.8533e-151	0.334244	0.704	0.441	9.91107e-147
FKRP	0	0.334124	0.399	0.096	0
ESPL1	0	0.334045	0.405	0.125	0
UBAP2L	2.27183e-157	0.333913	0.853	0.66	5.84337e-153
ASRGL1	0	0.33376	0.425	0.105	0
ARL3	6.96316e-194	0.333177	0.701	0.399	1.79099e-189
CORO1A	0	0.332257	0.308	0.007	0
SAC3D1	0	0.332141	0.471	0.163	0
MED24	4.31724e-231	0.332141	0.623	0.312	1.11044e-226
NUBP2	7.96387e-237	0.332092	0.629	0.322	2.04839e-232
PI4KA	8.7878e-275	0.331888	0.584	0.264	2.26031e-270
PDS5B	1.70635e-182	0.331876	0.741	0.457	4.38891e-178
UBE2L3	8.13792e-193	0.331869	0.707	0.41	2.09315e-188
TRAPPC9	0	0.331302	0.431	0.132	0
NT5C3B	2.21284e-186	0.331301	0.71	0.435	5.69164e-182
SGSM2	1.07071e-289	0.331115	0.553	0.231	2.75397e-285
CROCC	0	0.331005	0.379	0.076	0
ATP5SL	6.86372e-205	0.330921	0.653	0.364	1.76542e-200
DFNA5	0	0.330866	0.435	0.116	0
SUPT16H	1.25502e-174	0.330852	0.934	0.798	3.22802e-170
RSBN1	2.80393e-263	0.330833	0.512	0.213	7.212e-259
MAP4	7.47419e-136	0.33067	0.821	0.617	1.92244e-131
WDR73	0	0.330579	0.493	0.178	0
HMGB1	1.40087e-192	0.330483	0.761	0.457	3.60317e-188
NFATC3	1.33289e-219	0.330436	0.621	0.321	3.42832e-215
KLHL7	1.22225e-265	0.330426	0.448	0.168	3.14376e-261
RBM14	0	0.330257	0.492	0.17	0
ATRX	8.84266e-104	0.33018	0.907	0.733	2.27442e-99
PTTG1	3.82012e-293	0.330167	0.61	0.259	9.82572e-289
N4BP2	5.34843e-161	0.330054	0.679	0.398	1.37567e-156
APLP2	7.88581e-171	0.329823	0.991	0.96	2.02831e-166
CHID1	6.24964e-233	0.329494	0.562	0.266	1.60747e-228
KIAA1524	1.15812e-286	0.329458	0.458	0.165	2.9788e-282
DCAF5	1.32164e-178	0.32935	0.734	0.457	3.3994e-174
TSEN34	7.81069e-213	0.329342	0.615	0.321	2.00899e-208
ADAMTS12	0	0.329205	0.271	0.004	0
AMER1	0	0.328859	0.376	0.084	0
PDLIM7	0	0.328597	0.384	0.095	0
DYNC1LI1	1.52873e-211	0.328551	0.649	0.342	3.93204e-207
ZNF260	1.69059e-277	0.328353	0.431	0.156	4.34837e-273
TIMM50	3.37147e-217	0.328149	0.667	0.368	8.67175e-213
SNRNP25	8.10975e-257	0.327882	0.653	0.317	2.08591e-252
CTR9	1.05295e-164	0.327801	0.748	0.469	2.7083e-160
WSB1	4.69139e-155	0.327766	0.801	0.56	1.20667e-150
HKR1	0	0.327694	0.394	0.109	0
CABIN1	1.01071e-224	0.327681	0.671	0.361	2.59965e-220
NELFCD	2.99201e-171	0.327354	0.756	0.467	7.69574e-167
PLA2G15	0	0.327073	0.405	0.125	0
MBOAT2	2.26254e-265	0.327059	0.584	0.244	5.81948e-261
LSM6	4.8888e-261	0.327025	0.509	0.213	1.25745e-256
ATG13	6.8773e-263	0.326943	0.54	0.235	1.76891e-258
FNDC4	0	0.326794	0.37	0.051	0
GTPBP1	0	0.326782	0.494	0.178	0
ORC1	0	0.326664	0.423	0.134	0
CEP55	1.15041e-268	0.326541	0.469	0.171	2.95897e-264
VASN	3.27904e-298	0.326334	0.444	0.148	8.43402e-294
SF3A3	7.27941e-189	0.326117	0.807	0.538	1.87234e-184
AP2M1	7.78857e-154	0.325954	0.842	0.584	2.0033e-149
CSE1L	6.77338e-148	0.325832	0.834	0.608	1.74218e-143
ZNF354C	0	0.325491	0.42	0.135	0
RTN3	6.84104e-150	0.325317	0.774	0.513	1.75958e-145
CD99L2	0	0.324894	0.449	0.135	0
NR2F2	6.12869e-228	0.324771	0.574	0.272	1.57636e-223
MYH9	2.78046e-170	0.324769	0.894	0.659	7.15162e-166
TULP4	9.42683e-186	0.324687	0.659	0.366	2.42468e-181
SIRPA	0	0.324613	0.343	0.043	0
PHKB	2.3411e-195	0.324607	0.649	0.352	6.02156e-191
UTP20	1.04374e-206	0.324474	0.66	0.36	2.68461e-202
UCP2	0	0.324198	0.294	0.051	0
SLC37A4	6.54921e-277	0.324197	0.533	0.221	1.68452e-272
DKK3	0	0.324065	0.433	0.112	0
SOX6	0	0.323751	0.357	0.062	0
RFX3	3.16783e-274	0.323592	0.523	0.213	8.14797e-270
PCNXL4	2.98497e-225	0.3234	0.547	0.257	7.67765e-221
PTBP2	0	0.323319	0.355	0.07	0
HPS5	8.69521e-286	0.323133	0.449	0.167	2.23649e-281
SPATA33	0	0.322979	0.354	0.06	0
DDX3Y	0	0.322926	0.765	0.297	0
KIFAP3	2.45985e-280	0.322803	0.45	0.165	6.32699e-276
SNTB2	9.58642e-225	0.32266	0.56	0.268	2.46572e-220
HRAS	0	0.322526	0.39	0.106	0
PRICKLE1	0	0.3225	0.293	0.02	0
CREBZF	2.84308e-264	0.322174	0.533	0.229	7.31268e-260
SETD5	5.95584e-151	0.322078	0.85	0.652	1.5319e-146
KDELC1	0	0.322045	0.477	0.14	0
KANSL1	5.76081e-260	0.322039	0.517	0.219	1.48174e-255
BACE2	0	0.321908	0.386	0.11	0
CEP97	0	0.321861	0.506	0.186	0
CTSC	3.57006e-148	0.321784	0.721	0.429	9.18255e-144
USF2	4.58882e-161	0.32173	0.655	0.383	1.18029e-156
ZC3H7B	4.1033e-275	0.321624	0.479	0.185	1.05541e-270
FAM178A	4.62446e-162	0.321547	0.713	0.423	1.18946e-157
KPNA1	4.26763e-187	0.32126	0.699	0.403	1.09768e-182
TONSL	0	0.320992	0.41	0.105	0
AGO4	1.00321e-250	0.320904	0.475	0.19	2.58035e-246
PBX3	0	0.320836	0.465	0.145	0
SEPT8	4.54894e-234	0.320761	0.615	0.307	1.17003e-229
USP6NL	6.86866e-170	0.320689	0.657	0.382	1.76669e-165
RAD51C	0	0.320143	0.507	0.183	0
UFD1L	1.81014e-211	0.320089	0.679	0.371	4.65587e-207
MAP3K3	0	0.320034	0.453	0.134	0
EHD1	1.66159e-243	0.320032	0.577	0.269	4.27377e-239
UBL7	7.58417e-294	0.320019	0.501	0.196	1.95072e-289
MAEA	6.22322e-208	0.319949	0.614	0.323	1.60067e-203
LRRC20	0	0.31981	0.483	0.161	0
TRIM37	4.01328e-209	0.319756	0.635	0.338	1.03226e-204
DZIP3	1.00859e-254	0.319647	0.532	0.229	2.59419e-250
RSBN1L	1.5744e-227	0.319512	0.599	0.297	4.0495e-223
LMO2	0	0.319437	0.416	0.108	0
ARIH2	1.49555e-164	0.319268	0.763	0.499	3.8467e-160
CADM4	0	0.319125	0.302	0.046	0
TNKS1BP1	3.58843e-270	0.319078	0.463	0.18	9.2298e-266
MXD4	7.10367e-187	0.319049	0.712	0.415	1.82713e-182
BMI1	3.60835e-271	0.318995	0.464	0.175	9.28104e-267
MICAL3	0	0.318863	0.341	0.089	0
MORF4L1	1.70652e-150	0.318859	0.87	0.678	4.38934e-146
ANKRD10	1.20641e-246	0.318796	0.622	0.3	3.10302e-242
CCDC138	1.88158e-275	0.318764	0.521	0.213	4.8396e-271
DLX6	0	0.318703	0.458	0.136	0
INTS12	4.57723e-299	0.31867	0.455	0.166	1.17731e-294
BCAR3	0	0.318631	0.329	0.076	0
DLX1	0	0.318276	0.272	0.01	0
SLC35A4	1.97452e-226	0.31827	0.587	0.289	5.07865e-222
ARGLU1	6.80574e-149	0.318256	0.858	0.639	1.75051e-144
INTS4	0	0.317922	0.407	0.114	0
MMP11	4.75295e-289	0.317805	0.343	0.096	1.22251e-284
IFT57	8.78379e-269	0.317457	0.64	0.297	2.25928e-264
DYNC1I2	2.37164e-158	0.317415	0.731	0.44	6.10009e-154
ASCC2	2.27152e-220	0.317391	0.569	0.274	5.84258e-216
CMTR1	1.77562e-236	0.317293	0.546	0.251	4.56707e-232
TRIM44	1.82306e-207	0.317257	0.631	0.33	4.6891e-203
SLC36A4	0	0.317053	0.408	0.112	0
ADAT1	0	0.316955	0.387	0.108	0
ZNF746	0	0.31691	0.417	0.112	0
SLK	8.51586e-124	0.316633	0.837	0.632	2.19036e-119
ARHGEF17	0	0.316549	0.365	0.064	0
STIL	7.19322e-277	0.316413	0.427	0.151	1.85017e-272
CDCA7	3.8791e-254	0.316284	0.484	0.195	9.97742e-250
HS2ST1	6.99652e-156	0.316277	0.686	0.407	1.79957e-151
E2F4	5.07473e-303	0.316138	0.502	0.193	1.30527e-298
PYGL	2.49454e-146	0.315997	0.774	0.526	6.41622e-142
ZNF644	3.53924e-149	0.315655	0.686	0.418	9.10329e-145
KIAA1462	4.74228e-252	0.315589	0.453	0.172	1.21976e-247
ANO4	0	0.315231	0.404	0.072	0
TMEM246	0	0.315213	0.519	0.192	0
CASZ1	0	0.314995	0.305	0.058	0
VPS39	4.06479e-237	0.314679	0.559	0.26	1.0455e-232
BICD2	6.67419e-194	0.314461	0.682	0.382	1.71667e-189
KIF7	0	0.314368	0.363	0.076	0
GFPT2	0	0.314319	0.306	0.012	0
CNKSR2	0	0.314236	0.306	0.039	0
PRPF38B	7.61932e-153	0.314121	0.758	0.488	1.95977e-148
TMEM204	0	0.314107	0.261	0.001	0
EIF4EBP2	2.00038e-144	0.314002	0.896	0.735	5.14518e-140
HDAC7	0	0.314002	0.333	0.076	0
SCARB2	4.88754e-115	0.313966	0.848	0.634	1.25713e-110
RABGAP1	2.11238e-140	0.313955	0.752	0.497	5.43325e-136
USP49	0	0.313945	0.346	0.073	0
STX2	0	0.313765	0.479	0.143	0
PHPT1	8.56303e-158	0.313278	0.875	0.658	2.2025e-153
FGFRL1	1.75e-275	0.31305	0.391	0.13	4.50118e-271
ZIK1	0	0.312847	0.324	0.044	0
PSMC4	3.05237e-192	0.312846	0.712	0.418	7.85101e-188
DCTN2	1.72068e-169	0.312755	0.763	0.509	4.42576e-165
DLG5	3.68286e-180	0.312598	0.671	0.374	9.47269e-176
KIAA1009	0	0.312547	0.417	0.122	0
SRGAP2	4.07157e-234	0.312531	0.632	0.304	1.04725e-229
SIX4	0	0.312496	0.352	0.074	0
ASMTL	1.13985e-264	0.312387	0.546	0.236	2.9318e-260
PNMAL1	0	0.311914	0.331	0.064	0
RAB6A	4.74042e-214	0.311673	0.534	0.252	1.21928e-209
CEP164	2.65648e-290	0.311417	0.449	0.161	6.83274e-286
PTPN21	1.20527e-288	0.311279	0.438	0.157	3.10006e-284
SBF1	7.87593e-231	0.311135	0.577	0.276	2.02577e-226
NDE1	4.71896e-304	0.31108	0.371	0.111	1.21376e-299
GSTCD	1.86371e-266	0.310181	0.473	0.187	4.79365e-262
WBP1L	5.25131e-235	0.310098	0.539	0.241	1.35069e-230
CDC14A	0	0.310046	0.305	0.068	0
DPH7	0	0.30995	0.437	0.141	0
PHF20L1	2.96218e-187	0.309791	0.652	0.355	7.61903e-183
NBAS	1.08095e-126	0.30977	0.798	0.565	2.78031e-122
TRIM28	6.66899e-144	0.309732	0.838	0.639	1.71533e-139
ARVCF	0	0.309712	0.37	0.078	0
UBE2G1	1.29873e-198	0.309687	0.664	0.377	3.34047e-194
EI24	2.03972e-139	0.309647	0.806	0.545	5.24636e-135
B4GALT2	6.49455e-290	0.309387	0.471	0.174	1.67046e-285
PSMB2	1.59022e-164	0.309362	0.772	0.516	4.09021e-160
CPSF4	2.39862e-204	0.308751	0.61	0.319	6.16949e-200
MUTYH	0	0.308657	0.408	0.113	0
CBFB	4.50471e-202	0.308429	0.529	0.252	1.15866e-197
PSMB7	5.461e-146	0.308299	0.837	0.623	1.40462e-141
VPS11	0	0.308113	0.414	0.13	0
EPC2	2.21402e-202	0.308064	0.579	0.29	5.69469e-198
SORBS1	1.67006e-271	0.307794	0.557	0.231	4.29555e-267
PPP2R2D	3.71298e-234	0.307685	0.539	0.246	9.55015e-230
ZDHHC7	2.0488e-246	0.307622	0.514	0.221	5.26971e-242
CASP6	2.54977e-239	0.307512	0.503	0.216	6.55825e-235
RNASEH2C	5.00405e-198	0.307242	0.75	0.455	1.28709e-193
DCPS	8.57821e-298	0.307179	0.42	0.142	2.2064e-293
KIAA0586	3.68727e-227	0.307133	0.525	0.238	9.48402e-223
VPS8	2.33127e-248	0.307068	0.524	0.225	5.99625e-244
MYCBP2	1.33956e-152	0.306965	0.738	0.464	3.44548e-148
LMO1	0	0.306583	0.278	0.007	0
JMJD8	8.78254e-245	0.306379	0.554	0.252	2.25896e-240
C7orf26	1.12569e-279	0.306358	0.504	0.199	2.89539e-275
NR6A1	2.0289e-247	0.306194	0.576	0.263	5.21853e-243
ZNF3	1.10659e-222	0.306066	0.548	0.252	2.84627e-218
RSF1	2.63235e-135	0.305864	0.727	0.466	6.77068e-131
SWAP70	1.80994e-210	0.305803	0.569	0.272	4.65535e-206
NRD1	3.95573e-132	0.305532	0.867	0.698	1.01745e-127
PPIL1	2.39514e-237	0.305472	0.562	0.259	6.16053e-233
CTNNA1	3.65828e-136	0.305353	0.905	0.743	9.40947e-132
KPNA6	1.52928e-164	0.305331	0.689	0.41	3.93346e-160
SIX1	0	0.305326	0.289	0.025	0
SGOL2	2.99435e-237	0.305212	0.526	0.224	7.70176e-233
NRBP1	5.30726e-133	0.304917	0.827	0.616	1.36508e-128
WDHD1	3.96562e-225	0.304845	0.597	0.285	1.02e-220
PPP5C	3.97102e-267	0.304808	0.526	0.222	1.02139e-262
UBE2Q2	4.69807e-220	0.304749	0.512	0.233	1.20839e-215
KAT7	4.13589e-206	0.304726	0.573	0.286	1.06379e-201
PNMA1	7.88778e-237	0.30465	0.542	0.241	2.02882e-232
R3HCC1	1.7582e-248	0.304429	0.547	0.246	4.52227e-244
[truncated: 512 more rows]

## Sheet: DEG_PDS_Patient8
Gene	p_val	avg_log2FC	pct.1	pct.2	p_val_adj
CTSZ	0	3.23774	0.956	0.411	0
SPP1	0	3.22233	0.854	0.016	0
CHGB	0	2.93783	0.818	0.025	0
ODC1	0	2.8999	0.988	0.684	0
NEFH	0	2.81665	0.69	0.092	0
CPLX2	0	2.79775	0.759	0.041	0
DEFA5	0	2.53919	0.46	0.008	0
TUBB1	0	2.49899	0.57	0.009	0
FREM2	0	2.49537	0.963	0.32	0
AGT	0	2.39317	0.994	0.46	0
CLDN11	0	2.20875	0.873	0.265	0
SLC7A14	0	2.18075	0.663	0.001	0
MT-ND3	0	2.14777	0.961	0.884	0
RPL29	0	2.14726	0.956	0.67	0
XIST	0	2.06506	0.823	0.165	0
SOX4	0	1.86321	0.94	0.686	0
RPS4X	0	1.85875	0.997	0.977	0
ESRRG	0	1.83797	0.661	0.014	0
ONECUT2	0	1.78789	0.839	0.37	0
NR2F1	0	1.73373	0.78	0.309	0
RPL12	0	1.70842	0.96	0.858	0
SCG3	0	1.67362	0.602	0.001	0
CDH6	0	1.64432	0.524	0.008	0
PCCA	0	1.62763	0.623	0.377	0
ITM2B	0	1.62699	0.978	0.846	0
RPS2	0	1.62297	0.992	0.946	0
ARL4C	0	1.61475	0.784	0.397	0
RPL38	0	1.60254	0.97	0.879	0
RPL23	0	1.5962	0.981	0.953	0
LAMB1	0	1.58379	0.981	0.81	0
ARSE	0	1.57812	0.759	0.241	0
BGN	0	1.57747	0.754	0.342	0
PCSK9	0	1.56742	0.815	0.424	0
RPL31	0	1.54711	0.983	0.969	0
AMBP	0	1.5299	0.989	0.444	0
RPL17	0	1.4907	0.746	0.506	0
VGLL4	0	1.47669	0.84	0.534	0
RPL35A	0	1.4756	0.968	0.925	0
GABRB3	0	1.46933	0.571	0.002	0
RPL30	0	1.46485	0.979	0.935	0
RPS24	0	1.44762	0.96	0.89	0
RPS20	0	1.44197	0.962	0.937	0
KCNAB1	0	1.4397	0.469	0.009	0
CHGA	0	1.42145	0.483	0.001	0
NPM1	0	1.41753	0.965	0.905	0
GNG4	0	1.39296	0.738	0.352	0
TMEM176A	0	1.37408	0.567	0.085	0
ZNRF3	0	1.37225	0.911	0.699	0
RBP1	0	1.37084	0.926	0.509	0
STC2	0	1.36902	0.616	0.199	0
ACSS3	0	1.36798	0.852	0.559	0
RPS18	0	1.36341	0.974	0.936	0
RPL37A	0	1.357	0.982	0.933	0
HSPE1	0	1.35542	0.802	0.572	0
DIO2	0	1.35353	0.425	0.005	0
BAAT	0	1.34215	0.646	0.29	0
RP11-834C11.4	0	1.3344	0.765	0.359	0
VGF	0	1.33289	0.426	0.01	0
NME1-NME2	0	1.32897	0.704	0.356	0
CA4	0	1.32886	0.527	0.123	0
NRXN3	0	1.32643	0.68	0.29	0
NELL2	0	1.30644	0.509	0.071	0
ATP5E	0	1.28938	0.813	0.638	0
UNC13A	0	1.28533	0.466	0.003	0
RPL24	0	1.27513	0.9	0.828	0
BTG2	0	1.27152	0.809	0.512	0
NES	0	1.26199	0.725	0.311	0
MYBPH	0	1.25261	0.26	0.012	0
RPL14	0	1.24484	0.942	0.863	0
SHFM1	0	1.24451	0.714	0.473	0
GADD45A	0	1.2387	0.792	0.543	0
VSNL1	0	1.23337	0.594	0.158	0
RPL6	0	1.23083	0.884	0.811	0
NEFM	0	1.21473	0.318	0.005	0
RPL10	0	1.20704	0.789	0.704	0
TBC1D23	0	1.19183	0.662	0.406	0
RPS27	0	1.19172	0.645	0.448	0
TMEM176B	0	1.18955	0.544	0.117	0
RPSA	0	1.18124	0.872	0.803	0
TUBA4A	0	1.17456	0.472	0.089	0
PPAP2B	0	1.17254	0.671	0.329	0
SLC2A1	0	1.17203	0.898	0.657	0
OCA2	0	1.17162	0.497	0.013	0
SOD1	0	1.17146	0.956	0.85	0
ALCAM	0	1.16843	0.841	0.552	0
FMOD	0	1.16596	0.698	0.337	0
TXN	0	1.16485	0.844	0.721	0
MME	0	1.16425	0.839	0.568	0
GAS5	0	1.15364	0.9	0.844	0
FOXA2	0	1.1495	0.635	0.254	0
RPL18A	0	1.14883	0.778	0.593	0
INHBB	0	1.14668	0.394	0.008	0
CYP51A1	0	1.14596	0.643	0.4	0
RPL26	0	1.13661	0.839	0.721	0
TMEM9	0	1.13543	0.874	0.724	0
MFNG	0	1.13333	0.467	0.013	0
RPL35	0	1.12453	0.988	0.925	0
CACYBP	0	1.12442	0.789	0.579	0
ID1	0	1.12167	0.869	0.695	0
ITGA6	0	1.1204	0.917	0.786	0
UQCRB	0	1.11552	0.818	0.722	0
DPEP1	0	1.11491	0.474	0.101	0
RPS21	0	1.1149	0.978	0.929	0
SLMO2	0	1.11279	0.69	0.417	0
MIF	0	1.11164	0.711	0.474	0
RPL27	0	1.10907	0.985	0.955	0
CHCHD2	0	1.10811	0.862	0.696	0
GPX2	0	1.1073	0.842	0.276	0
RFK	0	1.10627	0.641	0.364	0
TOMM20	0	1.10471	0.968	0.878	0
EPB41L4A-AS1	0	1.09641	0.706	0.5	0
COMMD6	0	1.0889	0.654	0.444	0
TOMM7	0	1.07632	0.742	0.564	0
ID4	0	1.07373	0.653	0.43	0
HINT1	0	1.07009	0.964	0.872	0
SERBP1	0	1.06773	0.944	0.851	0
TMEM245	0	1.06325	0.926	0.849	0
RPS7	0	1.06129	0.774	0.678	0
RPS15A	0	1.06081	0.823	0.74	0
C17orf76-AS1	0	1.06051	0.988	0.946	0
SNHG16	0	1.04771	0.81	0.667	0
PM20D2	0	1.04757	0.67	0.437	0
SERPINI1	0	1.0444	0.498	0.149	0
EIF3E	0	1.03736	0.849	0.857	0
RPS27A	0	1.03492	0.861	0.761	0
RPL37	0	1.03372	0.957	0.909	0
IDH2	0	1.03329	0.881	0.718	0
RPS8	0	1.024	0.994	0.97	0
YBX1	0	1.01929	0.965	0.851	0
ARID3A	0	1.01584	0.725	0.543	0
WDR72	0	1.01568	0.445	0.029	0
SACS	0	1.01422	0.796	0.586	0
LNPEP	0	0.996758	0.691	0.493	0
SNHG7	0	0.994921	0.704	0.537	0
TRIB2	0	0.992489	0.775	0.465	0
SP5	0	0.988315	0.765	0.45	0
SLC25A36	0	0.986122	0.762	0.637	0
HSP90AB1	0	0.979475	0.999	0.99	0
ZIC1	0	0.976627	0.414	0.047	0
FST	0	0.969798	0.313	0.068	0
ALDOA	0	0.969041	0.954	0.783	0
GPRC5C	0	0.965689	0.623	0.386	0
QSOX2	0	0.960771	0.596	0.364	0
MZT2B	0	0.957372	0.803	0.673	0
LINGO1	0	0.956654	0.498	0.175	0
PRKAR1A	0	0.952019	0.79	0.689	0
PHF21B	0	0.950676	0.394	0.011	0
PODXL	0	0.943854	0.456	0.153	0
KIAA1551	0	0.941418	0.686	0.558	0
NEFL	0	0.94028	0.3	0.004	0
CLPTM1L	5.57337e-124	0.938769	0.526	0.49	1.43353e-119
P4HA1	0	0.936162	0.68	0.487	0
SYT14	0	0.930328	0.404	0.067	0
EIF4A2	0	0.927865	0.87	0.842	0
TMEM97	0	0.927657	0.837	0.758	0
NCL	0	0.92603	0.993	0.972	0
LIN28A	0	0.921993	0.55	0.181	0
SEPT4	0	0.916473	0.38	0.028	0
PLK1S1	0	0.91253	0.726	0.553	0
BEX1	0	0.911864	0.683	0.444	0
KRT19	0	0.903646	0.93	0.658	0
CAMKV	0	0.903094	0.372	0.006	0
RAB11FIP2	0	0.902665	0.476	0.245	0
RPS25	0	0.897959	0.815	0.799	0
SRSF5	0	0.896851	0.878	0.845	0
NUCKS1	0	0.893506	0.989	0.956	0
AKIRIN1	0	0.892253	0.798	0.672	0
CKS2	2.19366e-174	0.887371	0.614	0.523	5.6423e-170
CKB	0	0.886841	0.951	0.739	0
RPS14	0	0.885674	0.998	0.982	0
CCT6A	0	0.881561	0.94	0.848	0
TKT	0	0.881075	0.966	0.891	0
NEUROD1	0	0.872715	0.332	0.002	0
HES1	1.19076e-264	0.872651	0.639	0.461	3.06276e-260
C1orf115	1.89317e-307	0.871135	0.645	0.412	4.86943e-303
MAFG	0	0.869687	0.585	0.411	0
TSPAN5	0	0.868832	0.649	0.448	0
MZT2A	0	0.867788	0.675	0.515	0
RPS23	0	0.865643	0.988	0.974	0
FRRS1L	0	0.862132	0.346	0.026	0
LRRC58	0	0.85925	0.691	0.537	0
COX5B	0	0.857685	0.866	0.761	0
ST8SIA3	0	0.857575	0.375	0.063	0
PTMA	0	0.855913	0.866	0.753	0
SKAP2	0	0.850973	0.457	0.176	0
DDC	0	0.847662	0.39	0.118	0
TNFRSF19	0	0.847336	0.586	0.378	0
SLFN5	0	0.846707	0.358	0.081	0
COL1A2	1.68726e-217	0.844599	0.433	0.217	4.33979e-213
ZNF503	0	0.843706	0.58	0.385	0
ANKIB1	0	0.841202	0.677	0.557	0
DCDC2	0	0.840627	0.711	0.326	0
HRC	0	0.840389	0.367	0.07	0
ST13	0	0.840366	0.748	0.642	0
ARL4A	0	0.840273	0.541	0.338	0
RPLP1	0	0.832995	0.995	0.964	0
EIF3A	0	0.832102	0.972	0.924	0
SNRPE	0	0.828677	0.604	0.46	0
COX7C	0	0.828502	0.905	0.861	0
NOLC1	8.401e-170	0.826363	0.815	0.788	2.16082e-165
MARK1	0	0.823562	0.34	0.034	0
HOTAIRM1	0	0.822082	0.307	0.021	0
HSPD1	0	0.821415	0.971	0.91	0
EEF1A1	0	0.821071	0.919	0.958	0
ZC3H11A	0	0.817674	0.877	0.82	0
RAB11FIP1	0	0.817086	0.642	0.444	0
FAM210B	2.02425e-227	0.815125	0.677	0.589	5.20658e-223
GNB2L1	0	0.814973	0.999	0.994	0
IRF2BP2	0	0.811728	0.842	0.732	0
EEF1B2	0	0.80887	0.794	0.751	0
ADAM23	0	0.806222	0.34	0.074	0
NCALD	0	0.804989	0.404	0.117	0
COX6A1	0	0.804908	0.644	0.497	0
SNHG6	2.80003e-302	0.804533	0.694	0.573	7.20196e-298
GDAP1	3.19465e-276	0.801581	0.398	0.191	8.21696e-272
LUC7L3	0	0.80091	0.814	0.714	0
PGK1	0	0.800602	0.912	0.818	0
LPCAT2	4.5422e-271	0.800062	0.473	0.263	1.1683e-266
DDX1	0	0.795086	0.912	0.834	0
SUMO2	2.65387e-288	0.794248	0.623	0.505	6.82601e-284
PRDX1	0	0.793992	0.916	0.834	0
ABCC2	0	0.791367	0.7	0.435	0
MRPL41	8.69643e-253	0.790948	0.583	0.45	2.23681e-248
LAPTM4B	0	0.788828	0.866	0.743	0
RPS10	4.35461e-303	0.781805	0.518	0.316	1.12005e-298
INSM1	0	0.779466	0.255	0	0
RPL10A	0	0.777593	0.957	0.939	0
RPS28	1.63228e-291	0.774014	0.6	0.452	4.19838e-287
GFRA1	0	0.772412	0.271	0.009	0
TFRC	4.76076e-170	0.771674	0.688	0.682	1.22452e-165
SYP	0	0.77029	0.326	0.017	0
GAA	2.62772e-238	0.768756	0.533	0.392	6.75876e-234
CBX6	2.57609e-287	0.765892	0.418	0.207	6.62596e-283
NDUFA6	0	0.764685	0.715	0.604	0
KCNK3	0	0.763161	0.272	0.002	0
DPM3	1.52315e-218	0.762304	0.529	0.4	3.91768e-214
LAMA5	7.31581e-246	0.760766	0.592	0.451	1.8817e-241
GLUL	0	0.760701	0.931	0.86	0
C14orf2	0	0.760331	0.719	0.651	0
RIMKLA	1.1956e-207	0.756481	0.387	0.207	3.0752e-203
KRT10	3.09468e-252	0.754275	0.628	0.524	7.95982e-248
FTH1	0	0.754031	0.958	0.906	0
FXR1	0	0.753405	0.855	0.814	0
H3F3B	0	0.752103	0.969	0.903	0
AKR1C3	0	0.751029	0.852	0.494	0
TXNIP	3.79139e-175	0.750825	0.804	0.739	9.75184e-171
ZFAS1	4.16856e-204	0.747736	0.807	0.772	1.07219e-199
LY6E	0	0.746371	0.429	0.197	0
G0S2	0	0.745862	0.288	0.063	0
KCNH7	0	0.745702	0.302	0	0
DUSP9	1.65408e-251	0.745571	0.581	0.339	4.25447e-247
CXADR	4.84642e-249	0.7451	0.658	0.563	1.24655e-244
SEC61B	2.80608e-252	0.74378	0.576	0.446	7.21751e-248
PCBP4	7.19016e-217	0.74293	0.44	0.271	1.84938e-212
GADD45G	5.49449e-295	0.74199	0.314	0.107	1.41324e-290
MRPS21	0	0.739979	0.807	0.731	0
CYBA	7.75653e-220	0.738318	0.491	0.328	1.99506e-215
ARHGAP5	0	0.734681	0.776	0.709	0
SMC3	9.42037e-222	0.734164	0.764	0.735	2.42301e-217
HSPB1	0	0.733664	0.375	0.131	0
MAP1A	9.5437e-228	0.732823	0.305	0.122	2.45474e-223
OSR1	0	0.732783	0.313	0.037	0
CENPF	7.86189e-22	0.730572	0.651	0.624	2.02216e-17
MXRA8	0	0.728906	0.316	0.035	0
PHF14	1.17414e-278	0.728758	0.694	0.57	3.02e-274
GATAD1	1.24196e-218	0.727337	0.581	0.472	3.19444e-214
DNAJC2	2.82944e-183	0.726931	0.487	0.358	7.27761e-179
DSP	0	0.726442	0.986	0.956	0
PHPT1	0	0.724752	0.787	0.68	0
GLO1	0	0.720068	0.908	0.85	0
EIF4B	0	0.719705	0.938	0.929	0
GLB1	3.884e-257	0.719543	0.679	0.596	9.99005e-253
COX6C	7.40452e-269	0.716586	0.706	0.648	1.90452e-264
NME1	8.14819e-101	0.715889	0.738	0.748	2.0958e-96
MYL6B	3.30564e-147	0.715876	0.593	0.531	8.50243e-143
IVNS1ABP	3.12642e-239	0.713885	0.721	0.638	8.04147e-235
HIST1H1C	5.88404e-52	0.713066	0.376	0.325	1.51343e-47
MICU3	0	0.712281	0.345	0.114	0
COX7A2	0	0.706809	0.812	0.784	0
KLHL24	1.18593e-113	0.706116	0.426	0.331	3.05032e-109
INA	1.54661e-291	0.705201	0.395	0.17	3.97803e-287
AURKA	3.01918e-80	0.704876	0.488	0.405	7.76564e-76
FAM115A	1.78797e-209	0.701648	0.552	0.427	4.59885e-205
SQSTM1	4.46815e-298	0.700232	0.815	0.708	1.14925e-293
CLMN	1.13475e-247	0.698522	0.523	0.319	2.91869e-243
PTCH1	1.35019e-269	0.697804	0.685	0.431	3.47282e-265
PFDN2	9.67912e-223	0.696398	0.631	0.543	2.48957e-218
L1CAM	0	0.695037	0.27	0.055	0
TRPV2	0	0.693245	0.283	0.021	0
STXBP6	0	0.691637	0.369	0.136	0
CKM	0	0.686446	0.271	0.01	0
DNAJA1	0	0.68585	0.888	0.8	0
CRYZ	1.43438e-182	0.685763	0.534	0.425	3.68936e-178
HNRNPA1	0	0.681881	0.896	0.83	0
BHMT2	0	0.681318	0.441	0.184	0
CBX4	2.90428e-172	0.681159	0.501	0.381	7.4701e-168
SKIL	4.64728e-168	0.679635	0.489	0.363	1.19533e-163
PGAM1	1.46621e-197	0.677244	0.538	0.426	3.77123e-193
HNRNPC	0	0.675032	0.904	0.893	0
VKORC1	6.46405e-210	0.674513	0.58	0.464	1.66262e-205
MT-ATP6	5.08255e-244	0.67328	0.983	0.982	1.30728e-239
CCT3	0	0.672777	0.982	0.947	0
ASS1	7.77239e-203	0.671268	0.398	0.214	1.99914e-198
KANK1	2.81193e-208	0.671052	0.592	0.466	7.23257e-204
CEP170	3.14188e-220	0.670468	0.558	0.405	8.08122e-216
RPL34	2.58437e-221	0.668403	0.878	0.915	6.64726e-217
ENAH	2.73393e-277	0.668125	0.821	0.736	7.03195e-273
EFNA5	0	0.667873	0.265	0.011	0
SLC29A4	0	0.6665	0.388	0.159	0
FAM105A	8.48763e-203	0.665718	0.423	0.25	2.1831e-198
ADI1	2.69324e-260	0.664086	0.797	0.743	6.92728e-256
WNT5A	2.32783e-190	0.664054	0.362	0.183	5.98741e-186
GUK1	0	0.663978	0.834	0.776	0
TMEM183A	2.17173e-210	0.661425	0.449	0.286	5.58591e-206
RPS3A	2.18126e-218	0.661307	0.408	0.226	5.61042e-214
GHITM	2.61469e-270	0.661115	0.769	0.71	6.72524e-266
LPPR1	0	0.660638	0.306	0.041	0
TSHZ1	3.26441e-160	0.65893	0.461	0.325	8.39638e-156
VDAC2	2.60675e-196	0.658231	0.591	0.507	6.70483e-192
PCBD1	1.61331e-237	0.65681	0.578	0.411	4.14959e-233
PROX1	5.71988e-190	0.655563	0.653	0.546	1.47121e-185
UBE2T	3.07658e-83	0.653673	0.447	0.392	7.91328e-79
RPS29	2.55521e-214	0.651755	0.8	0.789	6.57225e-210
RPLP0	0	0.651261	0.998	0.994	0
PHYHIPL	1.13689e-293	0.650961	0.393	0.166	2.92419e-289
IDI1	7.05177e-200	0.650804	0.822	0.781	1.81379e-195
ACSL5	9.72916e-287	0.64979	0.386	0.158	2.50244e-282
STARD10	4.08241e-217	0.648943	0.518	0.349	1.05004e-212
USMG5	4.02214e-176	0.648857	0.589	0.524	1.03453e-171
UQCRH	2.29349e-305	0.646793	0.837	0.795	5.89909e-301
EXTL3	1.71158e-197	0.645341	0.62	0.495	4.40235e-193
HMGN1	1.58637e-298	0.645041	0.816	0.681	4.0803e-294
NDUFB11	6.68694e-237	0.643522	0.613	0.505	1.71995e-232
RPL15	0	0.641742	0.971	0.957	0
SET	0	0.641585	0.907	0.802	0
POMP	1.85984e-196	0.640106	0.674	0.62	4.78369e-192
MAPK8IP2	0	0.639322	0.274	0.022	0
TYW3	2.03912e-172	0.639203	0.5	0.382	5.24481e-168
DNAJC15	2.29137e-162	0.638724	0.514	0.411	5.89363e-158
CD99	6.99696e-173	0.63669	0.607	0.548	1.79969e-168
ENSA	4.71955e-244	0.636159	0.829	0.777	1.21392e-239
RPL39	2.98231e-166	0.635964	0.503	0.392	7.6708e-162
MT-CO3	8.33326e-295	0.633931	0.993	0.992	2.1434e-290
ALDH1L1	1.89e-198	0.63323	0.352	0.173	4.86127e-194
UBL5	1.66552e-270	0.632747	0.774	0.714	4.28388e-266
GPX1	3.46967e-237	0.632441	0.733	0.663	8.92433e-233
CANX	0	0.63216	0.992	0.972	0
UBE2Q1	4.83875e-250	0.632154	0.737	0.677	1.24458e-245
TXNL4A	1.15186e-206	0.631808	0.666	0.604	2.96271e-202
PDZRN3	7.0195e-280	0.631757	0.29	0.091	1.80549e-275
TCIRG1	3.98233e-194	0.631723	0.395	0.228	1.02429e-189
COLEC12	3.9882e-199	0.631692	0.605	0.423	1.0258e-194
ZNF703	1.17977e-140	0.63036	0.523	0.431	3.03448e-136
INPP1	3.74497e-208	0.629454	0.381	0.194	9.63244e-204
ATP6V1G1	1.07966e-232	0.628097	0.73	0.673	2.777e-228
ERH	9.98387e-249	0.62783	0.756	0.683	2.56795e-244
MTCH1	2.04536e-291	0.626604	0.826	0.728	5.26087e-287
NDUFB2	4.16789e-199	0.625462	0.686	0.627	1.07202e-194
RAB3GAP2	1.87789e-203	0.625396	0.666	0.599	4.83012e-199
ZC3H13	1.44169e-218	0.625178	0.82	0.741	3.70818e-214
SUZ12	2.34132e-220	0.624917	0.734	0.693	6.02212e-216
LAPTM4A	1.68318e-251	0.624098	0.792	0.765	4.3293e-247
JUNB	1.35335e-159	0.622604	0.381	0.233	3.48094e-155
EBPL	1.22687e-152	0.622285	0.487	0.384	3.15562e-148
TAGLN2	1.85825e-202	0.621718	0.47	0.283	4.7796e-198
OST4	2.3055e-193	0.619872	0.673	0.635	5.92997e-189
MGAT3	0	0.61683	0.298	0.077	0
NAPB	1.03232e-268	0.616123	0.348	0.141	2.65524e-264
CYCS	3.34589e-132	0.615106	0.562	0.506	8.60597e-128
SEMA6A	4.02751e-171	0.613572	0.473	0.303	1.03592e-166
ATF4	0	0.608289	0.941	0.906	0
CALCOCO2	3.32003e-187	0.607057	0.616	0.506	8.53945e-183
FILIP1L	3.33128e-237	0.606592	0.492	0.272	8.56839e-233
GCNT1	4.95174e-198	0.605043	0.396	0.217	1.27364e-193
SRP9	7.22799e-194	0.603846	0.681	0.647	1.85911e-189
UBC	0	0.602867	0.93	0.889	0
RPL41	2.40293e-159	0.602264	0.506	0.39	6.18058e-155
ITPR1	4.03692e-157	0.602002	0.381	0.23	1.03834e-152
CRTAP	6.44728e-217	0.601833	0.756	0.709	1.6583e-212
ARGLU1	2.93395e-232	0.6015	0.744	0.672	7.5464e-228
CES1	1.7157e-160	0.600802	0.424	0.27	4.41295e-156
TNRC6B	4.03945e-138	0.599978	0.618	0.564	1.03899e-133
FSCN1	1.06959e-302	0.596347	0.706	0.362	2.75108e-298
GPATCH4	8.84323e-40	0.595254	0.468	0.488	2.27457e-35
CDKN2AIPNL	6.7959e-167	0.594888	0.409	0.266	1.74797e-162
NDUFA1	1.04729e-144	0.594758	0.526	0.452	2.69372e-140
NR4A1	1.07733e-177	0.59404	0.529	0.342	2.771e-173
CGNL1	1.09828e-229	0.59397	0.378	0.17	2.82489e-225
DMD	2.02594e-205	0.592698	0.352	0.167	5.21091e-201
SAT1	3.85558e-53	0.592003	0.834	0.811	9.91693e-49
RSL1D1	6.5739e-306	0.591642	0.886	0.835	1.69087e-301
FBLN2	2.5644e-93	0.591148	0.367	0.26	6.59589e-89
PNISR	1.46343e-237	0.588822	0.816	0.791	3.76408e-233
SNRPD1	6.17776e-116	0.584535	0.556	0.512	1.58898e-111
PABPN1	5.26667e-140	0.583398	0.554	0.48	1.35464e-135
PTP4A3	4.51065e-263	0.582423	0.271	0.085	1.16018e-258
DHX36	8.69552e-191	0.582156	0.692	0.626	2.23657e-186
CLCN5	1.41028e-131	0.581651	0.519	0.423	3.62738e-127
INSIG1	1.00917e-41	0.580944	0.512	0.521	2.59569e-37
RBX1	1.35704e-162	0.580302	0.6	0.53	3.49044e-158
BRI3	3.17964e-96	0.579892	0.441	0.377	8.17834e-92
SPATA13	2.56554e-146	0.579442	0.403	0.262	6.59882e-142
TMED4	1.12754e-168	0.579432	0.651	0.604	2.90016e-164
B3GNT1	8.88478e-154	0.579295	0.472	0.349	2.28525e-149
G3BP1	1.45667e-290	0.578562	0.903	0.846	3.7467e-286
RPL7L1	2.56781e-186	0.574738	0.665	0.616	6.60465e-182
TFAM	2.93578e-147	0.574093	0.635	0.597	7.55113e-143
MANEAL	0	0.573623	0.271	0.069	0
DIAPH2	6.8068e-77	0.573355	0.358	0.279	1.75078e-72
CCNL1	4.7946e-141	0.573114	0.648	0.608	1.23322e-136
TPI1	4.6004e-195	0.572795	0.945	0.886	1.18327e-190
EIF1AX	6.90898e-139	0.572291	0.545	0.477	1.77706e-134
DDAH1	7.10308e-132	0.572028	0.395	0.262	1.82698e-127
NDUFB10	7.48218e-120	0.570935	0.649	0.647	1.92449e-115
UQCR10	5.03775e-180	0.570578	0.661	0.611	1.29576e-175
USP14	1.07741e-177	0.570422	0.711	0.67	2.77119e-173
RPL9	3.31767e-152	0.56754	0.394	0.253	8.53337e-148
DHRS7	1.27171e-119	0.56734	0.569	0.524	3.27098e-115
BTF3	4.43205e-248	0.56582	0.889	0.87	1.13997e-243
STMN3	2.41524e-212	0.565787	0.33	0.15	6.21224e-208
TMEM150C	1.1376e-190	0.565365	0.31	0.14	2.92602e-186
HMGB1	7.28146e-133	0.565328	0.58	0.512	1.87286e-128
GSR	1.97653e-131	0.565327	0.586	0.519	5.08382e-127
RABL6	8.85493e-180	0.565308	0.708	0.579	2.27758e-175
CLTA	2.68259e-234	0.564355	0.816	0.769	6.89989e-230
MT-ND1	2.25537e-156	0.564293	0.97	0.962	5.80104e-152
ATP6V0E1	1.29358e-171	0.564159	0.688	0.645	3.32721e-167
DUT	4.54132e-114	0.564086	0.607	0.571	1.16807e-109
PCBP2	4.45417e-307	0.563582	0.909	0.88	1.14566e-302
TMEM141	1.0327e-105	0.563368	0.512	0.42	2.65621e-101
SHISA5	7.70855e-119	0.562164	0.521	0.464	1.98272e-114
PTGER2	5.07638e-185	0.562084	0.366	0.187	1.30569e-180
MED10	3.45309e-101	0.561311	0.437	0.364	8.88168e-97
NDUFA4	6.7025e-183	0.560737	0.742	0.727	1.72395e-178
FAM162A	3.13497e-59	0.55918	0.492	0.469	8.06347e-55
AKR1C2	5.15267e-150	0.558065	0.487	0.318	1.32532e-145
HSP90AA1	3.8113e-271	0.55697	0.995	0.986	9.80306e-267
ZADH2	1.54453e-88	0.556903	0.461	0.404	3.97268e-84
CASC7	2.46181e-92	0.555875	0.552	0.53	6.33202e-88
PCOLCE	1.68195e-212	0.554831	0.575	0.333	4.32615e-208
QPRT	0	0.553286	0.928	0.898	0
KLF10	9.09383e-120	0.553213	0.393	0.273	2.33902e-115
NDUFS5	4.10714e-199	0.552076	0.762	0.707	1.0564e-194
PTBP3	5.05188e-128	0.55155	0.648	0.618	1.29939e-123
AC016683.6	0	0.550736	0.261	0.043	0
EMC7	5.25785e-132	0.549556	0.531	0.454	1.35237e-127
FAM213A	1.9719e-184	0.549407	0.775	0.762	5.07192e-180
RNF7	9.34124e-136	0.547375	0.639	0.615	2.40266e-131
PSPH	3.32205e-123	0.54686	0.389	0.274	8.54464e-119
CCT8	5.3535e-218	0.546631	0.825	0.797	1.37697e-213
ZFAND5	2.43676e-178	0.545916	0.745	0.703	6.2676e-174
DPY19L1	2.46366e-79	0.545165	0.457	0.407	6.33678e-75
SEZ6L2	2.56319e-178	0.54496	0.337	0.172	6.59277e-174
TPM3	9.54672e-160	0.544857	0.873	0.82	2.45551e-155
STOML2	2.80115e-141	0.544062	0.755	0.74	7.20484e-137
HNRNPA3	8.7598e-131	0.543259	0.69	0.657	2.25311e-126
FGFR3	1.23112e-120	0.542972	0.491	0.374	3.16655e-116
ATP5G1	4.01893e-46	0.542965	0.47	0.481	1.03371e-41
DKK1	3.02788e-194	0.542672	0.763	0.465	7.78801e-190
ATP5B	0	0.541334	0.98	0.949	0
CCDC50	6.99711e-143	0.539584	0.633	0.591	1.79973e-138
RPL36	9.56118e-200	0.539315	0.786	0.766	2.45923e-195
NDUFAB1	3.61086e-133	0.539182	0.602	0.57	9.2875e-129
ATP5J	1.14892e-142	0.537015	0.642	0.627	2.95514e-138
SEC61G	2.14919e-97	0.536624	0.408	0.327	5.52794e-93
TWIST1	1.43629e-138	0.533954	0.471	0.278	3.69429e-134
GPI	1.06888e-98	0.532514	0.69	0.7	2.74927e-94
C15orf41	1.28025e-112	0.53208	0.283	0.164	3.29292e-108
SHC2	1.26008e-238	0.531832	0.295	0.107	3.24104e-234
RSRC1	2.19043e-98	0.531709	0.43	0.349	5.63402e-94
YWHAG	2.62292e-181	0.531488	0.761	0.667	6.74641e-177
NDUFS6	5.53474e-94	0.529749	0.567	0.556	1.42359e-89
GTPBP4	8.47434e-117	0.529504	0.668	0.661	2.17969e-112
MPLKIP	2.14813e-110	0.528323	0.406	0.308	5.52521e-106
ANP32B	7.98875e-153	0.526729	0.795	0.78	2.05479e-148
ZNF292	3.03364e-127	0.526659	0.669	0.641	7.80283e-123
ENPP3	4.87755e-173	0.525842	0.308	0.147	1.25456e-168
AKR1C1	2.61604e-164	0.525335	0.364	0.181	6.72872e-160
MSL1	1.40811e-139	0.524496	0.678	0.658	3.6218e-135
TGFB2	3.28634e-106	0.524473	0.314	0.186	8.4528e-102
ZKSCAN1	6.76518e-215	0.524422	0.855	0.835	1.74007e-210
MMP2	7.03727e-200	0.524142	0.518	0.287	1.81006e-195
TCF20	3.27126e-129	0.522297	0.619	0.564	8.414e-125
NDUFB7	1.71691e-114	0.521376	0.577	0.556	4.41608e-110
SMC1A	1.31321e-63	0.520838	0.668	0.668	3.37771e-59
TCEAL4	5.94461e-78	0.520826	0.478	0.437	1.52901e-73
CECR5	4.67003e-115	0.52053	0.337	0.218	1.20118e-110
NDUFA13	4.17771e-120	0.520469	0.563	0.525	1.07455e-115
IMPDH2	4.1605e-142	0.519801	0.705	0.674	1.07012e-137
SRF	3.1171e-103	0.518339	0.549	0.495	8.0175e-99
ASPSCR1	1.97456e-233	0.518101	0.879	0.653	5.07876e-229
SREBF2	2.9276e-112	0.517319	0.631	0.62	7.53009e-108
SLC12A7	1.14662e-78	0.517161	0.468	0.424	2.94921e-74
LSM3	1.04231e-92	0.516967	0.56	0.535	2.68093e-88
ARID4B	1.20547e-142	0.516437	0.693	0.678	3.1006e-138
GOLIM4	5.10887e-139	0.516296	0.744	0.736	1.31405e-134
BCCIP	3.91642e-81	0.516077	0.579	0.584	1.00734e-76
CDH2	2.0503e-134	0.515649	0.59	0.364	5.27357e-130
SNRPA1	8.96774e-95	0.515425	0.461	0.399	2.30659e-90
ASNS	1.16656e-13	0.514951	0.302	0.303	3.00051e-09
RDH14	1.60672e-145	0.514626	0.343	0.201	4.13264e-141
PPIA	2.20615e-131	0.513947	0.624	0.604	5.67445e-127
BLOC1S6	1.86524e-101	0.513494	0.534	0.498	4.79758e-97
LIN7A	3.53761e-97	0.511979	0.509	0.422	9.09908e-93
PAXIP1-AS1	1.77839e-221	0.511444	0.253	0.085	4.57419e-217
BAMBI	2.75433e-119	0.511436	0.703	0.646	7.0844e-115
ZFP36L2	1.61033e-125	0.510775	0.626	0.551	4.14193e-121
BNIP3	8.80512e-177	0.510655	0.51	0.328	2.26477e-172
UFM1	2.58138e-92	0.510605	0.487	0.438	6.63957e-88
MID1IP1	1.12196e-99	0.509207	0.439	0.355	2.8858e-95
NXPE3	5.9927e-203	0.507804	0.266	0.101	1.54138e-198
NDUFS2	1.74024e-161	0.506699	0.72	0.685	4.47607e-157
CHURC1	8.50809e-115	0.506659	0.488	0.397	2.18836e-110
GTF3C4	8.01548e-94	0.506395	0.546	0.503	2.06166e-89
GATA6	2.17114e-91	0.506164	0.338	0.237	5.5844e-87
ZRANB1	4.87687e-96	0.504937	0.539	0.505	1.25438e-91
SMC6	4.45248e-87	0.504421	0.565	0.547	1.14522e-82
TOB2	6.03435e-87	0.504413	0.499	0.454	1.55209e-82
HNRNPA0	1.21796e-183	0.504258	0.775	0.723	3.13272e-179
CBX3	1.29719e-164	0.503181	0.712	0.664	3.33651e-160
KEAP1	1.17504e-82	0.502962	0.473	0.43	3.02231e-78
PKM	2.28872e-220	0.502583	0.948	0.827	5.88682e-216
DEGS1	9.4785e-107	0.50126	0.44	0.342	2.43796e-102
GPATCH2L	3.45564e-110	0.501155	0.598	0.573	8.88824e-106
UBAP2	1.69847e-104	0.500652	0.561	0.519	4.36862e-100
RPL7A	2.36771e-239	0.500607	0.935	0.896	6.08999e-235
ARL6IP1	9.32741e-31	0.500399	0.616	0.631	2.3991e-26
UTP3	2.23181e-57	0.499782	0.448	0.43	5.74044e-53
AC013394.2	3.07124e-82	0.499628	0.482	0.441	7.89954e-78
EIF5B	1.22605e-73	0.498733	0.781	0.81	3.15353e-69
GAS2L3	1.08887e-54	0.497915	0.459	0.425	2.80067e-50
U2AF1	5.72957e-95	0.497299	0.488	0.43	1.4737e-90
ANGPTL2	5.6125e-88	0.495935	0.324	0.215	1.44359e-83
CNIH4	2.98205e-144	0.495907	0.708	0.697	7.67013e-140
LAMTOR4	8.91967e-100	0.49451	0.514	0.467	2.29423e-95
RNF8	7.72243e-75	0.494425	0.405	0.342	1.98629e-70
RBMS1	7.54231e-91	0.493686	0.51	0.471	1.93996e-86
ACP1	1.55632e-139	0.49328	0.71	0.695	4.00301e-135
PPM1H	3.75552e-98	0.493151	0.496	0.395	9.65957e-94
TAF1B	2.9832e-80	0.492987	0.348	0.264	7.67308e-76
NDUFA5	3.38068e-87	0.491508	0.405	0.331	8.69545e-83
KIF21A	1.17301e-94	0.491488	0.585	0.542	3.01711e-90
RPL4	0	0.49137	0.996	0.989	0
LYRM7	9.66028e-83	0.490149	0.368	0.285	2.48472e-78
SEC31B	6.26924e-91	0.489144	0.514	0.477	1.61251e-86
SLC25A6	3.48326e-187	0.488906	0.92	0.891	8.95929e-183
SLIRP	3.20623e-76	0.488825	0.518	0.509	8.24675e-72
PDE5A	7.98757e-78	0.487655	0.416	0.323	2.05448e-73
PRC1	9.47268e-13	0.487485	0.466	0.472	2.43647e-08
PKIB	1.25034e-170	0.487293	0.288	0.128	3.216e-166
ACN9	2.18244e-118	0.486958	0.322	0.201	5.61346e-114
EIF2S3	6.72705e-133	0.485429	0.706	0.685	1.73027e-128
ARL4D	2.47268e-98	0.48528	0.322	0.205	6.35999e-94
COX5A	3.88155e-135	0.481958	0.698	0.696	9.98374e-131
YIF1A	6.76483e-79	0.479848	0.497	0.463	1.73998e-74
RPS13	1.77855e-188	0.478971	0.902	0.91	4.57461e-184
NHP2	2.41824e-70	0.478212	0.584	0.597	6.21995e-66
PCSK2	2.59958e-218	0.478052	0.319	0.119	6.68639e-214
C3orf58	4.03883e-77	0.477996	0.365	0.284	1.03883e-72
CHST11	9.60726e-92	0.477594	0.407	0.267	2.47108e-87
LINC00657	5.33438e-205	0.477569	0.895	0.849	1.37206e-200
SF3A3	4.57151e-64	0.476939	0.602	0.606	1.17584e-59
C5orf24	5.90767e-96	0.476633	0.544	0.508	1.51951e-91
SESTD1	3.58184e-63	0.476369	0.494	0.466	9.21284e-59
PNN	2.4648e-101	0.475933	0.783	0.798	6.33972e-97
WDR82	3.27766e-142	0.474413	0.712	0.664	8.43047e-138
MKI67IP	2.75218e-69	0.474309	0.462	0.429	7.07887e-65
TROVE2	1.52059e-112	0.473366	0.655	0.657	3.91112e-108
PEA15	7.34564e-63	0.473027	0.473	0.454	1.88937e-58
SQLE	3.36316e-138	0.472924	0.879	0.863	8.65038e-134
JUND	1.23217e-69	0.472501	0.555	0.533	3.16928e-65
HERC3	1.89346e-117	0.472139	0.293	0.159	4.87017e-113
DST	3.26881e-72	0.471649	0.657	0.643	8.40772e-68
HAS2	1.42297e-86	0.471519	0.286	0.182	3.66003e-82
ZC3H15	7.91049e-110	0.470479	0.641	0.627	2.03466e-105
DAD1	4.53722e-139	0.470025	0.747	0.757	1.16702e-134
IK	5.19491e-98	0.469232	0.631	0.633	1.33618e-93
DNAJC9	2.06415e-61	0.468912	0.471	0.436	5.3092e-57
CBR1	6.34741e-70	0.468861	0.423	0.357	1.63262e-65
MPHOSPH8	1.25986e-69	0.468577	0.504	0.482	3.24048e-65
PRRC2C	1.08564e-242	0.467218	0.973	0.963	2.79238e-238
ME1	1.24637e-96	0.466904	0.353	0.228	3.2058e-92
PSMG3	9.33242e-56	0.466786	0.395	0.355	2.40039e-51
RABGGTB	5.60937e-68	0.466578	0.442	0.395	1.44279e-63
PDZD8	3.49689e-90	0.466305	0.597	0.581	8.99436e-86
ZNF706	1.13743e-75	0.464769	0.397	0.331	2.9256e-71
THOC2	5.85254e-137	0.464594	0.752	0.762	1.50533e-132
MIEN1	1.09987e-64	0.464249	0.459	0.428	2.82897e-60
TUBB2B	9.89632e-136	0.464218	0.601	0.374	2.54543e-131
JUN	9.12295e-42	0.464148	0.747	0.724	2.34651e-37
LYST	4.51815e-95	0.464056	0.302	0.19	1.16211e-90
SSX2IP	1.79267e-50	0.464041	0.375	0.325	4.61093e-46
ATF3	2.72917e-137	0.46316	0.634	0.464	7.01969e-133
ARF1	1.32528e-190	0.462861	0.896	0.856	3.40876e-186
NDRG2	2.44744e-95	0.462363	0.334	0.225	6.29507e-91
ATP6V0B	6.64344e-136	0.462355	0.71	0.655	1.70876e-131
NUDT3	3.67585e-101	0.462058	0.71	0.707	9.45465e-97
RRP1B	1.03209e-76	0.460648	0.634	0.625	2.65464e-72
MSRB1	5.26677e-28	0.459459	0.448	0.478	1.35467e-23
N4BP2L2	4.00125e-81	0.45931	0.549	0.53	1.02916e-76
BLMH	1.93627e-100	0.459217	0.626	0.602	4.98029e-96
NDUFB5	2.73339e-76	0.458387	0.5	0.472	7.03056e-72
E2F6	9.76514e-96	0.456703	0.331	0.227	2.51169e-91
FOXJ3	2.26576e-57	0.456237	0.423	0.391	5.82776e-53
ATF6	1.00252e-94	0.455643	0.635	0.639	2.57859e-90
ZNF711	4.82459e-66	0.454282	0.468	0.423	1.24093e-61
IGF1R	6.0653e-89	0.452197	0.496	0.403	1.56006e-84
ZEB1	2.75285e-77	0.45171	0.38	0.29	7.08059e-73
SNX27	7.78393e-53	0.451634	0.574	0.605	2.00211e-48
REEP6	1.9691e-150	0.45081	0.258	0.115	5.06471e-146
TSPAN12	2.76017e-74	0.450637	0.303	0.212	7.09944e-70
NTPCR	1.73136e-63	0.45034	0.464	0.438	4.45322e-59
SSBP1	1.81735e-102	0.450146	0.692	0.67	4.67441e-98
GADD45GIP1	2.91558e-78	0.449833	0.621	0.635	7.49915e-74
RBBP6	2.51479e-111	0.449383	0.722	0.712	6.4683e-107
PARP1	2.53894e-121	0.449364	0.897	0.875	6.53041e-117
TOPBP1	9.47039e-61	0.449323	0.567	0.553	2.43588e-56
RP11-220I1.1	1.44862e-61	0.448954	0.437	0.399	3.726e-57
SCAMP1	3.24507e-57	0.44876	0.422	0.39	8.34665e-53
TMA7	3.72245e-66	0.448143	0.419	0.369	9.57452e-62
MAP4K4	4.40004e-95	0.447779	0.775	0.786	1.13174e-90
LINC00667	1.80499e-50	0.446615	0.367	0.32	4.6426e-46
RPL36AL	2.95108e-139	0.44646	0.74	0.734	7.59047e-135
IPO9	5.24779e-75	0.446303	0.746	0.756	1.34978e-70
EGR1	2.22018e-107	0.446102	0.756	0.698	5.71052e-103
TIMM13	1.27965e-68	0.445648	0.604	0.629	3.29138e-64
UBQLN1	2.29674e-126	0.445168	0.719	0.698	5.90744e-122
BEX4	9.0464e-77	0.444727	0.425	0.35	2.32683e-72
GNL3	2.73511e-103	0.444283	0.713	0.718	7.03497e-99
C6orf48	2.79724e-222	0.444207	0.905	0.83	7.19477e-218
HMGXB4	1.46032e-52	0.444131	0.443	0.423	3.75609e-48
YTHDC1	3.36132e-96	0.444018	0.621	0.612	8.64566e-92
EIF2S2	4.57394e-79	0.443145	0.568	0.552	1.17646e-74
CALD1	9.99055e-70	0.441804	0.658	0.648	2.56967e-65
RANGRF	2.60034e-61	0.441456	0.455	0.428	6.68834e-57
PSMA3	4.24533e-77	0.440919	0.615	0.626	1.09194e-72
GLA	4.99601e-45	0.44067	0.351	0.307	1.28502e-40
QARS	9.18413e-129	0.440506	0.781	0.772	2.36225e-124
ID3	3.19072e-92	0.440457	0.59	0.509	8.20685e-88
RPL11	2.63569e-217	0.440344	0.968	0.952	6.77926e-213
RBM33	1.45928e-42	0.439847	0.461	0.46	3.75341e-38
SLC29A1	1.34663e-77	0.438767	0.292	0.197	3.46367e-73
EIF4A3	8.29367e-103	0.438681	0.656	0.633	2.13322e-98
RPL28	1.6391e-142	0.438606	0.83	0.849	4.21592e-138
BRWD3	8.09472e-61	0.437351	0.51	0.5	2.08204e-56
BCL2L11	3.325e-46	0.436785	0.328	0.273	8.55224e-42
UCHL5	2.05239e-37	0.436386	0.513	0.538	5.27895e-33
MYL12A	6.66356e-112	0.436285	0.751	0.714	1.71394e-107
ZNF24	9.34058e-91	0.436191	0.657	0.664	2.40249e-86
DNPH1	2.12234e-67	0.435717	0.582	0.574	5.45887e-63
SLC50A1	2.56229e-59	0.435366	0.418	0.367	6.59046e-55
PRKAR2A	1.08895e-66	0.434984	0.576	0.588	2.8009e-62
TPR	7.52486e-96	0.433837	0.916	0.931	1.93547e-91
UXT	1.5912e-68	0.433023	0.555	0.569	4.09271e-64
DDX17	5.6802e-158	0.432717	0.903	0.871	1.461e-153
MED4	2.16441e-60	0.432507	0.459	0.437	5.56709e-56
WHSC1L1	2.32159e-94	0.432115	0.698	0.683	5.97135e-90
ALDOC	7.34555e-68	0.431933	0.449	0.381	1.88935e-63
DDT	5.42738e-60	0.431498	0.313	0.245	1.39598e-55
C22orf39	1.26236e-54	0.430594	0.314	0.25	3.24693e-50
COL4A3BP	1.26906e-62	0.4305	0.533	0.527	3.26414e-58
WBSCR22	1.35781e-40	0.430215	0.443	0.444	3.49243e-36
PA2G4	5.46172e-65	0.430149	0.715	0.751	1.40481e-60
TCEA1	4.65127e-90	0.430113	0.309	0.205	1.19635e-85
SH2D4A	3.19607e-90	0.430008	0.547	0.483	8.22061e-86
PSMD4	1.02526e-125	0.429373	0.775	0.782	2.63708e-121
MARCH6	1.25854e-115	0.429256	0.722	0.733	3.23709e-111
ZNF326	1.88905e-22	0.428811	0.43	0.453	4.85883e-18
PGP	6.33979e-48	0.428518	0.525	0.53	1.63066e-43
BMS1	1.78727e-71	0.428377	0.646	0.672	4.59703e-67
GTF2F2	1.17477e-53	0.427938	0.423	0.391	3.02163e-49
GIGYF2	1.05557e-80	0.427689	0.646	0.649	2.71504e-76
SREK1IP1	1.55091e-60	0.426892	0.445	0.405	3.9891e-56
C6orf89	1.94016e-61	0.426229	0.529	0.527	4.99028e-57
RTF1	4.59835e-113	0.425651	0.722	0.711	1.18274e-108
ATP2B4	4.0191e-58	0.424187	0.432	0.373	1.03375e-53
ARL5B	1.01184e-53	0.423825	0.56	0.579	2.60254e-49
KHDRBS3	1.37393e-105	0.423813	0.547	0.406	3.53388e-101
MOCS2	3.40156e-66	0.423811	0.386	0.32	8.74915e-62
RBM8A	1.00627e-90	0.423438	0.619	0.616	2.58822e-86
LMO2	1.611e-104	0.422885	0.271	0.148	4.14366e-100
CCNB1IP1	4.75869e-62	0.422721	0.658	0.69	1.22398e-57
CAMK2N1	1.80553e-61	0.42269	0.43	0.37	4.64402e-57
ANAPC16	6.67781e-68	0.422571	0.549	0.555	1.7176e-63
RAD23B	3.20152e-110	0.422557	0.712	0.714	8.23464e-106
SUPT16H	1.57408e-86	0.422288	0.842	0.828	4.0487e-82
IPO5	1.00054e-136	0.421577	0.832	0.807	2.57348e-132
FAM60A	2.81994e-78	0.421349	0.597	0.593	7.25316e-74
COA3	1.14688e-53	0.421013	0.57	0.6	2.9499e-49
SV2A	5.42422e-64	0.420574	0.359	0.273	1.39516e-59
ECI1	6.76281e-79	0.417984	0.618	0.621	1.73946e-74
TMEM205	1.18845e-37	0.417734	0.413	0.404	3.05682e-33
POLR2F	1.80023e-60	0.417635	0.574	0.592	4.63038e-56
CHCHD10	1.58032e-34	0.417098	0.396	0.375	4.06475e-30
CALM1	3.67267e-120	0.41674	0.91	0.886	9.44648e-116
TMEM56	3.83703e-93	0.416065	0.341	0.225	9.86922e-89
NOL10	1.9304e-39	0.415974	0.418	0.406	4.96519e-35
RPS6	0	0.415884	0.996	0.994	0
MSX1	1.0572e-223	0.414827	0.817	0.51	2.71921e-219
MAPRE2	2.36598e-44	0.414531	0.399	0.363	6.08553e-40
DDX27	2.31673e-58	0.413548	0.55	0.557	5.95885e-54
RPS5	0	0.413212	0.998	0.989	0
TWISTNB	3.86269e-37	0.412084	0.359	0.33	9.93524e-33
C1orf35	2.15734e-37	0.411966	0.385	0.365	5.5489e-33
ISG20L2	7.86678e-54	0.411676	0.559	0.581	2.02341e-49
MORF4L1	5.51483e-105	0.411488	0.726	0.726	1.41847e-100
POM121C	6.18548e-44	0.411395	0.333	0.29	1.59097e-39
PSMA6	8.17756e-104	0.411021	0.706	0.711	2.10335e-99
HDGF	2.66895e-115	0.410356	0.887	0.845	6.86481e-111
SRSF11	3.91547e-140	0.410034	0.848	0.825	1.0071e-135
SMAD5	4.16984e-78	0.409877	0.62	0.623	1.07253e-73
PFKP	6.93822e-101	0.409334	0.305	0.175	1.78458e-96
RBBP5	1.39639e-47	0.408945	0.398	0.365	3.59166e-43
ENO2	3.89053e-49	0.408807	0.349	0.288	1.00068e-44
NAA30	1.44823e-48	0.408444	0.403	0.365	3.725e-44
HMGCS1	1.42142e-21	0.408278	0.7	0.765	3.65603e-17
C21orf59	2.65272e-42	0.408077	0.291	0.237	6.82305e-38
SMARCC1	5.18696e-155	0.40796	0.895	0.736	1.33414e-150
RTFDC1	4.77562e-70	0.407805	0.608	0.616	1.22834e-65
SCAPER	9.23921e-56	0.407636	0.388	0.326	2.37642e-51
MYO10	5.56372e-48	0.407017	0.508	0.498	1.43105e-43
DYRK2	6.62128e-50	0.406663	0.47	0.452	1.70306e-45
MYADM	1.0839e-62	0.405585	0.377	0.3	2.7879e-58
EMC4	4.47627e-78	0.404834	0.657	0.674	1.15134e-73
NUPL1	1.37099e-46	0.404768	0.49	0.494	3.52632e-42
UHMK1	1.17768e-56	0.404425	0.579	0.569	3.02911e-52
DNAJC19	9.87522e-55	0.404166	0.321	0.258	2.54001e-50
HSPH1	1.119e-49	0.404124	0.622	0.603	2.87817e-45
KLHL15	1.26171e-63	0.40347	0.275	0.194	3.24525e-59
DENR	9.93843e-72	0.403256	0.605	0.624	2.55626e-67
PIR	2.45402e-78	0.403096	0.251	0.155	6.31198e-74
FOXK1	5.65758e-34	0.402506	0.378	0.357	1.45519e-29
RAC1	1.77171e-120	0.40244	0.776	0.738	4.55701e-116
COX16	1.17527e-45	0.402364	0.339	0.292	3.02292e-41
ATP5H	2.30478e-63	0.402136	0.581	0.6	5.92813e-59
CCT4	2.27519e-118	0.401871	0.844	0.815	5.85203e-114
EIF3J	1.2302e-52	0.40182	0.544	0.562	3.1642e-48
EBP	3.46091e-86	0.401598	0.754	0.771	8.90181e-82
GOLGA7	8.60832e-58	0.400787	0.533	0.54	2.21415e-53
JPX	1.66667e-66	0.40072	0.271	0.186	4.28685e-62
PTPRS	2.2644e-92	0.400622	0.416	0.291	5.82425e-88
THOC3	1.1959e-69	0.400499	0.269	0.182	3.07597e-65
RNASEH2C	3.221e-37	0.400475	0.519	0.532	8.28473e-33
DDX46	5.4695e-17	0.399893	0.591	0.686	1.40681e-12
EIF4H	1.59713e-72	0.399682	0.614	0.633	4.10799e-68
SLC39A3	1.55909e-38	0.399337	0.306	0.261	4.01013e-34
CEBPZ	9.85026e-67	0.399021	0.609	0.623	2.53358e-62
NARS	1.44407e-80	0.398019	0.673	0.694	3.71428e-76
SNW1	2.65776e-59	0.397866	0.563	0.577	6.83603e-55
CBX1	9.8971e-89	0.397543	0.663	0.61	2.54563e-84
SAP18	5.38997e-115	0.397041	0.779	0.775	1.38635e-110
ANAPC11	2.31873e-87	0.396923	0.703	0.717	5.96402e-83
MCL1	5.63269e-95	0.395954	0.768	0.775	1.44879e-90
S100A6	0	0.395619	0.68	0.327	0
NABP2	9.32728e-39	0.395518	0.337	0.3	2.39907e-34
NEDD8	4.17896e-85	0.394447	0.703	0.727	1.07487e-80
NUDCD2	5.22265e-48	0.394409	0.432	0.411	1.34332e-43
MRPL34	1.71066e-34	0.393765	0.405	0.402	4.39999e-30
DPY30	9.11935e-60	0.393401	0.563	0.562	2.34559e-55
RPL13	4.09516e-228	0.392899	0.982	0.971	1.05332e-223
PITX1	2.00296e-27	0.392816	0.318	0.28	5.15182e-23
ABHD14B	5.19908e-55	0.392143	0.286	0.212	1.33726e-50
CHCHD1	4.99409e-49	0.392109	0.517	0.537	1.28453e-44
PABPC1	0	0.39197	0.996	0.987	0
CEP350	3.72268e-92	0.391535	0.764	0.796	9.57511e-88
NUFIP2	1.66557e-81	0.391526	0.704	0.723	4.28401e-77
IP6K2	4.29606e-69	0.391475	0.639	0.64	1.10499e-64
AHCTF1	2.90239e-62	0.390331	0.558	0.56	7.46524e-58
KPNB1	4.4004e-170	0.390234	0.941	0.922	1.13183e-165
PSIP1	1.15963e-58	0.390187	0.635	0.612	2.98269e-54
G6PD	5.34223e-07	0.390128	0.291	0.311	0.0137407
WBP4	2.85524e-49	0.389974	0.326	0.266	7.34397e-45
RPL32	9.90502e-128	0.389913	0.882	0.878	2.54767e-123
SSBP4	1.02962e-44	0.38976	0.307	0.253	2.64828e-40
GGNBP2	6.47747e-72	0.389696	0.662	0.693	1.66607e-67
KIAA0101	2.19392e-08	0.389155	0.355	0.386	0.000564297
SLC16A3	1.46764e-58	0.388423	0.386	0.302	3.77492e-54
CHD1	6.99298e-70	0.388301	0.672	0.692	1.79867e-65
LSM5	4.51253e-42	0.388173	0.423	0.409	1.16067e-37
GGCT	3.93693e-32	0.387907	0.445	0.46	1.01262e-27
PSMD2	4.63545e-70	0.387499	0.824	0.76	1.19229e-65
TLE1	1.53195e-37	0.387192	0.335	0.289	3.94034e-33
UBE2M	1.36872e-49	0.386627	0.307	0.246	3.52048e-45
PEG3	6.04222e-102	0.38659	0.957	0.756	1.55412e-97
PDCD7	8.73599e-41	0.38578	0.478	0.484	2.24698e-36
UBE2B	2.64264e-41	0.385548	0.498	0.522	6.79713e-37
SSR4	3.676e-72	0.385371	0.65	0.684	9.45503e-68
C8orf59	5.01977e-31	0.38485	0.422	0.432	1.29114e-26
ATP6V1F	1.56629e-46	0.384287	0.554	0.583	4.02865e-42
FAM69B	6.72468e-61	0.384218	0.276	0.195	1.72966e-56
DRAM2	4.22628e-42	0.38295	0.318	0.271	1.08704e-37
NDUFS4	1.50514e-41	0.382946	0.45	0.447	3.87137e-37
GNL2	6.03287e-29	0.382677	0.528	0.585	1.55172e-24
LINC00493	4.87718e-25	0.38252	0.384	0.389	1.25446e-20
REPIN1	1.1783e-45	0.382355	0.505	0.517	3.03072e-41
TBC1D7	5.42184e-35	0.38232	0.289	0.244	1.39455e-30
YWHAZ	1.74082e-127	0.382206	0.835	0.782	4.47756e-123
GGPS1	3.97233e-50	0.382049	0.545	0.568	1.02172e-45
HAUS6	6.65983e-30	0.38197	0.374	0.364	1.71297e-25
NUB1	4.38454e-38	0.381651	0.48	0.495	1.12775e-33
DUSP5	2.48187e-63	0.381557	0.42	0.34	6.38363e-59
MRPL9	2.96154e-49	0.381037	0.548	0.569	7.61739e-45
ANP32E	1.65816e-53	0.380841	0.671	0.679	4.26494e-49
HSPA1B	5.31227e-16	0.380736	0.357	0.371	1.36637e-11
UBE2V2	6.05192e-45	0.380615	0.534	0.565	1.55662e-40
MRPL14	1.11174e-67	0.380446	0.633	0.662	2.8595e-63
EIF3L	1.90723e-107	0.380233	0.84	0.853	4.9056e-103
ROCK1	3.84117e-63	0.379964	0.6	0.615	9.87988e-59
GNAI2	3.67701e-56	0.379458	0.494	0.452	9.45765e-52
PAQR8	4.52823e-40	0.378546	0.425	0.401	1.16471e-35
PTPRF	1.49917e-106	0.37829	0.785	0.752	3.85602e-102
RNF130	1.05203e-40	0.37814	0.435	0.416	2.70593e-36
FAM204A	5.25081e-29	0.37779	0.348	0.333	1.35056e-24
TOMM5	6.64286e-53	0.37775	0.271	0.202	1.70861e-48
RPL19	6.13995e-289	0.377189	0.991	0.972	1.57926e-284
NHP2L1	6.96285e-67	0.377163	0.646	0.661	1.79092e-62
RPL8	0	0.377	0.999	0.992	0
NAP1L1	2.76206e-195	0.376984	0.964	0.949	7.10429e-191
UBE2I	2.7435e-74	0.376605	0.655	0.649	7.05655e-70
SECISBP2	2.1092e-40	0.375608	0.512	0.522	5.42508e-36
POLR2H	5.30713e-45	0.375129	0.566	0.594	1.36505e-40
SAFB	4.23418e-60	0.37491	0.632	0.643	1.08907e-55
ZNF33A	1.96875e-30	0.3749	0.431	0.432	5.06382e-26
METTL2B	3.15054e-39	0.374725	0.314	0.269	8.10352e-35
C7orf55-LUC7L2	1.05054e-33	0.374575	0.408	0.404	2.70209e-29
TMEM14B	6.27257e-28	0.37432	0.406	0.418	1.61337e-23
H2AFV	5.99039e-78	0.373952	0.748	0.706	1.54079e-73
CALU	1.6686e-118	0.373799	0.886	0.888	4.29182e-114
INSIG2	3.36975e-50	0.373746	0.474	0.438	8.66732e-46
CCDC104	6.44018e-38	0.373629	0.363	0.33	1.65648e-33
TRMT10C	5.71926e-36	0.37342	0.433	0.431	1.47105e-31
KDM5B	4.8472e-62	0.372505	0.733	0.706	1.24675e-57
SNRNP48	4.72324e-41	0.372241	0.475	0.477	1.21486e-36
SLCO4A1	9.29868e-85	0.372141	0.261	0.153	2.39171e-80
SUPT20H	5.95222e-37	0.371868	0.451	0.447	1.53097e-32
KPNA5	1.06675e-56	0.371797	0.272	0.194	2.7438e-52
DGUOK	1.85959e-36	0.371226	0.424	0.42	4.78305e-32
SMIM11	2.12797e-65	0.37076	0.252	0.167	5.47335e-61
UPF3A	5.33567e-48	0.370409	0.286	0.222	1.37239e-43
TMTC1	4.72844e-116	0.370304	0.286	0.145	1.2162e-111
YRDC	3.16546e-30	0.370261	0.314	0.285	8.14187e-26
BTAF1	1.60114e-32	0.370125	0.512	0.539	4.1183e-28
NUDT4	1.77595e-19	0.369988	0.318	0.311	4.56793e-15
RBM26	2.33583e-39	0.369807	0.538	0.566	6.008e-35
SLC16A1	1.76346e-98	0.369792	0.818	0.791	4.5358e-94
PTGES3	2.03744e-84	0.369716	0.741	0.753	5.24051e-80
RNASEH1	3.17221e-33	0.369633	0.3	0.261	8.15924e-29
CUTA	3.86775e-82	0.369493	0.733	0.741	9.94823e-78
AKAP9	1.2613e-74	0.369253	0.693	0.711	3.24419e-70
PSMB2	1.54392e-45	0.369219	0.568	0.585	3.97111e-41
WDR54	8.27832e-32	0.369146	0.329	0.291	2.12927e-27
JTB	8.4966e-109	0.369076	0.76	0.743	2.18541e-104
TMEM261	2.18021e-26	0.368965	0.4	0.407	5.60771e-22
M6PR	3.8919e-59	0.368782	0.59	0.615	1.00103e-54
RBM25	5.44e-36	0.368741	0.721	0.785	1.39922e-31
RNF187	1.51243e-33	0.368647	0.539	0.577	3.89013e-29
ARL5A	7.79555e-46	0.368276	0.525	0.543	2.00509e-41
PTPLB	2.95712e-31	0.367871	0.456	0.468	7.606e-27
DGKD	5.90205e-71	0.367494	0.646	0.617	1.51807e-66
COX14	4.31463e-48	0.367215	0.374	0.325	1.10977e-43
ACADM	1.33339e-26	0.36719	0.425	0.437	3.42961e-22
RPL3	3.37383e-182	0.366864	0.995	0.985	8.67783e-178
DNAJC1	8.83454e-37	0.366764	0.432	0.424	2.27233e-32
BOD1	5.06548e-46	0.366575	0.528	0.539	1.30289e-41
DDX21	1.37983e-56	0.366273	0.782	0.796	3.54906e-52
TMEM209	7.72086e-28	0.366265	0.379	0.37	1.98588e-23
RACGAP1	1.86912e-29	0.366152	0.355	0.322	4.80756e-25
SRP14	7.96939e-121	0.366066	0.825	0.815	2.04981e-116
SUMO3	1.21834e-41	0.365408	0.537	0.565	3.1337e-37
TRAPPC3	4.90247e-36	0.365044	0.384	0.363	1.26096e-31
SPG20	1.06842e-50	0.364303	0.479	0.433	2.74809e-46
ERP29	9.35762e-142	0.364041	0.855	0.859	2.40687e-137
FEM1B	2.88931e-35	0.36365	0.52	0.556	7.4316e-31
ARMC10	1.73773e-42	0.362802	0.265	0.206	4.46963e-38
PPP4R2	1.48523e-51	0.36254	0.58	0.611	3.82016e-47
VPS36	4.45077e-26	0.362535	0.425	0.443	1.14478e-21
KLHDC10	5.86741e-33	0.362463	0.44	0.44	1.50916e-28
RHEB	3.64442e-30	0.36242	0.319	0.29	9.37381e-26
PPP1R15B	2.54803e-75	0.361464	0.695	0.697	6.55378e-71
FRA10AC1	2.30151e-31	0.361457	0.318	0.285	5.91971e-27
SUPT4H1	1.02196e-43	0.359867	0.487	0.484	2.6286e-39
SNHG15	4.11184e-38	0.359438	0.305	0.257	1.05761e-33
ATP5G3	5.29593e-98	0.359234	0.887	0.865	1.36217e-93
MSN	1.56703e-48	0.358454	0.416	0.354	4.03056e-44
MRPS5	6.4866e-41	0.357347	0.526	0.549	1.66842e-36
SURF6	2.04595e-20	0.357271	0.375	0.382	5.2624e-16
ANKRD12	1.90971e-38	0.357188	0.505	0.519	4.91196e-34
PPP4C	1.17577e-34	0.356587	0.43	0.43	3.0242e-30
C20orf24	5.94637e-34	0.356065	0.405	0.384	1.52947e-29
NUP50	1.38465e-34	0.355942	0.441	0.436	3.56145e-30
DEK	1.45082e-31	0.355672	0.749	0.785	3.73165e-27
SMC2	2.90595e-10	0.355491	0.461	0.517	7.4744e-06
PXK	3.91054e-35	0.35526	0.26	0.208	1.00583e-30
SNRPD3	3.74627e-60	0.355201	0.651	0.683	9.63577e-56
APPL1	8.38696e-28	0.355035	0.475	0.503	2.15721e-23
MRP63	1.16324e-38	0.354805	0.516	0.541	2.99197e-34
OPA1	2.21816e-43	0.354601	0.542	0.553	5.70534e-39
FKBP1A	6.98115e-29	0.354264	0.454	0.475	1.79562e-24
ATRX	4.72664e-96	0.35382	0.771	0.779	1.21574e-91
KIF5B	1.39543e-111	0.353546	0.906	0.866	3.58918e-107
RPL5	3.9289e-126	0.353194	0.967	0.972	1.01055e-121
MIA3	5.46165e-97	0.352956	0.759	0.78	1.40479e-92
ARPC5	1.14888e-57	0.352953	0.694	0.71	2.95505e-53
MIS18A	4.29512e-25	0.352754	0.335	0.315	1.10475e-20
IL6R	1.62318e-81	0.352455	0.251	0.141	4.17497e-77
BNIP3L	1.97486e-68	0.352233	0.673	0.67	5.07953e-64
VAPA	5.47836e-47	0.352207	0.569	0.592	1.40909e-42
LUC7L	6.66905e-49	0.352083	0.56	0.539	1.71535e-44
CDC40	4.49414e-29	0.351913	0.33	0.302	1.15594e-24
ATP5G2	1.39298e-61	0.351858	0.671	0.708	3.58288e-57
CSNK2A1	4.90394e-73	0.351815	0.722	0.749	1.26134e-68
ATP6AP2	4.23571e-33	0.351775	0.481	0.505	1.08947e-28
CSNK1D	3.58957e-61	0.35172	0.651	0.685	9.23274e-57
ATP5C1	1.53575e-63	0.351704	0.715	0.748	3.95011e-59
VIM	5.74787e-260	0.351559	0.949	0.445	1.47841e-255
RIOK1	1.00149e-23	0.351005	0.402	0.412	2.57594e-19
TMED8	1.76441e-18	0.350818	0.359	0.363	4.53823e-14
TMEM37	2.5145e-60	0.350612	0.311	0.22	6.46753e-56
BSG	6.8622e-64	0.349765	0.693	0.69	1.76503e-59
SNX3	1.07583e-47	0.349619	0.583	0.623	2.76714e-43
NDFIP2	5.45864e-29	0.349519	0.375	0.358	1.40402e-24
FAM189B	4.9075e-21	0.3495	0.435	0.466	1.26226e-16
RPS16	1.28284e-123	0.349483	0.971	0.964	3.29958e-119
TES	3.3825e-43	0.348515	0.575	0.591	8.70013e-39
C19orf53	6.29675e-53	0.348386	0.602	0.64	1.61959e-48
ATP5O	1.67091e-46	0.348064	0.575	0.612	4.29775e-42
PFKFB4	1.52112e-15	0.348001	0.317	0.307	3.91247e-11
UPF3B	9.32672e-23	0.347577	0.34	0.322	2.39893e-18
LINC00963	1.42704e-30	0.347452	0.254	0.207	3.6705e-26
NAT14	1.49937e-24	0.347059	0.312	0.29	3.85653e-20
UQCRQ	1.62066e-45	0.346619	0.709	0.739	4.16851e-41
NCBP2-AS2	2.18645e-18	0.346571	0.352	0.358	5.62376e-14
PCNP	1.49617e-37	0.346229	0.534	0.569	3.84829e-33
SBDS	1.00275e-23	0.346137	0.403	0.406	2.57918e-19
WASF3	4.16888e-24	0.346057	0.349	0.34	1.07228e-19
RNF20	9.16323e-27	0.345993	0.51	0.539	2.35687e-22
CHCHD3	3.5415e-28	0.345664	0.402	0.402	9.10908e-24
TXLNG	2.9161e-22	0.345561	0.398	0.405	7.50049e-18
PFKM	4.16188e-37	0.345556	0.533	0.56	1.07048e-32
MPHOSPH10	2.81933e-34	0.344715	0.532	0.565	7.25161e-30
COX7B	2.93945e-26	0.344565	0.439	0.456	7.56056e-22
MIDN	4.03485e-26	0.344407	0.339	0.318	1.0378e-21
CAMLG	9.59785e-67	0.344397	0.68	0.689	2.46866e-62
NPM3	5.2212e-22	0.344347	0.331	0.319	1.34294e-17
FAM211A	1.02056e-29	0.344246	0.457	0.458	2.62499e-25
TMX3	7.25199e-24	0.343895	0.296	0.272	1.86528e-19
ACAA2	2.10763e-50	0.34318	0.663	0.66	5.42104e-46
NDUFB4	3.64123e-32	0.343061	0.462	0.478	9.36562e-28
PTPN14	8.23149e-35	0.342943	0.519	0.513	2.11722e-30
METTL2A	6.9268e-41	0.342941	0.301	0.248	1.78164e-36
SNRPF	4.06457e-28	0.342853	0.51	0.545	1.04545e-23
KIAA1958	1.24678e-28	0.342807	0.451	0.456	3.20684e-24
THUMPD1	2.37019e-31	0.342393	0.505	0.537	6.09637e-27
RBM17	9.48145e-24	0.342345	0.491	0.531	2.43872e-19
NSL1	5.46616e-23	0.342235	0.42	0.44	1.40595e-18
PDRG1	3.35822e-25	0.34186	0.427	0.44	8.63768e-21
GOPC	2.4353e-31	0.341694	0.493	0.52	6.26384e-27
EXOSC3	4.20226e-28	0.341579	0.295	0.263	1.08086e-23
HABP4	8.40446e-33	0.341455	0.508	0.527	2.16171e-28
PROS1	7.93955e-44	0.341405	0.297	0.23	2.04213e-39
SLC16A10	3.50084e-26	0.341359	0.33	0.304	9.00451e-22
KIAA0247	1.07923e-33	0.340424	0.253	0.199	2.77589e-29
FLVCR1	3.61341e-24	0.340319	0.456	0.483	9.29406e-20
RBMX2	1.41265e-37	0.340012	0.28	0.228	3.63348e-33
EIF2AK1	1.00511e-95	0.339892	0.858	0.85	2.58525e-91
C12orf57	2.49791e-40	0.339219	0.491	0.493	6.42486e-36
FAM136A	1.43713e-37	0.339166	0.55	0.587	3.69645e-33
FAM172A	6.03313e-28	0.338721	0.303	0.271	1.55178e-23
FAM195A	3.44979e-23	0.338544	0.383	0.38	8.87322e-19
F10	1.25623e-128	0.338412	0.523	0.325	3.23114e-124
TMX1	1.89008e-30	0.338176	0.509	0.548	4.86146e-26
MYEF2	2.49646e-28	0.338063	0.353	0.322	6.42114e-24
TMEM43	6.36371e-27	0.337671	0.468	0.482	1.63681e-22
EIF1	1.35797e-100	0.337476	0.922	0.909	3.49283e-96
SF3B2	2.62668e-57	0.337454	0.825	0.838	6.75609e-53
PSMB4	2.32705e-113	0.336835	0.909	0.882	5.9854e-109
UTP23	9.0159e-28	0.336768	0.308	0.276	2.31898e-23
DAZAP2	2.34927e-32	0.336684	0.494	0.512	6.04255e-28
PIGM	8.63995e-18	0.336623	0.286	0.269	2.22228e-13
FAM53C	5.4083e-22	0.33489	0.459	0.49	1.39107e-17
RALY	9.61622e-55	0.333889	0.67	0.68	2.47339e-50
RAN	3.99784e-92	0.333502	0.891	0.874	1.02828e-87
SLU7	2.69837e-22	0.333441	0.479	0.521	6.94047e-18
SYAP1	1.0643e-31	0.333307	0.522	0.552	2.73749e-27
LAMTOR2	1.3749e-26	0.333191	0.341	0.325	3.53639e-22
NDUFV1	3.37188e-42	0.332865	0.64	0.676	8.67281e-38
SLC27A5	4.83361e-41	0.332716	0.28	0.215	1.24325e-36
RBM27	5.08283e-43	0.332691	0.606	0.652	1.30736e-38
WDR83OS	8.83725e-31	0.332543	0.473	0.498	2.27303e-26
TRIM8	5.12192e-24	0.332119	0.295	0.27	1.31741e-19
ATAD1	9.91079e-21	0.331902	0.361	0.364	2.54915e-16
BZW2	1.37968e-32	0.331556	0.527	0.55	3.54868e-28
BRWD1	7.89362e-27	0.331495	0.524	0.566	2.03032e-22
TAF3	2.07568e-19	0.331344	0.357	0.353	5.33886e-15
MIEF1	4.95012e-32	0.330914	0.551	0.597	1.27322e-27
ANP32A	7.68379e-41	0.330652	0.739	0.753	1.97635e-36
SRPRB	6.39228e-27	0.330539	0.477	0.508	1.64416e-22
ETV3	1.0933e-17	0.33037	0.385	0.399	2.81208e-13
KIF16B	1.23404e-21	0.330066	0.334	0.317	3.17409e-17
RPS15	6.60268e-74	0.329808	0.76	0.786	1.69828e-69
PSMB5	1.37256e-85	0.329657	0.837	0.842	3.53036e-81
NDUFB1	1.11865e-26	0.329593	0.305	0.278	2.87728e-22
KHSRP	4.70451e-37	0.329433	0.563	0.594	1.21005e-32
RIOK2	1.25435e-26	0.328908	0.341	0.319	3.22632e-22
RSRC2	3.50358e-58	0.328906	0.642	0.672	9.01156e-54
C9orf41	5.04179e-18	0.328775	0.343	0.343	1.2968e-13
IER2	3.79056e-20	0.328772	0.53	0.584	9.74969e-16
CLIC1	7.71568e-56	0.32811	0.615	0.613	1.98455e-51
TMEM69	2.85934e-24	0.327961	0.31	0.288	7.3545e-20
NFATC2IP	1.00966e-08	0.327698	0.341	0.368	0.000259694
ABL2	5.87053e-16	0.327484	0.429	0.461	1.50996e-11
SLC39A1	4.83867e-33	0.327424	0.504	0.532	1.24455e-28
TBL1XR1	2.24878e-37	0.327156	0.576	0.596	5.78409e-33
EBNA1BP2	7.97795e-12	0.326908	0.5	0.563	2.05201e-07
PIN4	9.70648e-35	0.326226	0.251	0.199	2.4966e-30
TSR2	1.15581e-18	0.326045	0.356	0.361	2.97286e-14
SNRPB2	2.47255e-22	0.325249	0.431	0.459	6.35965e-18
ATP5D	2.1666e-27	0.324861	0.379	0.368	5.5727e-23
PTAR1	1.20649e-20	0.324803	0.364	0.366	3.10322e-16
MBIP	5.11939e-23	0.324755	0.295	0.27	1.31676e-18
AGPAT5	2.9078e-23	0.324706	0.505	0.551	7.47915e-19
ZNF148	4.55342e-29	0.322499	0.519	0.552	1.17119e-24
TAPT1	1.28734e-25	0.322426	0.261	0.222	3.31117e-21
DDX50	6.62843e-28	0.3224	0.499	0.537	1.7049e-23
MBOAT2	5.58555e-26	0.321752	0.347	0.32	1.43666e-21
GSK3B	1.43e-51	0.321586	0.662	0.638	3.67811e-47
TUSC2	1.18154e-17	0.321031	0.298	0.288	3.03903e-13
SLC4A7	6.4025e-27	0.320978	0.433	0.422	1.64679e-22
SF3B14	8.35399e-30	0.320542	0.519	0.554	2.14873e-25
WASL	3.00446e-24	0.320261	0.455	0.474	7.72778e-20
SMDT1	7.89345e-18	0.319974	0.455	0.506	2.03027e-13
MRPL33	3.70891e-15	0.319915	0.337	0.348	9.53968e-11
CNOT7	9.7465e-40	0.319836	0.588	0.631	2.5069e-35
SS18L2	2.76743e-18	0.319743	0.313	0.305	7.11809e-14
CERK	6.23313e-55	0.319528	0.614	0.549	1.60322e-50
NCBP2	8.72471e-45	0.319236	0.645	0.672	2.24408e-40
ARL3	4.18669e-26	0.319123	0.462	0.479	1.07686e-21
ASH1L	2.08421e-48	0.319064	0.692	0.732	5.36079e-44
GALNT2	1.88925e-23	0.318919	0.567	0.631	4.85935e-19
EXOC8	2.77247e-22	0.318807	0.341	0.325	7.13107e-18
SEC11A	5.47719e-68	0.318521	0.742	0.779	1.40879e-63
FASN	4.72657e-46	0.318455	0.799	0.817	1.21572e-41
LYPLAL1	1.26223e-25	0.318303	0.346	0.321	3.24658e-21
IGFBP4	1.796e-19	0.31827	0.333	0.301	4.6195e-15
HNRNPAB	1.22626e-58	0.318182	0.838	0.769	3.15406e-54
POLR2K	1.31103e-18	0.318051	0.361	0.37	3.3721e-14
BBX	1.96188e-24	0.317694	0.518	0.558	5.04615e-20
ANXA7	1.34724e-25	0.31745	0.431	0.441	3.46525e-21
NDUFA8	1.17945e-15	0.316971	0.457	0.503	3.03365e-11
NR2F6	5.30203e-47	0.316967	0.742	0.774	1.36373e-42
CEP152	5.2458e-07	0.316673	0.253	0.255	0.0134927
RNF168	8.75034e-13	0.316085	0.439	0.481	2.25067e-08
MRPL13	1.11554e-17	0.315679	0.457	0.503	2.86928e-13
MLLT10	1.27394e-19	0.315275	0.459	0.501	3.2767e-15
HAX1	3.17386e-26	0.315024	0.522	0.567	8.16349e-22
RAD50	1.5334e-23	0.314967	0.623	0.695	3.94406e-19
IFRD1	7.35656e-33	0.3147	0.416	0.394	1.89218e-28
MDFI	4.39815e-54	0.314685	0.264	0.183	1.13125e-49
RBBP7	3.29156e-31	0.314647	0.65	0.689	8.46623e-27
NGLY1	3.57264e-09	0.314585	0.29	0.299	9.18919e-05
CCT7	1.99947e-69	0.31458	0.836	0.817	5.14284e-65
PYURF	3.0413e-22	0.314574	0.48	0.522	7.82252e-18
PRKAA2	1.42389e-17	0.314252	0.339	0.336	3.66239e-13
SCARB1	1.76968e-39	0.314195	0.396	0.338	4.55179e-35
MAGOH	7.18082e-18	0.314075	0.316	0.311	1.84698e-13
TGS1	1.95296e-14	0.31405	0.398	0.427	5.02321e-10
KDM4B	4.0693e-11	0.313774	0.452	0.506	1.04667e-06
RYBP	1.60439e-28	0.313699	0.56	0.604	4.12665e-24
MAGEH1	4.63422e-20	0.313694	0.292	0.269	1.19197e-15
CCP110	2.16423e-10	0.313619	0.364	0.387	5.56662e-06
ATP1A1	9.60164e-67	0.313611	0.873	0.903	2.46964e-62
WSB1	1.90651e-31	0.313527	0.596	0.63	4.90374e-27
TCEA3	1.55195e-65	0.313496	0.389	0.275	3.99176e-61
SAFB2	7.62303e-21	0.313485	0.406	0.416	1.96072e-16
KIN	9.66113e-23	0.312598	0.277	0.247	2.48494e-18
DDR2	7.35526e-46	0.31234	0.295	0.213	1.89185e-41
ZNF395	7.63711e-23	0.31198	0.376	0.358	1.96434e-18
RCOR3	1.89127e-13	0.311955	0.362	0.384	4.86453e-09
TMCC1	9.22491e-16	0.311662	0.429	0.46	2.37274e-11
C10orf32	3.70392e-24	0.311505	0.276	0.241	9.52685e-20
YES1	1.46757e-22	0.311373	0.529	0.591	3.77475e-18
NSUN4	7.05574e-17	0.311104	0.295	0.283	1.81481e-12
MAX	6.94165e-17	0.310952	0.304	0.295	1.78546e-12
TCOF1	5.20518e-08	0.31088	0.606	0.664	0.00133882
RASAL2	5.87182e-17	0.310621	0.281	0.261	1.51029e-12
TXNRD1	4.96705e-142	0.310473	0.825	0.766	1.27757e-137
AHSA2	2.52978e-10	0.310181	0.295	0.298	6.50684e-06
CNPY2	9.31525e-28	0.310172	0.435	0.441	2.39597e-23
ORC6	2.33788e-15	0.31008	0.372	0.372	6.01325e-11
FAM210A	4.35595e-08	0.309871	0.281	0.291	0.00112039
RPS19BP1	1.88468e-15	0.309581	0.399	0.428	4.84758e-11
EIF4A1	1.62208e-41	0.309407	0.582	0.62	4.17216e-37
MARCKS	1.14984e-65	0.308602	0.813	0.788	2.95751e-61
ZCCHC6	8.11596e-17	0.3083	0.417	0.441	2.08751e-12
OXLD1	4.31252e-09	0.308267	0.296	0.309	0.000110922
TCEB2	7.42483e-61	0.308167	0.729	0.725	1.90974e-56
ZCCHC9	2.32281e-18	0.307975	0.35	0.35	5.97449e-14
MAP3K8	3.92661e-21	0.307444	0.3	0.274	1.00996e-16
TAF9	6.7821e-38	0.307125	0.586	0.636	1.74442e-33
PSMC2	2.1679e-22	0.306652	0.531	0.58	5.57605e-18
RPAIN	5.91818e-23	0.306597	0.448	0.472	1.52222e-18
ARL8B	3.21932e-18	0.306493	0.443	0.467	8.28042e-14
BUB3	4.14118e-27	0.306129	0.617	0.631	1.06515e-22
NTMT1	2.08164e-10	0.305697	0.38	0.419	5.35418e-06
TLK2	1.73421e-21	0.305689	0.332	0.321	4.46055e-17
CNBP	2.36544e-87	0.30558	0.895	0.864	6.08416e-83
EPRS	4.72449e-40	0.305518	0.832	0.877	1.21519e-35
CCDC59	7.6676e-16	0.305055	0.385	0.405	1.97218e-11
MRPS16	2.22498e-20	0.30472	0.496	0.548	5.72286e-16
TCEB1	6.5226e-16	0.304658	0.409	0.445	1.67768e-11
IGBP1	3.22846e-24	0.304598	0.559	0.614	8.30392e-20
XIAP	5.52887e-13	0.304069	0.409	0.445	1.42208e-08
DDX3X	4.92742e-60	0.30362	0.82	0.83	1.26738e-55
PHB2	2.40847e-68	0.303561	0.82	0.806	6.19483e-64
UBXN4	6.58025e-57	0.303304	0.777	0.807	1.69251e-52
DPH3	4.03963e-12	0.302856	0.342	0.36	1.03903e-07
PPP1R16A	1.64502e-13	0.302821	0.36	0.373	4.23115e-09
SYNCRIP	4.27273e-50	0.30279	0.796	0.806	1.09899e-45
EPC1	5.32229e-15	0.302647	0.447	0.491	1.36895e-10
RP11-137H2.6	3.88521e-23	0.302392	0.257	0.223	9.99315e-19
MANF	6.15862e-18	0.302347	0.498	0.534	1.58406e-13
PLEKHA3	3.69453e-19	0.302297	0.291	0.27	9.5027e-15
ULK1	4.978e-16	0.301468	0.307	0.297	1.28039e-11
ESF1	1.314e-09	0.301315	0.412	0.464	3.37973e-05
CCDC88A	1.90871e-46	0.301094	0.618	0.578	4.90939e-42
HSPA14	3.0046e-09	0.300957	0.352	0.38	7.72814e-05
GPCPD1	2.89297e-12	0.300929	0.268	0.259	7.44101e-08
RAB15	2.37539e-25	0.300764	0.263	0.223	6.10974e-21
GRB2	6.95775e-50	0.299742	0.687	0.726	1.7896e-45
HAGH	4.93951e-13	0.29972	0.341	0.352	1.27049e-08
OFD1	3.94638e-10	0.299648	0.287	0.291	1.01505e-05
CDIPT	7.3055e-15	0.299606	0.416	0.456	1.87905e-10
RNF219	1.06992e-14	0.299494	0.312	0.308	2.75194e-10
KLHL23	9.90365e-16	0.299472	0.431	0.457	2.54732e-11
IRS1	8.40472e-34	0.299472	0.484	0.475	2.16178e-29
LRPPRC	4.02102e-73	0.299414	0.878	0.865	1.03425e-68
ATG4B	1.11937e-18	0.299365	0.442	0.482	2.87914e-14
SSB	5.27137e-40	0.299259	0.678	0.712	1.35585e-35
ZNHIT6	8.61547e-12	0.299169	0.306	0.309	2.21599e-07
UFL1	2.1647e-26	0.298996	0.525	0.56	5.56783e-22
TIMM17A	1.28618e-20	0.29841	0.477	0.519	3.30818e-16
MRPL52	1.31586e-15	0.298108	0.392	0.417	3.38451e-11
CAPN7	2.3446e-12	0.29767	0.444	0.499	6.03055e-08
C7orf73	3.90096e-18	0.297615	0.337	0.335	1.00337e-13
MCM3	5.62757e-09	0.296669	0.63	0.672	0.000144747
MRPL51	1.50363e-49	0.296085	0.695	0.738	3.86748e-45
DPM1	1.44291e-12	0.295772	0.333	0.349	3.71131e-08
VEZF1	3.86744e-27	0.295618	0.526	0.561	9.94744e-23
ATP1B1	9.30815e-215	0.295558	0.864	0.75	2.39415e-210
ELOVL5	1.57683e-45	0.295219	0.666	0.719	4.05577e-41
ZNF830	5.10598e-15	0.295051	0.252	0.231	1.31331e-10
APH1A	7.52391e-17	0.295033	0.447	0.49	1.93522e-12
MOB4	1.25369e-10	0.294703	0.305	0.314	3.22461e-06
WDR60	1.43846e-12	0.294508	0.283	0.273	3.69987e-08
BCL7A	1.004e-19	0.294093	0.289	0.264	2.58239e-15
MAZ	9.51602e-16	0.293919	0.429	0.465	2.44762e-11
ZNHIT1	5.41019e-26	0.293601	0.534	0.589	1.39155e-21
DDRGK1	4.00974e-22	0.293287	0.493	0.539	1.03135e-17
PAK2	9.75012e-24	0.293057	0.506	0.547	2.50783e-19
RNPS1	9.63989e-31	0.292482	0.527	0.542	2.47948e-26
TXNDC12	2.47037e-23	0.292066	0.543	0.601	6.35403e-19
NIPSNAP1	1.27834e-82	0.292048	0.889	0.885	3.28802e-78
AGO3	9.71862e-11	0.291774	0.326	0.337	2.49973e-06
PAPOLA	1.00049e-85	0.291669	0.873	0.873	2.57335e-81
AKAP1	1.10876e-17	0.291627	0.485	0.525	2.85185e-13
HGD	1.21581e-51	0.291614	0.5	0.4	3.12718e-47
STX16	2.92801e-13	0.291425	0.438	0.486	7.53112e-09
NONO	3.32431e-88	0.291234	0.923	0.885	8.55046e-84
MRPS36	2.49552e-22	0.290877	0.253	0.219	6.41873e-18
TAF7	1.83913e-67	0.290288	0.804	0.837	4.73042e-63
ADAM17	2.5016e-19	0.29011	0.479	0.519	6.43436e-15
MT-CO2	4.47983e-52	0.290074	0.983	0.991	1.15226e-47
SCP2	4.03307e-22	0.290061	0.472	0.489	1.03735e-17
COA5	2.17195e-14	0.289381	0.273	0.263	5.58647e-10
PHAX	1.31693e-11	0.289109	0.418	0.468	3.38728e-07
SNRPB	2.64967e-35	0.288879	0.711	0.729	6.81522e-31
ELOF1	2.10707e-12	0.288527	0.341	0.357	5.41961e-08
TMEM14C	9.04652e-21	0.288273	0.519	0.578	2.32686e-16
NDUFA2	6.83805e-35	0.287878	0.601	0.654	1.75882e-30
NME3	6.11621e-16	0.287866	0.32	0.316	1.57315e-11
RAP2A	2.45434e-08	0.287668	0.355	0.388	0.00063128
FBXO33	9.65076e-12	0.287632	0.268	0.263	2.48227e-07
BRD2	3.08795e-73	0.287464	0.901	0.889	7.94253e-69
PAFAH1B1	1.00748e-36	0.287457	0.668	0.719	2.59134e-32
CARHSP1	5.47182e-17	0.287294	0.421	0.447	1.40741e-12
RHOB	2.47688e-13	0.286943	0.722	0.782	6.37079e-09
NRCAM	1.56276e-48	0.286842	0.346	0.255	4.01957e-44
TRMT112	5.60749e-42	0.286385	0.65	0.689	1.4423e-37
CD47	1.28168e-06	0.285626	0.37	0.413	0.0329661
YME1L1	2.40024e-44	0.284859	0.745	0.78	6.17365e-40
TMEM256	5.23801e-23	0.28396	0.261	0.225	1.34727e-18
KIAA0907	3.59526e-17	0.283949	0.293	0.275	9.24737e-13
RNF5	4.16914e-18	0.283939	0.485	0.531	1.07234e-13
PHF3	1.17922e-47	0.283614	0.702	0.75	3.03307e-43
BACH1	5.31948e-15	0.283605	0.413	0.437	1.36822e-10
NCAM1	1.39806e-60	0.283534	0.289	0.183	3.59595e-56
GNB2	8.49777e-11	0.283094	0.384	0.421	2.18571e-06
C1orf52	5.92628e-15	0.28296	0.257	0.239	1.5243e-10
VMA21	4.58668e-15	0.282916	0.418	0.446	1.17974e-10
YWHAH	6.16972e-22	0.28265	0.509	0.531	1.58691e-17
C9orf78	2.65765e-13	0.281418	0.383	0.408	6.83574e-09
RAD23A	1.93116e-21	0.281398	0.529	0.583	4.96713e-17
IQSEC1	9.98956e-08	0.281369	0.339	0.368	0.00256942
SCD5	1.27598e-35	0.281272	0.257	0.195	3.28195e-31
SEC13	8.91415e-37	0.281231	0.671	0.726	2.29281e-32
ETFB	1.29402e-06	0.281156	0.594	0.647	0.0332835
KBTBD2	5.35825e-13	0.280935	0.414	0.45	1.3782e-08
HDAC5	1.13528e-06	0.28078	0.247	0.251	0.0292004
ZCCHC11	5.32406e-20	0.280756	0.517	0.551	1.3694e-15
FOPNL	1.36408e-07	0.280438	0.308	0.33	0.00350855
FBXO17	4.82467e-17	0.279744	0.275	0.249	1.24095e-12
PCYOX1	4.62057e-52	0.279718	0.778	0.826	1.18846e-47
MAP1B	4.66006e-90	0.279277	0.737	0.492	1.19861e-85
ATRAID	2.13437e-12	0.278657	0.444	0.494	5.4898e-08
ARPP19	4.62134e-22	0.278298	0.545	0.598	1.18865e-17
CTDNEP1	5.06424e-09	0.278191	0.288	0.299	0.000130257
DDX24	9.71237e-28	0.277893	0.628	0.693	2.49812e-23
FGFR4	1.20774e-55	0.277845	0.432	0.336	3.10642e-51
COA6	2.61191e-13	0.277824	0.374	0.389	6.71809e-09
SRSF9	1.33016e-36	0.277698	0.615	0.653	3.4213e-32
DKC1	7.25464e-18	0.277661	0.644	0.708	1.86597e-13
PPCS	2.04987e-12	0.27756	0.337	0.346	5.27246e-08
DCAF12	9.58817e-14	0.277506	0.429	0.473	2.46617e-09
CEP63	3.88878e-09	0.277439	0.284	0.286	0.000100023
BDP1	7.70435e-20	0.276464	0.582	0.654	1.98164e-15
IWS1	3.62204e-24	0.27638	0.611	0.671	9.31625e-20
PMS1	1.08261e-06	0.276371	0.342	0.379	0.0278458
PRPF4	1.48847e-11	0.275924	0.441	0.493	3.82851e-07
SUMO1	1.39219e-10	0.275671	0.406	0.449	3.58085e-06
MRPS25	9.24522e-09	0.275454	0.402	0.442	0.000237796
CTDSPL	5.414e-23	0.27524	0.471	0.481	1.39254e-18
EIF5	2.23032e-64	0.275178	0.861	0.875	5.7366e-60
ITGAE	4.98076e-18	0.275176	0.273	0.252	1.2811e-13
TET1	2.56156e-19	0.274521	0.426	0.406	6.5886e-15
GTF2A2	9.85317e-13	0.274201	0.443	0.489	2.53433e-08
DSTYK	1.82698e-06	0.274077	0.315	0.335	0.0469917
HDGFRP3	1.99067e-55	0.273706	0.388	0.282	5.12021e-51
PSMG2	9.07689e-10	0.273646	0.311	0.324	2.33467e-05
PRR11	5.87366e-11	0.272678	0.24	0.337	1.51076e-06
MATR3	1.54869e-92	0.272661	0.935	0.919	3.98339e-88
BLCAP	8.5243e-16	0.272577	0.315	0.304	2.19254e-11
GLRX5	2.46332e-29	0.272508	0.611	0.666	6.3359e-25
CIR1	6.21808e-13	0.271916	0.377	0.395	1.59935e-08
ENY2	4.90308e-25	0.271727	0.591	0.641	1.26112e-20
PLOD2	6.47969e-92	0.271498	0.653	0.529	1.66664e-87
SMAD3	3.83833e-08	0.27135	0.365	0.397	0.000987257
ARPC5L	5.05606e-09	0.271239	0.393	0.436	0.000130047
BRK1	3.30724e-32	0.271014	0.627	0.67	8.50655e-28
ORMDL1	1.90694e-12	0.270991	0.4	0.436	4.90483e-08
HNRNPH2	6.03818e-12	0.270761	0.404	0.44	1.55308e-07
SMIM7	2.68357e-11	0.270683	0.424	0.477	6.9024e-07
XRCC6	1.23907e-44	0.270636	0.834	0.809	3.18702e-40
RECQL	1.21682e-10	0.270015	0.357	0.375	3.12977e-06
RNF13	6.81683e-11	0.269723	0.327	0.334	1.75336e-06
EMC6	1.49644e-13	0.269592	0.439	0.487	3.84899e-09
UBAC2	2.78118e-11	0.269493	0.434	0.49	7.15346e-07
SUGT1	1.0406e-19	0.269152	0.482	0.523	2.67653e-15
AIFM1	1.13391e-08	0.268764	0.37	0.403	0.000291652
PLIN2	3.93467e-31	0.268605	0.579	0.604	1.01204e-26
ABCB7	7.15617e-08	0.268575	0.332	0.357	0.00184064
SUV420H1	2.40818e-08	0.268434	0.43	0.488	0.000619408
FUT11	1.21979e-10	0.267882	0.286	0.282	3.13743e-06
C1orf43	9.33978e-56	0.267533	0.771	0.785	2.40228e-51
TIMM17B	1.49785e-12	0.267449	0.457	0.508	3.85262e-08
NPEPPS	1.82967e-10	0.267156	0.522	0.601	4.7061e-06
ZFAND2A	7.94911e-33	0.26712	0.293	0.236	2.04459e-28
TOMM22	5.62749e-09	0.267011	0.348	0.378	0.000144745
RPL27A	6.34628e-81	0.267007	0.913	0.922	1.63233e-76
BHLHE40	1.28021e-46	0.266958	0.33	0.247	3.29282e-42
COPS5	4.69525e-11	0.266667	0.395	0.433	1.20767e-06
STRA13	2.67171e-22	0.266337	0.608	0.648	6.8719e-18
TNRC6A	1.65799e-15	0.266085	0.483	0.522	4.26451e-11
PAXBP1	3.57304e-12	0.265964	0.421	0.454	9.19021e-08
COPS6	1.38777e-32	0.265667	0.688	0.715	3.56948e-28
GNAQ	5.77223e-10	0.265144	0.383	0.415	1.48468e-05
RLF	1.17078e-07	0.264992	0.444	0.51	0.00301135
SERPING1	1.96255e-26	0.264266	0.371	0.333	5.04786e-22
ACAP2	5.61801e-07	0.264178	0.39	0.437	0.0144501
IAH1	1.52975e-10	0.264168	0.287	0.29	3.93466e-06
WDR43	1.80089e-11	0.264084	0.595	0.678	4.63206e-07
MRPS10	8.80878e-08	0.263737	0.328	0.353	0.00226571
PTRH2	7.50366e-09	0.263633	0.385	0.421	0.000193002
NDUFB9	1.59061e-33	0.263267	0.665	0.727	4.0912e-29
RNF44	4.09878e-08	0.263058	0.298	0.312	0.00105425
MALSU1	2.55319e-08	0.26297	0.35	0.384	0.000656706
LMAN2	7.9928e-33	0.262833	0.687	0.74	2.05583e-28
GABARAP	3.27416e-12	0.262643	0.272	0.264	8.42147e-08
TSNAX	1.7763e-11	0.262044	0.312	0.317	4.56882e-07
PARP2	2.56123e-07	0.26189	0.332	0.357	0.00658773
EIF4EBP2	5.0002e-42	0.261847	0.766	0.779	1.2861e-37
SMAD4	3.18263e-11	0.261528	0.439	0.494	8.18603e-07
NENF	4.35237e-10	0.261505	0.482	0.533	1.11947e-05
NFX1	6.83979e-09	0.261098	0.386	0.427	0.000175926
OBSL1	9.7264e-17	0.261058	0.428	0.436	2.50173e-12
TMEM259	1.00991e-28	0.259916	0.617	0.682	2.5976e-24
ATP8B2	1.66885e-14	0.259907	0.292	0.272	4.29245e-10
ZBTB43	1.27846e-08	0.259903	0.274	0.275	0.000328832
DIS3	1.77441e-10	0.25961	0.487	0.552	4.56396e-06
BAZ2A	4.40795e-33	0.259136	0.72	0.784	1.13377e-28
PPP2R5E	1.13423e-08	0.259098	0.438	0.499	0.000291735
MLLT6	2.13138e-08	0.258616	0.419	0.464	0.000548213
MGEA5	3.53062e-38	0.257953	0.744	0.751	9.0811e-34
TMEM206	7.87017e-11	0.257699	0.274	0.268	2.02429e-06
CHTOP	2.88462e-29	0.257568	0.623	0.672	7.41952e-25
NOP10	4.54921e-07	0.257388	0.429	0.502	0.011701
HUNK	7.66169e-93	0.256732	0.657	0.422	1.97066e-88
TFB2M	3.23332e-11	0.256019	0.262	0.253	8.31643e-07
DNAJB11	6.93371e-14	0.255937	0.494	0.551	1.78342e-09
SMU1	6.34427e-08	0.255775	0.407	0.459	0.00163181
MKLN1	2.36216e-10	0.255704	0.406	0.449	6.07571e-06
AK3	1.63201e-15	0.255433	0.543	0.613	4.1977e-11
COX7A2L	2.01315e-12	0.2553	0.493	0.564	5.17803e-08
SMYD2	5.77765e-11	0.254814	0.561	0.64	1.48607e-06
PGPEP1	4.59206e-08	0.25423	0.353	0.366	0.00118112
CCDC174	5.56799e-08	0.253896	0.267	0.269	0.00143214
MKNK2	8.12351e-07	0.25384	0.486	0.567	0.0208945
TAF1	5.88669e-07	0.253201	0.318	0.337	0.0151412
PFN1	1.9615e-14	0.252842	0.562	0.635	5.04517e-10
NOL7	8.46885e-12	0.252697	0.531	0.616	2.17827e-07
RAB13	2.92078e-09	0.25256	0.418	0.463	7.51254e-05
MAPKAPK2	3.10706e-13	0.252486	0.469	0.519	7.99167e-09
C1orf85	4.48198e-10	0.252015	0.294	0.299	1.15281e-05
SLC30A1	1.92663e-07	0.251897	0.41	0.453	0.00495549
COA1	1.36109e-10	0.251332	0.41	0.443	3.50087e-06
MPZL1	1.83183e-31	0.25066	0.672	0.723	4.71166e-27
DLC1	4.9766e-20	0.250008	0.353	0.321	1.28003e-15
