# Supplementary material for: Single-cell analysis of hepatoblastoma identifies tumor signatures that predict chemotherapy susceptibility using patient-specific tumor spheroids
Source: Nat Commun. 2022 Aug 25;13:4878. doi: 10.1038/s41467-022-32473-z (PMC9411569; doi:10.1038/s41467-022-32473-z)
Supplement: Supplementary file 11 — Source Data [file 41467_2022_32473_MOESM11_ESM.xlsx]

## Sheet: Figure2c_g
Cell ID	Patient ID	Hapatoblast I Signature	Hapatoblast II Signature	Erythroid-like Signature	DCN high Signature	Neuroendocrine Signature
DB_HB002T_Pool_B.84	Patient1	0.250768	0.674647	0.0521074	-0.579576	-0.0788243
DB_HB002T_Pool_B.312	Patient1	-0.0135602	0.453425	0.341356	-0.302462	0.0714168
DB_HB004T_Pool_B.355	Patient2	0.434578	0.246002	0.103357	0.35447	-0.0962446
DB_HB004T_Pool_B.605	Patient2	0.252383	-0.045424	0.303233	0.333869	-0.138401
DB_HB004T_Pool_B.692	Patient2	0.48694	0.158236	0.600437	-0.0381424	-0.220118
DB_HB008T_Pool_B.618	Patient4	0.301079	0.581811	0.337987	-0.168102	-0.134064
DB_HB009H_Pool_C.326	Patient5	0.421877	0.19619	0.0614116	0.370178	-0.127268
DB_HB009H_Pool_C.575	Patient5	0.159541	-0.0521293	0.27572	0.186129	-0.232977
DB_HB009H_Pool_C.628	Patient5	0.436601	0.270241	0.497309	0.141186	-0.104754
DB_HB002T_Pool_A_C.570	Patient1	0.249557	0.195149	0.413709	-0.368441	-0.0665145
DB_HB003N_Pool_A_B_C.47	Patient2	0.0811866	0.17843	0.924845	-0.260503	-0.105234
DB_HB004T_Pool_A_C.413	Patient2	-0.316072	-0.142641	1.00453	0.112325	-0.0875097
DB_HB014T_1_2_redo.361	Patient7	0.134876	0.0245405	-0.450469	-0.509896	-0.0971753
DB_HB013H_1_2_redo.277	Patient7	-0.0675592	0.313807	0.354298	-0.0708444	-0.0355099
DB_HB003H_Pool_C.277	Patient2	-0.144879	0.152706	0.357203	0.070253	0.0243828
DB_HB007H_Pool_A_B.284	Patient4	-0.12752	0.206272	0.554071	-0.13925	-0.0274098
DB_HB007H_Pool_A_B.361	Patient4	-0.247711	0.391516	0.719618	0.01218	0.0447712
DB_HB007H_Pool_A_B.384	Patient4	-0.237876	0.25558	0.615697	-0.194556	-0.011219
DB_HB007H_Pool_A_B.470	Patient4	-0.171755	0.0645898	0.515304	-0.136782	0.040562
DB_HB007H_Pool_C.135	Patient4	-0.297922	0.173761	0.688108	-0.134595	0.103892
DB_HB007H_Pool_C.199	Patient4	-0.294468	0.109139	0.917715	-0.169874	0.122837
DB_HB007H_Pool_C.290	Patient4	-0.227511	0.174377	0.69851	0.00329649	0.0222736
DB_HB007H_Pool_C.499	Patient4	-0.207604	0.205143	0.11186	-0.0205627	0.0027588
DB_HB007H_Pool_C.517	Patient4	-0.106022	-0.0468814	0.493294	0.0245941	0.14434
DB_HB007H_Pool_C.608	Patient4	-0.0460168	0.347323	0.456437	-0.0466526	0.065563
DB_HB007N_Pool_C.718	Patient4	-0.20408	0.0908216	0.454342	-0.26672	-0.0785753
DB_HB007N_Pool_C.891	Patient4	-0.274232	0.235089	0.679352	-0.0910405	0.00774492
DB_HB010T_Pool_C.454	Patient5	-0.00456078	0.0664634	0.339046	0.258728	-0.00137643
DB_HB001H_Pool_C.604	Patient1	-0.0377668	0.0400998	-0.0113435	-0.195664	-0.155186
DB_HB001N_Pool_C.416	Patient1	0.880516	0.660488	-0.273928	-0.369764	-0.012866
DB_HB002T_Pool_A_C.65	Patient1	-0.0496564	0.356917	-0.0242146	-0.548348	-0.152335
DB_HB002T_Pool_A_C.181	Patient1	0.470357	0.325579	-0.112213	-0.234524	-0.144343
DB_HB002T_Pool_A_C.307	Patient1	0.32877	0.332523	0.240808	-0.355688	-0.126124
DB_HB002T_Pool_A_C.382	Patient1	0.328953	0.241811	-0.021623	-0.397567	-0.121217
DB_HB002T_Pool_A_C.388	Patient1	-0.334071	-0.185812	-0.0301495	-0.432426	-0.111539
DB_HB002T_Pool_A_C.394	Patient1	0.363084	0.25466	-0.0334074	-0.347485	-0.0797891
DB_HB002T_Pool_A_C.530	Patient1	0.349055	0.590969	0.38895	-0.317233	0.135724
DB_HB002T_Pool_A_C.673	Patient1	-0.164753	0.288737	0.0393204	-0.266283	0.0272896
DB_HB002T_Pool_A_C.689	Patient1	-0.150136	0.0795635	0.0163034	-0.404163	-0.22565
DB_HB002T_Pool_A_C.722	Patient1	0.51604	0.424795	0	-0.138921	-0.0519154
DB_HB002T_Pool_B.243	Patient1	0.441743	0.381891	0.100041	-0.330745	-0.0592044
DB_HB002T_Pool_B.305	Patient1	0.609865	0.647459	0.084515	-0.446072	-0.0337108
DB_HB002T_Pool_B.350	Patient1	0.546544	0.77083	-0.273808	-0.33621	-0.146326
DB_HB002T_Pool_B.356	Patient1	0.218207	0.194872	0.509884	-0.431674	0.00352132
DB_HB002T_Pool_B.384	Patient1	-0.0952404	-0.0915034	-0.0836799	-0.391951	-0.0925381
DB_HB002T_Pool_B.395	Patient1	0.256549	0.509431	0.0442434	-0.145998	-0.0356903
DB_HB002T_Pool_B.450	Patient1	-0.157809	0.109384	0.0538631	-0.197263	-0.0725236
DB_HB002T_Pool_B.452	Patient1	0.726348	0.806435	-0.585399	-0.49179	-0.0903693
DB_HB002T_Pool_B.547	Patient1	0.644797	0.772918	-0.322333	-0.216432	-0.151381
DB_HB002T_Pool_B.552	Patient1	0.70405	0.773406	-0.475038	-0.366353	-0.0552841
DB_HB002T_Pool_B.555	Patient1	0.988261	0.74716	-0.418353	-0.280336	0.00153008
DB_HB002T_Pool_B.556	Patient1	0.713786	0.800701	-0.382459	-0.413745	-0.102898
DB_HB002T_Pool_B.566	Patient1	0.781958	0.673455	-0.0293547	-0.258679	-0.0369602
DB_HB002T_Pool_B.577	Patient1	0.328364	0.341424	0.419959	-0.260142	0.0801814
DB_HB003H_Pool_A.218	Patient2	0.0607569	0.370169	-0.126997	-0.320352	-0.149819
DB_HB004T_Pool_A_C.366	Patient2	-0.420508	-0.265909	0.908631	-0.143636	-0.169923
DB_HB004T_Pool_A_C.439	Patient2	-0.196665	-0.137972	1.04855	0.162681	-0.12481
DB_HB004T_Pool_A_C.563	Patient2	-0.078045	0.0483086	0.447161	-0.0294373	-0.195523
DB_HB004T_Pool_A_C.757	Patient2	-0.131544	-0.0841381	0.158289	-0.180374	-0.181679
DB_HB004T_Pool_A_C.907	Patient2	-0.194343	-0.0729702	0.151596	-0.10734	-0.158055
DB_HB004T_Pool_A_C.1046	Patient2	0.101626	0.264475	0.319222	0.0179134	-0.0184936
DB_HB004T_Pool_B.288	Patient2	0.0306845	0.105967	0.416119	-0.101543	-0.0625903
DB_HB004T_Pool_B.293	Patient2	-0.358154	-0.118244	0.22362	-0.4121	-0.0165919
DB_HB004T_Pool_B.502	Patient2	-0.115539	-0.365195	0.293208	0.0990047	0.070351
DB_HB004T_Pool_B.784	Patient2	0.245408	0.249551	0.021518	-0.297208	-0.0354213
DB_HB004T_Pool_B.793	Patient2	0.199263	0.238114	0.0464738	-0.0161236	-0.0362022
DB_HB005H_Pool_A.5	Patient3	0.0233961	-0.126538	0.00419995	-0.101793	-0.121876
DB_HB005H_Pool_C.16	Patient3	0.0354552	-0.0268623	0.106944	-0.184677	-0.0843391
DB_HB005H_Pool_C.17	Patient3	-0.120753	-0.0150854	-0.0952011	-0.111475	-0.166241
DB_HB007H_Pool_C.694	Patient4	-0.0257646	0.0651198	0.133682	-0.224721	-0.188524
DB_HB007H_Pool_C.742	Patient4	0.151764	0.194071	0.389326	-0.195274	0.0595935
DB_HB007N_Pool_C.650	Patient4	0.0233428	-0.163593	0.148091	-0.236361	-0.0872259
DB_HB008T_Pool_A	Patient4	0.804309	0.829626	-0.529676	-0.43108	-0.111274
DB_HB008T_Pool_A.1	Patient4	0.0886941	0.341102	0.381246	-0.486974	-0.120703
DB_HB008T_Pool_A.2	Patient4	0.695202	0.944821	-0.544445	-0.515202	-0.187381
DB_HB008T_Pool_A.4	Patient4	0.600579	1.21895	-0.403315	-0.449644	-0.167043
DB_HB008T_Pool_A.5	Patient4	0.419962	0.958433	0.00446031	-0.23884	-0.0669935
DB_HB008T_Pool_A.6	Patient4	0.796947	1.15363	-0.47228	-0.383329	0.0162367
DB_HB008T_Pool_A.7	Patient4	0.72468	1.08363	-0.457163	-0.306068	-0.0502287
DB_HB008T_Pool_A.8	Patient4	-0.23869	0.347074	0.238799	-0.446303	0.0639898
DB_HB008T_Pool_A.9	Patient4	-0.0780743	0.352095	0.146445	-0.459873	-0.146553
DB_HB008T_Pool_A.10	Patient4	0.639729	1.06429	-0.482039	-0.302212	-0.0661602
DB_HB008T_Pool_A.11	Patient4	0.1132	0.859655	0.0867435	-0.385654	-0.102178
DB_HB008T_Pool_A.12	Patient4	0.454663	0.77924	0.232821	-0.516159	-0.0843137
DB_HB008T_Pool_A.13	Patient4	0.884582	1.39163	0.0374855	-0.445496	0.0745023
DB_HB008T_Pool_A.14	Patient4	-0.1324	0.593051	0.397502	-0.287941	-0.115418
DB_HB008T_Pool_A.15	Patient4	0.715305	1.07722	-0.257824	-0.465485	-0.0611368
DB_HB008T_Pool_A.16	Patient4	0.817412	1.19855	-0.442564	-0.411659	-0.0830199
DB_HB008T_Pool_A.17	Patient4	0.646212	1.08162	-0.428904	-0.412018	-0.126457
DB_HB008T_Pool_A.18	Patient4	0.83252	0.951135	-0.477317	-0.36299	-0.0233891
DB_HB008T_Pool_A.20	Patient4	0.443189	1.11142	-0.120159	-0.36117	-0.0933337
DB_HB008T_Pool_A.23	Patient4	0.512107	1.03645	0.141277	-0.321322	-0.0207018
DB_HB008T_Pool_A.24	Patient4	0.530492	1.29858	-0.247124	-0.289122	0.0466722
DB_HB008T_Pool_A.25	Patient4	0.573256	0.93048	-0.338604	-0.32907	-0.0491092
DB_HB008T_Pool_A.26	Patient4	0.0374898	0.777121	-0.0163282	-0.452282	-0.0574842
DB_HB008T_Pool_A.28	Patient4	0.173601	0.938634	0.284486	-0.385284	0.00026518
DB_HB008T_Pool_A.31	Patient4	0.675737	1.16027	-0.172635	-0.335542	-0.000731607
DB_HB008T_Pool_A.33	Patient4	-0.0777712	0.715295	0.151878	-0.45662	0.00655571
DB_HB008T_Pool_A.35	Patient4	0.603245	1.05391	0.279071	-0.30728	-0.0628646
DB_HB008T_Pool_A.36	Patient4	-0.206202	0.695707	0.524274	-0.404174	0.0501664
DB_HB008T_Pool_A.37	Patient4	0.651098	1.16411	-0.345399	-0.304265	-0.100915
DB_HB008T_Pool_A.38	Patient4	0.662388	1.1596	-0.453046	-0.335053	-0.0597388
DB_HB008T_Pool_A.39	Patient4	-0.147825	0.660743	0.351123	-0.355036	0.000468847
DB_HB008T_Pool_A.40	Patient4	0.204021	0.90435	0.293981	-0.319881	-0.164814
DB_HB008T_Pool_A.41	Patient4	0.614662	0.86132	-0.264157	-0.331212	-0.125411
DB_HB008T_Pool_A.42	Patient4	0.0255628	0.743744	0.158872	-0.390421	0.0587394
DB_HB008T_Pool_A.43	Patient4	0.421619	0.871246	0.311551	-0.336843	-0.0516431
DB_HB008T_Pool_A.45	Patient4	-0.293395	0.281308	0.581071	-0.474859	-0.121801
DB_HB008T_Pool_A.47	Patient4	0.576526	0.985837	-0.450055	-0.306105	-0.0725957
DB_HB008T_Pool_A.52	Patient4	0.268458	0.879451	0.0848589	-0.31582	-0.134595
DB_HB008T_Pool_A.55	Patient4	0.677941	0.981497	-0.392108	-0.386656	-0.0157097
DB_HB008T_Pool_A.56	Patient4	0.510579	0.68358	-0.16557	-0.35997	-0.0513819
DB_HB008T_Pool_A.57	Patient4	0.74387	1.19479	-0.168629	-0.359068	-0.0828123
DB_HB008T_Pool_A.58	Patient4	0.441098	0.974393	-0.0789203	-0.291355	-0.099909
DB_HB008T_Pool_A.59	Patient4	0.125846	0.394973	-0.267442	-0.219573	-0.025351
DB_HB008T_Pool_A.61	Patient4	0.72417	1.06527	-0.202726	-0.316951	-0.119098
DB_HB008T_Pool_A.62	Patient4	0.704863	0.829157	0.0977307	-0.304939	-0.013291
DB_HB008T_Pool_A.63	Patient4	0.883236	0.998531	-0.666578	-0.356026	-0.0387395
DB_HB008T_Pool_A.64	Patient4	0.0588207	0.931626	0.0302066	-0.446915	-0.0974776
DB_HB008T_Pool_A.65	Patient4	0.54484	1.13582	0.0728574	-0.296599	0.0225257
DB_HB008T_Pool_A.66	Patient4	0.00647435	0.761142	0.522989	-0.330931	0.0994321
DB_HB008T_Pool_A.67	Patient4	-0.0056593	0.479355	-0.00148938	-0.380071	0.0596166
DB_HB008T_Pool_A.68	Patient4	0.608276	0.966395	0.124317	-0.365074	-0.0945202
DB_HB008T_Pool_A.69	Patient4	0.557991	0.804182	-0.528427	-0.392135	-0.300959
DB_HB008T_Pool_A.70	Patient4	0.590972	0.987768	-0.387711	-0.423804	-0.0300271
DB_HB008T_Pool_A.71	Patient4	0.467047	1.01128	0.0656832	-0.243882	-0.00834831
DB_HB008T_Pool_A.74	Patient4	0.594006	0.83458	-0.1315	-0.293376	0.0488916
DB_HB008T_Pool_A.76	Patient4	0.487256	0.903758	-0.426396	-0.343766	0.160641
DB_HB008T_Pool_A.77	Patient4	0.0970819	1.0091	0.298048	-0.325271	-0.0302462
DB_HB008T_Pool_A.78	Patient4	0.487977	0.988938	0.162953	-0.152735	-0.0413453
DB_HB008T_Pool_A.80	Patient4	0.62208	0.860888	0.125598	-0.114059	-0.00743303
DB_HB008T_Pool_A.81	Patient4	0.0991154	0.900676	-0.342122	-0.45491	-0.181001
DB_HB008T_Pool_A.82	Patient4	0.606754	1.26417	-0.324391	-0.376764	-0.0965504
DB_HB008T_Pool_A.84	Patient4	0.739349	0.870394	-0.299649	-0.319237	-0.0830106
DB_HB008T_Pool_A.86	Patient4	0.0831327	0.628369	0.283366	-0.359383	0.0659809
DB_HB008T_Pool_A.88	Patient4	0.6221	1.21553	0.0224952	-0.229116	0.0412046
DB_HB008T_Pool_A.90	Patient4	0.505405	0.547967	-0.379271	-0.348202	-0.057208
DB_HB008T_Pool_A.91	Patient4	-0.0458133	0.284696	0.108508	-0.373422	-0.0547607
DB_HB008T_Pool_A.93	Patient4	0.969392	1.08106	-0.45229	-0.404341	0.0116726
DB_HB008T_Pool_A.94	Patient4	0.293759	0.863147	0.0320735	-0.323584	-0.0721037
DB_HB008T_Pool_A.95	Patient4	-0.13793	0.260121	0.216583	-0.40119	0.0478064
DB_HB008T_Pool_A.96	Patient4	0.203542	0.650019	0.135473	-0.337178	-0.130888
DB_HB008T_Pool_A.97	Patient4	0.478785	0.812066	-0.0986537	-0.299374	-0.0749371
DB_HB008T_Pool_A.98	Patient4	0.374256	0.940293	0.441091	-0.603588	-0.0870849
DB_HB008T_Pool_A.99	Patient4	0.317688	0.708789	0.0103933	-0.296838	-0.110565
DB_HB008T_Pool_A.101	Patient4	0.282463	0.73318	0.00507157	-0.345321	-0.0204447
DB_HB008T_Pool_A.102	Patient4	0.454776	0.950803	0.191559	-0.236603	-0.0360131
DB_HB008T_Pool_A.104	Patient4	0.870439	0.870279	-0.547916	-0.403688	-0.143695
DB_HB008T_Pool_A.105	Patient4	0.60804	1.22252	-0.105104	-0.196543	-0.0590008
DB_HB008T_Pool_A.106	Patient4	0.587168	0.952167	-0.128468	-0.468415	-0.0894582
DB_HB008T_Pool_A.107	Patient4	0.555197	0.83393	-0.343753	-0.398761	-0.104339
DB_HB008T_Pool_A.108	Patient4	0.418488	1.05402	-0.149797	-0.226808	-0.00574051
DB_HB008T_Pool_A.110	Patient4	0.780177	0.915933	-0.454144	-0.267511	0.0538764
DB_HB008T_Pool_A.111	Patient4	0.048797	0.696946	0.283533	-0.306649	0.0855168
DB_HB008T_Pool_A.113	Patient4	0.0984863	0.510457	0.363517	-0.0887023	0.0844636
DB_HB008T_Pool_A.114	Patient4	0.571234	1.02268	-0.0602096	-0.304493	-0.0951656
DB_HB008T_Pool_A.115	Patient4	0.511366	0.937253	-0.0114024	-0.276017	-0.0577658
DB_HB008T_Pool_A.116	Patient4	0.434086	1.02346	0.0566716	-0.305871	-0.0308894
DB_HB008T_Pool_A.117	Patient4	0.88031	0.914817	-0.413605	-0.32678	0.0440235
DB_HB008T_Pool_A.118	Patient4	0.253826	0.801666	-0.0154061	-0.192707	-0.113308
DB_HB008T_Pool_A.119	Patient4	0.420881	0.88139	-0.0750755	-0.366687	-0.011024
DB_HB008T_Pool_A.120	Patient4	0.453615	0.73046	-0.176799	-0.453435	-0.0547861
DB_HB008T_Pool_A.122	Patient4	0.485758	0.789749	0.0239981	-0.370871	-0.00188507
DB_HB008T_Pool_A.123	Patient4	0.513837	0.862265	0.099289	-0.275591	-0.0448626
DB_HB008T_Pool_A.124	Patient4	0.581412	0.67753	-0.244742	-0.204493	0.0241801
DB_HB008T_Pool_A.125	Patient4	0.506812	1.11069	-0.336374	-0.315212	-0.115729
DB_HB008T_Pool_A.127	Patient4	0.588282	0.985115	-0.173744	-0.293045	0.0527584
DB_HB008T_Pool_A.128	Patient4	0.337989	0.973563	-0.0414521	-0.323447	-0.0732276
DB_HB008T_Pool_A.129	Patient4	0.179022	0.757837	0.0484752	-0.369497	-0.0694768
DB_HB008T_Pool_A.130	Patient4	0.659568	0.992847	-0.4806	-0.247837	0.0105301
DB_HB008T_Pool_A.131	Patient4	-0.022528	0.511648	0.265083	-0.231754	-0.151482
DB_HB008T_Pool_A.132	Patient4	0.314484	0.620977	-0.0387512	-0.232453	-0.0458243
DB_HB008T_Pool_A.134	Patient4	0.449453	0.798852	-0.112339	-0.259015	-0.03416
DB_HB008T_Pool_A.135	Patient4	0.639034	1.10173	-0.196713	-0.387866	-0.00416619
DB_HB008T_Pool_A.136	Patient4	0.932846	1.15683	-0.500371	-0.429552	0.0974167
DB_HB008T_Pool_A.138	Patient4	0.128785	0.653331	-0.261588	-0.289613	-0.0489861
DB_HB008T_Pool_A.140	Patient4	0.415079	0.724324	-0.0197717	-0.229495	-0.162002
DB_HB008T_Pool_A.141	Patient4	0.739561	0.954077	-0.437176	-0.23269	-0.0611136
DB_HB008T_Pool_A.142	Patient4	0.404131	0.921511	-0.132826	-0.313086	-0.071856
DB_HB008T_Pool_A.144	Patient4	-0.221301	0.0629313	0.557648	-0.359827	-0.163647
DB_HB008T_Pool_A.146	Patient4	0.0381791	0.705131	0.456531	-0.315253	-0.106397
DB_HB008T_Pool_A.147	Patient4	0.671906	0.913976	-0.338059	-0.272021	-0.0743105
DB_HB008T_Pool_A.148	Patient4	0.434253	0.996375	0.133552	-0.394039	0.00685432
DB_HB008T_Pool_A.149	Patient4	0.461651	0.989404	0.230611	-0.267776	-0.117509
DB_HB008T_Pool_A.150	Patient4	0.248262	0.981794	-0.232779	-0.330632	-0.174932
DB_HB008T_Pool_A.151	Patient4	0.549184	0.917683	-0.114223	-0.39127	-0.0419011
DB_HB008T_Pool_A.152	Patient4	-0.278342	0.320872	0.56477	-0.412328	-0.0541423
DB_HB008T_Pool_A.153	Patient4	0.790938	1.37586	-0.0127448	-0.23111	-0.115526
DB_HB008T_Pool_A.154	Patient4	0.149265	0.316793	-0.195313	-0.0976048	-0.0429556
DB_HB008T_Pool_A.155	Patient4	0.287739	0.951482	0.0777997	-0.207216	-0.124975
DB_HB008T_Pool_A.156	Patient4	0.546486	1.25677	0.0114111	-0.0686182	0.0648486
DB_HB008T_Pool_A.157	Patient4	0.0361504	0.483951	0.108507	-0.236283	-0.0415535
DB_HB008T_Pool_A.159	Patient4	-0.104667	0.298755	0.488962	-0.286714	-0.0326326
DB_HB008T_Pool_A.160	Patient4	0.399597	0.838232	-0.125097	-0.165938	-0.0285022
DB_HB008T_Pool_A.161	Patient4	0.35363	0.927461	0.066551	-0.274278	0.0328686
DB_HB008T_Pool_A.162	Patient4	0.317356	1.04084	-0.355684	-0.314151	-0.156929
DB_HB008T_Pool_A.164	Patient4	0.606706	1.1561	-0.147645	-0.216767	-0.0602971
DB_HB008T_Pool_A.165	Patient4	-0.171791	0.210748	0.109891	-0.254755	-0.147511
DB_HB008T_Pool_A.166	Patient4	0.416767	0.75713	0.156285	-0.364945	-0.145215
DB_HB008T_Pool_A.167	Patient4	0.0553618	0.56771	0.232239	-0.442204	-0.0809873
DB_HB008T_Pool_A.168	Patient4	0.31332	0.923145	-0.070343	-0.368998	-0.145151
DB_HB008T_Pool_A.169	Patient4	0.227341	0.795323	0.529278	-0.284534	0.000956927
DB_HB008T_Pool_A.171	Patient4	-0.255776	0.156221	-0.176984	-0.29907	-0.114106
DB_HB008T_Pool_A.172	Patient4	0.546794	1.02623	-0.103376	-0.346794	-0.0753176
DB_HB008T_Pool_A.173	Patient4	0.441978	0.903764	-0.0848406	-0.084974	0.0151807
DB_HB008T_Pool_A.174	Patient4	0.0581684	0.813208	0.191447	-0.352892	-0.0882258
DB_HB008T_Pool_A.176	Patient4	-0.0801374	0.505364	0.236694	-0.10585	0.0819502
DB_HB008T_Pool_A.177	Patient4	0.105444	0.985612	0.330788	-0.25804	-0.0935165
DB_HB008T_Pool_A.178	Patient4	0.0039877	0.6705	-0.0522369	-0.282364	-0.0275952
DB_HB008T_Pool_A.179	Patient4	0.0868125	0.833485	0.460692	-0.292179	-0.0266782
DB_HB008T_Pool_A.180	Patient4	-0.042484	0.411849	0.374416	-0.286079	-0.0260989
DB_HB008T_Pool_A.181	Patient4	0.382902	0.699178	-0.46968	-0.499997	-0.0239014
DB_HB008T_Pool_A.182	Patient4	0.611631	1.24212	0.173792	-0.335829	0.000283201
DB_HB008T_Pool_A.183	Patient4	0.203002	0.767408	-0.130064	-0.285491	-0.162578
DB_HB008T_Pool_A.184	Patient4	0.449055	0.807977	0.0404788	-0.319867	-0.0494998
DB_HB008T_Pool_A.186	Patient4	0.156805	0.584584	-0.0456243	-0.261701	0.054567
DB_HB008T_Pool_A.187	Patient4	0.831888	0.836679	-0.648687	-0.343009	-0.0643909
DB_HB008T_Pool_A.188	Patient4	0.346121	0.940984	0.0516963	-0.1776	0.0194935
DB_HB008T_Pool_A.189	Patient4	0.120166	0.593736	0.067287	-0.391289	0.0408887
DB_HB008T_Pool_A.190	Patient4	0.468876	0.703692	-0.253619	-0.263298	0.00416312
DB_HB008T_Pool_A.191	Patient4	0.239821	0.891812	0.0432062	-0.2803	-0.0175571
DB_HB008T_Pool_A.192	Patient4	0.581221	1.05016	-0.321137	-0.25345	-0.151185
DB_HB008T_Pool_A.193	Patient4	0.255177	0.822911	0.0550786	-0.260942	-0.0981446
DB_HB008T_Pool_A.194	Patient4	0.155141	0.408673	0.129924	-0.321968	-0.0999544
DB_HB008T_Pool_A.195	Patient4	0.00762184	0.669353	0.271433	-0.22563	0.0866249
DB_HB008T_Pool_A.196	Patient4	0.168791	0.513814	-0.0119808	-0.172409	-0.0716091
DB_HB008T_Pool_A.197	Patient4	0.192877	0.8874	-0.0655885	-0.452113	-0.00181464
DB_HB008T_Pool_A.198	Patient4	-0.115475	0.130882	-0.121973	-0.457079	-0.114895
DB_HB008T_Pool_A.199	Patient4	0.574633	1.04853	-0.217888	-0.246569	0.161072
DB_HB008T_Pool_A.200	Patient4	-0.200319	0.0240869	-0.202369	-0.310692	-0.0739627
DB_HB008T_Pool_A.201	Patient4	0.324555	0.708944	-0.267036	-0.26305	0.0507343
DB_HB008T_Pool_A.202	Patient4	0.546595	0.966607	-0.308829	-0.351996	-0.010235
DB_HB008T_Pool_A.203	Patient4	0.608802	0.904739	-0.0914807	-0.219109	0.0862562
DB_HB008T_Pool_A.204	Patient4	-0.00768825	0.216384	-0.267632	-0.289106	-0.204126
DB_HB008T_Pool_A.205	Patient4	0.21686	0.890416	0.156499	-0.202642	0.00741525
DB_HB008T_Pool_A.206	Patient4	0.41386	0.883609	0.167894	-0.21039	-0.0294795
DB_HB008T_Pool_A.207	Patient4	0.47013	0.695725	-0.178696	-0.278458	-0.151469
DB_HB008T_Pool_A.208	Patient4	0.47053	1.06663	0.162289	-0.428389	-0.0300218
DB_HB008T_Pool_A.209	Patient4	0.0498762	0.650701	-0.183883	-0.299935	-0.0573881
DB_HB008T_Pool_A.210	Patient4	0.38987	0.766697	0.0299934	-0.2386	-0.0896363
DB_HB008T_Pool_A.211	Patient4	0.201292	0.760269	-0.150391	-0.146357	-0.084164
DB_HB008T_Pool_A.212	Patient4	0.478452	1.08181	-0.294676	-0.338987	-0.0706907
DB_HB008T_Pool_A.213	Patient4	0.721391	0.58068	-0.274275	-0.242164	-0.0243374
DB_HB008T_Pool_A.216	Patient4	0.543606	1.32727	-0.177271	-0.359366	-0.208167
DB_HB008T_Pool_A.217	Patient4	-0.205712	0.386781	0.374651	-0.301401	0.00701217
DB_HB008T_Pool_A.218	Patient4	0.168484	0.94509	0.266915	-0.408032	-0.0249966
DB_HB008T_Pool_A.219	Patient4	0.55741	0.771963	-0.239054	-0.345229	-0.00845498
DB_HB008T_Pool_A.220	Patient4	0.404831	0.718902	-0.230484	-0.471412	-0.0995492
DB_HB008T_Pool_A.222	Patient4	0.389309	0.531417	-0.356966	-0.330532	-0.0597336
DB_HB008T_Pool_A.225	Patient4	0.0850302	0.794239	0.223977	-0.260421	0.0303884
DB_HB008T_Pool_A.226	Patient4	0.426155	0.876075	-0.090356	-0.186809	-0.144173
DB_HB008T_Pool_A.227	Patient4	0.400188	0.501705	-0.486391	-0.310518	0.0459893
DB_HB008T_Pool_A.228	Patient4	0.352509	0.953983	0.233845	-0.234207	0.0173131
DB_HB008T_Pool_A.229	Patient4	0.182618	0.546344	0.0352404	-0.406699	-0.0621805
DB_HB008T_Pool_A.232	Patient4	0.0854682	0.637833	0.00721156	-0.278363	-0.0027104
DB_HB008T_Pool_A.234	Patient4	0.233469	0.553903	-0.135714	-0.200738	-0.000432991
DB_HB008T_Pool_A.235	Patient4	0.467262	0.887772	0.067217	-0.211737	0.0687741
DB_HB008T_Pool_A.237	Patient4	0.360715	1.03672	0.165765	-0.170138	-0.00553267
DB_HB008T_Pool_A.238	Patient4	-0.066352	0.472998	-0.267087	-0.311868	-0.107662
DB_HB008T_Pool_A.240	Patient4	0.78763	0.922011	-0.401053	-0.408751	0.0149076
DB_HB008T_Pool_A.241	Patient4	0.108435	0.881831	-0.0301114	-0.337309	-0.0370557
DB_HB008T_Pool_A.242	Patient4	0.361483	0.71124	0.0292016	-0.280338	-0.0875163
DB_HB008T_Pool_A.243	Patient4	0.24128	0.796507	-0.158601	-0.362523	0.00665671
DB_HB008T_Pool_A.244	Patient4	0.447929	0.742693	-0.191697	-0.17887	-0.0391928
DB_HB008T_Pool_A.245	Patient4	0.414925	0.717637	0.237278	-0.240825	0.0227866
DB_HB008T_Pool_A.246	Patient4	0.52662	0.792426	-0.465448	-0.37436	0.0341918
DB_HB008T_Pool_A.247	Patient4	0.410717	0.809042	0.101309	-0.237761	0.0249417
DB_HB008T_Pool_A.248	Patient4	0.187065	0.688742	0.197525	-0.291467	-0.0476524
DB_HB008T_Pool_A.249	Patient4	0.226651	0.946072	0.330643	-0.279543	-0.0130779
DB_HB008T_Pool_A.250	Patient4	-0.0421048	0.560502	0.273995	-0.258624	0.0122834
DB_HB008T_Pool_A.251	Patient4	0.577539	0.844567	-0.285768	-0.321753	-0.0413105
DB_HB008T_Pool_A.252	Patient4	0.217691	0.770695	0.0753211	-0.268175	-0.135526
DB_HB008T_Pool_A.253	Patient4	0.445327	1.23589	0.124455	-0.1347	-0.000695142
DB_HB008T_Pool_A.254	Patient4	0.522545	0.717451	-0.146859	-0.346124	-0.10316
DB_HB008T_Pool_A.255	Patient4	0.422352	0.907846	-0.170351	-0.17352	-0.0494995
DB_HB008T_Pool_A.256	Patient4	0.186522	0.559467	0.092921	-0.194482	0.0397876
DB_HB008T_Pool_A.257	Patient4	0.149405	0.858185	0.397161	-0.219725	-0.0264313
DB_HB008T_Pool_A.258	Patient4	0.751765	1.08479	-0.383308	-0.348373	-0.0106835
DB_HB008T_Pool_A.259	Patient4	0.365514	0.80958	0.0048024	-0.249328	-0.125627
DB_HB008T_Pool_A.260	Patient4	0.408872	0.808993	0.0170877	-0.131385	-0.0515868
DB_HB008T_Pool_A.261	Patient4	0.204014	0.654394	-0.105938	-0.275869	-0.0295395
DB_HB008T_Pool_A.262	Patient4	0.0888899	0.536458	-0.238487	-0.394158	-0.0223213
DB_HB008T_Pool_A.263	Patient4	0.00923832	0.645778	0.975966	-0.299809	0.0890503
DB_HB008T_Pool_A.264	Patient4	0.152369	0.131615	0.29644	-0.336546	0.0152872
DB_HB008T_Pool_A.266	Patient4	0.391166	0.740633	-0.599138	-0.283783	-0.129807
DB_HB008T_Pool_A.267	Patient4	0.539659	1.08756	-0.512723	-0.387912	0.0294287
DB_HB008T_Pool_A.268	Patient4	0.215988	0.983428	-0.397383	-0.230103	-0.130193
DB_HB008T_Pool_A.269	Patient4	0.319888	0.9809	-0.130704	-0.341897	-0.0110367
DB_HB008T_Pool_A.271	Patient4	0.171164	0.82746	0.0415044	-0.275349	-0.103378
DB_HB008T_Pool_A.272	Patient4	0.421855	0.863175	0.121023	-0.340418	-0.0857163
DB_HB008T_Pool_A.274	Patient4	0.399489	0.993482	-0.201867	-0.267719	-0.176987
DB_HB008T_Pool_A.275	Patient4	0.273572	0.6986	-0.0961172	-0.197699	-0.0523383
DB_HB008T_Pool_A.277	Patient4	0.538705	0.943817	-0.268518	-0.224998	-0.162486
DB_HB008T_Pool_A.279	Patient4	0.369758	0.683992	-0.0277819	-0.424563	-0.0865654
DB_HB008T_Pool_A.280	Patient4	0.231291	0.48221	0.0585602	-0.327826	0.00589754
DB_HB008T_Pool_A.281	Patient4	0.295712	0.92074	0.12833	-0.217982	-0.108065
DB_HB008T_Pool_A.282	Patient4	0.42805	0.905639	-0.174399	-0.252515	-0.0621419
DB_HB008T_Pool_A.283	Patient4	0.00920052	0.445992	-0.139931	-0.477275	0.0347068
DB_HB008T_Pool_A.284	Patient4	-0.14768	0.484138	0.761312	-0.248083	0.0110229
DB_HB008T_Pool_A.286	Patient4	0.54433	1.07918	-0.426273	-0.227195	-0.153587
DB_HB008T_Pool_A.287	Patient4	0.157678	0.43889	-0.00523768	-0.323602	-0.255511
DB_HB008T_Pool_A.288	Patient4	0.376139	0.482078	0.0235496	-0.230075	-0.0830232
DB_HB008T_Pool_A.289	Patient4	0.364322	0.686474	-0.0727377	-0.282838	-0.0406639
DB_HB008T_Pool_A.291	Patient4	0.265509	0.688337	-0.133216	-0.326717	-0.0950917
DB_HB008T_Pool_A.292	Patient4	0.264454	0.55081	0.287999	-0.325773	-0.0398927
DB_HB008T_Pool_A.293	Patient4	0.361748	0.6645	0.273743	-0.320443	-0.0282826
DB_HB008T_Pool_A.294	Patient4	0.265093	0.7274	0.0601076	-0.181689	-0.066211
DB_HB008T_Pool_A.295	Patient4	0.634255	1.52866	-0.149125	-0.37346	-0.112958
DB_HB008T_Pool_A.296	Patient4	0.303434	0.810167	0.0197345	-0.194228	0.0234907
DB_HB008T_Pool_A.297	Patient4	0.373821	0.604496	-0.419137	-0.323205	-0.00147968
DB_HB008T_Pool_A.298	Patient4	-0.0328844	0.271224	-0.217022	-0.270483	-0.172887
DB_HB008T_Pool_A.299	Patient4	0.453583	0.88444	-0.0421801	-0.239545	-0.0919944
DB_HB008T_Pool_A.300	Patient4	0.356907	0.913312	-0.141539	-0.163675	-0.00804253
DB_HB008T_Pool_A.302	Patient4	0.40034	0.90588	0.280002	-0.238489	-0.144587
DB_HB008T_Pool_A.304	Patient4	0.293135	0.694232	0.130243	-0.126253	0.0308984
DB_HB008T_Pool_A.305	Patient4	0.148859	0.670782	-0.00762644	-0.198324	-0.0846398
DB_HB008T_Pool_A.307	Patient4	0.28516	1.05483	-0.059113	-0.24279	-0.0695328
DB_HB008T_Pool_A.308	Patient4	0.342773	0.881618	0.0665828	-0.305462	-0.0585215
DB_HB008T_Pool_A.309	Patient4	0.344729	0.594916	0.102387	-0.2606	-0.0669142
DB_HB008T_Pool_A.310	Patient4	0.415012	1.03843	0.0349727	-0.359721	-0.0495686
DB_HB008T_Pool_A.311	Patient4	-0.085747	0.274001	0.0607185	-0.176209	-0.0827691
DB_HB008T_Pool_A.312	Patient4	0.673867	1.07689	-0.435241	-0.336031	-0.0785746
DB_HB008T_Pool_A.313	Patient4	0.244601	0.825778	0.287452	-0.367903	-0.0361168
DB_HB008T_Pool_A.314	Patient4	0.466417	0.972573	0.323348	-0.191827	0.0537097
DB_HB008T_Pool_A.315	Patient4	-0.142589	0.334484	0.576949	-0.178153	-0.148315
DB_HB008T_Pool_A.316	Patient4	0.282598	0.75827	-0.4246	-0.372537	-0.0566733
DB_HB008T_Pool_A.317	Patient4	0.0722647	1.00593	0.131339	-0.254946	0.0138983
DB_HB008T_Pool_A.318	Patient4	0.250315	1.04684	-0.246459	-0.177839	-0.14179
DB_HB008T_Pool_A.319	Patient4	0.511624	0.845342	-0.236317	-0.368962	-0.109357
DB_HB008T_Pool_A.321	Patient4	0.139406	0.71969	-0.0111662	-0.269687	-0.0738058
DB_HB008T_Pool_A.322	Patient4	0.515852	1.46885	0.068575	-0.391487	-0.0586351
DB_HB008T_Pool_A.323	Patient4	0.172263	0.694663	0.401882	-0.431554	-0.114585
DB_HB008T_Pool_A.324	Patient4	0.09475	0.386587	-0.0392494	-0.29664	-0.0468489
DB_HB008T_Pool_A.325	Patient4	0.0857582	0.596066	-0.208561	-0.316831	-0.0183496
DB_HB008T_Pool_A.326	Patient4	0.144793	0.838806	0.252695	-0.161247	-0.0407792
DB_HB008T_Pool_A.327	Patient4	0.139591	0.756626	-0.0638117	-0.2955	-0.06609
DB_HB008T_Pool_A.328	Patient4	0.371682	0.896712	0.10534	-0.230172	-0.0931528
DB_HB008T_Pool_A.329	Patient4	0.224429	0.854881	-0.056738	-0.224169	-0.149984
DB_HB008T_Pool_A.330	Patient4	0.15393	0.949742	0.176209	-0.29426	-0.0601073
DB_HB008T_Pool_A.331	Patient4	0.227447	0.683712	-0.221229	-0.215931	-0.0735682
DB_HB008T_Pool_A.332	Patient4	0.0326374	0.147527	0.01715	-0.127014	-0.0297898
DB_HB008T_Pool_A.335	Patient4	0.169812	0.67537	0.127231	-0.242371	-0.120021
DB_HB008T_Pool_A.336	Patient4	0.191698	0.64743	-0.0977008	-0.22895	-0.0491973
DB_HB008T_Pool_A.337	Patient4	0.11623	0.702638	0.100515	-0.0746956	-0.14997
DB_HB008T_Pool_A.338	Patient4	0.200628	0.541787	0.0787755	-0.468312	-0.127121
DB_HB008T_Pool_A.339	Patient4	0.143735	0.526898	0.118286	-0.181289	0.00844595
DB_HB008T_Pool_A.341	Patient4	0.237429	1.15863	0.085959	-0.298485	-0.00468533
DB_HB008T_Pool_A.342	Patient4	0.224388	0.531458	-0.0582106	-0.324923	-0.111345
DB_HB008T_Pool_A.343	Patient4	0.37807	0.793013	-0.119222	-0.197907	-0.17028
DB_HB008T_Pool_A.344	Patient4	0.0210727	0.908198	0.316023	-0.286837	-0.099432
DB_HB008T_Pool_A.345	Patient4	0.171829	0.505768	-0.459222	-0.0378852	-0.0733951
DB_HB008T_Pool_A.346	Patient4	0.267969	0.655579	-0.216072	-0.341395	-0.131512
DB_HB008T_Pool_A.348	Patient4	0.304005	0.738912	-0.0426778	-0.25599	-0.0554924
DB_HB008T_Pool_A.349	Patient4	0.0776894	0.505693	0.256667	-0.15838	-0.0454888
DB_HB008T_Pool_A.350	Patient4	0.499278	0.863604	-0.0463644	-0.234654	-0.188051
DB_HB008T_Pool_A.351	Patient4	0.153471	0.487817	0.0458747	-0.121853	0.0555089
DB_HB008T_Pool_A.352	Patient4	0.152617	0.889579	0.130336	-0.191435	0.154456
DB_HB008T_Pool_A.353	Patient4	0.159073	0.660596	-0.160981	-0.303177	-0.11212
DB_HB008T_Pool_A.354	Patient4	0.368729	0.720073	0.111708	-0.226084	-0.0353014
DB_HB008T_Pool_A.355	Patient4	0.157865	0.739287	0.197674	-0.0170438	0.0200559
DB_HB008T_Pool_A.357	Patient4	0.165937	0.69135	-0.282229	-0.289831	-0.111675
DB_HB008T_Pool_A.358	Patient4	0.404117	0.774287	0.0303073	-0.280027	0.0340127
DB_HB008T_Pool_A.359	Patient4	0.223158	0.682531	0.174133	-0.272208	-0.0955613
DB_HB008T_Pool_A.361	Patient4	0.585554	0.919557	-0.0171143	-0.40179	-0.0733636
DB_HB008T_Pool_A.363	Patient4	0.281231	0.580883	-0.128056	-0.134085	-0.14091
DB_HB008T_Pool_A.364	Patient4	-0.0814231	0.289897	0.509295	-0.43945	-0.102961
DB_HB008T_Pool_A.366	Patient4	0.296407	0.70926	-0.183589	-0.146696	-0.0066702
DB_HB008T_Pool_A.367	Patient4	0.235526	0.595739	-0.153034	-0.311125	0.131362
DB_HB008T_Pool_A.368	Patient4	0.234023	1.0928	0.060126	-0.336244	-0.148171
DB_HB008T_Pool_A.369	Patient4	0.0968894	0.333581	-0.0622516	-0.131385	-0.102556
DB_HB008T_Pool_A.370	Patient4	0.351034	1.00226	0.271016	-0.174286	0.0695895
DB_HB008T_Pool_A.371	Patient4	0.0899374	0.558631	-0.175111	-0.394531	-0.142995
DB_HB008T_Pool_A.372	Patient4	0.0789808	0.736939	0.170639	-0.158779	-0.036405
DB_HB008T_Pool_A.373	Patient4	0.434103	0.78011	0.0325201	-0.352398	-0.0859646
DB_HB008T_Pool_A.376	Patient4	0.154622	0.658564	-0.0621128	-0.225706	-0.0249788
DB_HB008T_Pool_A.377	Patient4	0.0636225	0.422226	-0.0393368	-0.382478	-0.0565647
DB_HB008T_Pool_A.378	Patient4	0.119552	0.661609	0.676937	-0.202957	-0.044687
DB_HB008T_Pool_A.379	Patient4	0.283903	1.00371	-0.243734	-0.223442	-0.00537512
DB_HB008T_Pool_A.380	Patient4	0.0950894	0.549642	0.230191	-0.218428	-0.0107532
DB_HB008T_Pool_A.381	Patient4	0.179155	0.599621	0.0963118	-0.154734	0.0384915
DB_HB008T_Pool_A.383	Patient4	0.349407	1.10314	-0.120008	-0.320302	-0.0708663
DB_HB008T_Pool_A.385	Patient4	0.534382	1.22499	-0.0404372	-0.306159	0.100443
DB_HB008T_Pool_A.386	Patient4	0.220665	0.72721	0.094133	-0.14542	0.0208095
DB_HB008T_Pool_A.387	Patient4	0.127246	0.726224	-0.0638531	-0.264762	-0.000490547
DB_HB008T_Pool_A.388	Patient4	0.225537	0.756969	-0.0804049	-0.20692	-0.10068
DB_HB008T_Pool_A.389	Patient4	0.446719	0.858414	-0.0700322	-0.179912	-0.0333827
DB_HB008T_Pool_A.390	Patient4	0.29253	0.750619	0.121469	-0.0978199	-0.0308231
DB_HB008T_Pool_A.392	Patient4	0.591632	0.941842	-0.0829068	-0.284605	0.00593723
DB_HB008T_Pool_A.393	Patient4	0.322731	0.513453	0.0788924	-0.26202	-0.0574018
DB_HB008T_Pool_A.394	Patient4	0.266351	0.746518	-0.172537	-0.0984637	-0.100658
DB_HB008T_Pool_A.395	Patient4	0.152368	0.417543	-0.205212	-0.128561	-0.0821595
DB_HB008T_Pool_A.396	Patient4	0.315278	1.10731	0.108546	-0.260839	-0.147585
DB_HB008T_Pool_A.397	Patient4	0.137627	0.493104	0.0586801	-0.262279	-0.0153964
DB_HB008T_Pool_A.398	Patient4	0.320139	0.780331	0.418434	-0.198624	-0.11254
DB_HB008T_Pool_A.399	Patient4	0.377376	0.826794	-0.261521	-0.423812	-0.213528
DB_HB008T_Pool_A.400	Patient4	0.202113	0.589031	-0.269796	-0.147587	-0.0450731
DB_HB008T_Pool_A.401	Patient4	0.540187	1.00251	-0.104035	-0.479726	-0.11173
DB_HB008T_Pool_A.402	Patient4	0.301017	0.858685	-0.00670278	0.14689	-0.0359704
DB_HB008T_Pool_A.404	Patient4	0.0742556	0.800028	0.085828	-0.356828	-0.0940728
DB_HB008T_Pool_A.405	Patient4	0.296499	0.681446	-0.0338871	-0.231352	-0.00948184
DB_HB008T_Pool_A.406	Patient4	0.0705699	0.531905	0.101987	-0.268607	-0.0630054
DB_HB008T_Pool_A.407	Patient4	0.0931067	0.509848	0.228441	-0.27837	0.00382262
DB_HB008T_Pool_A.408	Patient4	0.302445	0.730424	-0.15257	-0.245237	0.0578411
DB_HB008T_Pool_A.409	Patient4	0.548877	1.07392	-0.568587	-0.113369	-0.0144172
DB_HB008T_Pool_A.410	Patient4	0.340626	1.04656	0.0380676	-0.281072	0.0694172
DB_HB008T_Pool_A.411	Patient4	0.14902	0.445717	-0.0733417	-0.246238	-0.062533
DB_HB008T_Pool_A.412	Patient4	0.175704	0.414135	0.485433	-0.21046	0.0312805
DB_HB008T_Pool_A.413	Patient4	0.213015	1.00882	-0.00752212	-0.228488	0.0175248
DB_HB008T_Pool_A.414	Patient4	0.409283	0.91074	-0.00438676	-0.201105	-0.16997
DB_HB008T_Pool_A.415	Patient4	0.229343	0.758725	-0.138082	-0.223059	-0.0737383
DB_HB008T_Pool_A.416	Patient4	0.0764207	0.610546	-0.173947	-0.250109	-0.0194821
DB_HB008T_Pool_A.417	Patient4	0.283258	0.813506	0.469217	-0.321036	-0.0942858
DB_HB008T_Pool_A.418	Patient4	-0.0316188	0.452749	-0.422345	-0.401842	-0.0316477
DB_HB008T_Pool_A.419	Patient4	0.404612	0.928245	-0.178695	-0.254225	0.0574032
DB_HB008T_Pool_A.420	Patient4	0.454234	0.880324	-0.206349	-0.194197	-0.111865
DB_HB008T_Pool_A.422	Patient4	0.548146	0.963858	-0.336646	-0.26063	0.0692558
DB_HB008T_Pool_A.423	Patient4	0.187099	0.531478	-0.0650414	-0.256095	-0.049692
DB_HB008T_Pool_A.424	Patient4	0.233805	0.453378	0.20272	-0.207903	-0.0929891
DB_HB008T_Pool_A.425	Patient4	-0.0824367	0.633119	0.494748	-0.173385	0.0937563
DB_HB008T_Pool_A.427	Patient4	0.391716	0.974214	0.138327	-0.386122	0.0496538
DB_HB008T_Pool_A.430	Patient4	0.214961	0.224545	-0.0389643	-0.230416	-0.0766196
DB_HB008T_Pool_A.431	Patient4	0.376773	0.706078	-0.234655	-0.199614	-0.0790591
DB_HB008T_Pool_A.432	Patient4	-0.194422	0.469077	0.332741	-0.307327	-0.111232
DB_HB008T_Pool_A.433	Patient4	0.424331	1.09749	-0.0235707	-0.209248	-0.04366
DB_HB008T_Pool_A.434	Patient4	0.519005	0.620732	-0.220907	-0.402918	-0.150349
DB_HB008T_Pool_A.435	Patient4	-0.0462177	0.432544	0.0959724	-0.245648	-0.153515
DB_HB008T_Pool_A.436	Patient4	0.711379	0.638275	-0.276503	-0.390433	-0.0902807
DB_HB008T_Pool_A.437	Patient4	0.0642435	0.357181	0.137155	-0.14013	-0.0586454
DB_HB008T_Pool_A.438	Patient4	0.452659	0.959293	-0.322398	-0.356012	-0.0542254
DB_HB008T_Pool_A.440	Patient4	0.24228	0.991353	0.0393721	-0.366079	-0.114238
DB_HB008T_Pool_A.441	Patient4	0.428883	1.09019	-0.334977	-0.41794	-0.166273
DB_HB008T_Pool_A.442	Patient4	0.111176	0.385768	0.0396124	-0.208637	-0.00864205
DB_HB008T_Pool_A.443	Patient4	0.327994	0.885656	0.0169925	-0.13884	-0.0169637
DB_HB008T_Pool_A.444	Patient4	0.216823	0.952067	-0.142044	-0.371949	-0.0182121
DB_HB008T_Pool_A.445	Patient4	0.211059	0.465761	-0.0281969	-0.12467	-0.0865442
DB_HB008T_Pool_A.446	Patient4	0.127775	0.857421	0.0568871	-0.177144	-0.0838253
DB_HB008T_Pool_A.448	Patient4	0.183909	0.73272	0.0754316	-0.13965	-0.106509
DB_HB008T_Pool_A.449	Patient4	0.399617	1.19738	0.283782	-0.232806	0.0233732
DB_HB008T_Pool_A.451	Patient4	-0.24983	0.435832	0.0553081	-0.221138	-0.212508
DB_HB008T_Pool_A.452	Patient4	0.411685	0.661954	-0.61862	-0.32985	-0.256781
DB_HB008T_Pool_A.453	Patient4	0.117021	0.479361	-0.221733	-0.235407	-0.0176869
DB_HB008T_Pool_A.454	Patient4	0.213326	0.520555	0.0699099	-0.146362	0.0287012
DB_HB008T_Pool_A.455	Patient4	0.244457	0.618153	0.106656	-0.284473	0.0366951
DB_HB008T_Pool_A.456	Patient4	0.300805	0.960026	0.169414	-0.241919	0.0170432
DB_HB008T_Pool_A.457	Patient4	0.38846	0.916278	-0.100726	-0.128329	0.0910181
DB_HB008T_Pool_A.458	Patient4	0.0734073	0.811919	-0.0498219	-0.300712	-0.00693644
DB_HB008T_Pool_A.459	Patient4	0.253813	0.43015	0.0286036	-0.0871067	-0.025322
DB_HB008T_Pool_A.460	Patient4	0.208342	0.285485	0.173264	-0.289314	-0.0777491
DB_HB008T_Pool_A.461	Patient4	0.411589	0.67069	-0.0876397	-0.291488	-0.0767861
DB_HB008T_Pool_A.462	Patient4	0.458612	1.00771	-0.381404	-0.233108	-0.0152898
DB_HB008T_Pool_A.464	Patient4	0.207616	0.739636	0.176877	0.0137541	0.0927467
DB_HB008T_Pool_A.465	Patient4	0.271783	0.841447	-0.0107866	-0.240176	-0.062151
DB_HB008T_Pool_A.466	Patient4	0.536507	1.01263	-0.38071	-0.420056	-0.0594334
DB_HB008T_Pool_A.467	Patient4	0.425045	0.840799	-0.0118995	-0.309346	0.0243362
DB_HB008T_Pool_A.468	Patient4	0.26768	0.907225	-0.169866	-0.240699	-0.220129
DB_HB008T_Pool_A.469	Patient4	0.298339	0.859982	-0.101265	-0.295212	-0.0657967
DB_HB008T_Pool_A.470	Patient4	0.154652	0.438198	-0.234935	-0.213834	-0.00507773
DB_HB008T_Pool_A.472	Patient4	0.322294	0.891532	0.263555	-0.239314	-0.0095084
DB_HB008T_Pool_A.473	Patient4	0.218975	0.643138	-0.286697	-0.347603	-0.0856521
DB_HB008T_Pool_A.475	Patient4	0.203336	0.936285	0.433357	-0.178853	-0.0177181
DB_HB008T_Pool_A.476	Patient4	0.321201	0.780782	0.238692	-0.37223	-0.0821457
DB_HB008T_Pool_A.477	Patient4	-0.0299587	0.66789	0.252234	-0.252849	-0.0846034
DB_HB008T_Pool_A.478	Patient4	0.439327	1.04286	-0.0956321	-0.207561	0.0557324
DB_HB008T_Pool_A.479	Patient4	0.383184	1.07405	0.195778	-0.118754	-0.105723
DB_HB008T_Pool_A.480	Patient4	-0.0218424	0.344685	-0.262407	-0.360894	-0.224858
DB_HB008T_Pool_A.481	Patient4	0.0518317	0.211509	0.252859	-0.130052	-0.0393171
DB_HB008T_Pool_A.482	Patient4	0.430247	0.842045	-0.390128	-0.292154	0.0103611
DB_HB008T_Pool_A.484	Patient4	0.310405	0.924113	-0.161378	-0.328873	-0.084704
DB_HB008T_Pool_A.485	Patient4	0.336838	0.877122	0.169866	-0.258204	-0.0690178
DB_HB008T_Pool_A.486	Patient4	0.177996	0.732327	0.033214	-0.245718	0.00897664
DB_HB008T_Pool_A.487	Patient4	0.332319	0.754634	-0.392204	-0.18426	0.0653309
DB_HB008T_Pool_A.489	Patient4	0.253741	0.76447	0.24289	-0.162462	-0.0603582
DB_HB008T_Pool_A.490	Patient4	0.332457	0.951774	-0.271927	-0.258298	-0.113225
DB_HB008T_Pool_A.491	Patient4	0.0577781	0.573291	-0.0967471	-0.288239	0.00534488
DB_HB008T_Pool_A.493	Patient4	0.30194	0.881026	-0.171873	-0.280363	-0.0760455
DB_HB008T_Pool_A.494	Patient4	0.236628	0.870757	0.0294137	-0.295145	-0.0470932
DB_HB008T_Pool_A.495	Patient4	0.251908	0.941468	-0.107825	-0.22222	-0.0988649
DB_HB008T_Pool_A.496	Patient4	0.292087	0.874516	0.136996	-0.173302	0.104022
DB_HB008T_Pool_A.497	Patient4	0.517083	0.900083	-0.197948	-0.355421	-0.125589
DB_HB008T_Pool_A.498	Patient4	0.436034	0.853833	-0.123209	-0.240681	-0.100232
DB_HB008T_Pool_A.499	Patient4	0.621733	1.17114	-0.301119	-0.306708	0.00842909
DB_HB008T_Pool_A.500	Patient4	0.231014	0.612417	-0.0875522	-0.294204	-0.0413204
DB_HB008T_Pool_A.503	Patient4	0.50269	0.943609	0.0567279	-0.228092	-0.0933612
DB_HB008T_Pool_A.504	Patient4	0.423714	0.886564	-0.403907	-0.305423	-0.0553436
DB_HB008T_Pool_A.505	Patient4	0.0266623	0.493388	-0.279976	-0.226656	-0.183684
DB_HB008T_Pool_A.506	Patient4	0.361326	0.790563	-0.000377794	-0.200691	-0.0271419
DB_HB008T_Pool_A.507	Patient4	0.238595	0.718019	-0.274901	-0.261618	-0.110877
DB_HB008T_Pool_A.508	Patient4	0.469558	1.04389	-0.0580876	-0.266363	0.0415155
DB_HB008T_Pool_A.509	Patient4	0.0817664	0.495964	-0.195341	-0.274364	0.0447753
DB_HB008T_Pool_A.510	Patient4	-0.119958	0.299361	0.767002	-0.426799	-0.0841274
DB_HB008T_Pool_A.511	Patient4	0.205063	0.76802	-0.209187	-0.15307	0.00391415
DB_HB008T_Pool_A.512	Patient4	0.611669	0.990371	-0.300086	-0.274617	0.0496829
DB_HB008T_Pool_A.513	Patient4	0.268524	1.00172	0.194593	-0.0567712	-0.0699195
DB_HB008T_Pool_A.514	Patient4	0.17095	0.313768	-0.0132903	-0.243502	-0.027639
DB_HB008T_Pool_A.515	Patient4	0.480777	0.356721	-0.395476	-0.170996	0.064861
DB_HB008T_Pool_A.516	Patient4	0.0822036	0.453136	-0.108254	-0.148685	-0.0608242
DB_HB008T_Pool_A.517	Patient4	0.217017	0.757457	0.190241	-0.188833	-0.0507003
DB_HB008T_Pool_A.519	Patient4	0.0607686	0.713383	0.0443988	-0.0769042	-0.0896996
DB_HB008T_Pool_A.520	Patient4	0.340196	0.703323	-0.3607	-0.333985	-0.10776
DB_HB008T_Pool_A.521	Patient4	0.355067	0.92314	0.151338	-0.17278	-0.0332807
DB_HB008T_Pool_A.522	Patient4	0.339575	0.894473	0.183705	-0.266585	0.032242
DB_HB008T_Pool_A.523	Patient4	0.251617	1.03231	-0.245735	-0.261096	0.0954513
DB_HB008T_Pool_A.524	Patient4	-0.0300165	0.561912	0.0742154	-0.220679	-0.144865
DB_HB008T_Pool_A.525	Patient4	-0.0223393	0.769595	0.122687	-0.324987	-0.0244039
DB_HB008T_Pool_A.526	Patient4	0.178391	0.256622	0.125761	-0.157897	-0.0748777
DB_HB008T_Pool_A.527	Patient4	0.364523	0.912288	-0.078028	-0.311243	-0.130045
DB_HB008T_Pool_A.528	Patient4	0.188509	0.724808	0.206423	-0.150531	0.114004
DB_HB008T_Pool_A.530	Patient4	-0.055158	0.43251	-0.160264	-0.14775	-0.0673821
DB_HB008T_Pool_A.531	Patient4	0.22947	0.626993	0.20113	-0.0869321	-0.0976613
DB_HB008T_Pool_A.532	Patient4	0.278763	0.691731	-0.0263922	-0.163162	-0.072512
DB_HB008T_Pool_A.533	Patient4	0.268659	0.558553	-0.00219068	-0.292575	-0.160106
DB_HB008T_Pool_A.534	Patient4	0.375094	0.76395	0.00331897	-0.267106	-0.038572
DB_HB008T_Pool_A.535	Patient4	0.376774	0.839513	-0.0204281	-0.246188	-0.105607
DB_HB008T_Pool_A.537	Patient4	0.0569298	0.280718	0.060094	-0.323978	-0.0431881
DB_HB008T_Pool_A.538	Patient4	0.299738	0.376634	0.385709	-0.232791	-0.0667432
DB_HB008T_Pool_A.539	Patient4	0.426157	0.901632	0.111103	-0.231879	0.0941541
DB_HB008T_Pool_A.540	Patient4	-0.0534804	0.479366	0.442477	-0.0941707	0.00647252
DB_HB008T_Pool_A.541	Patient4	0.0770596	0.572996	0.134827	-0.171458	-0.155645
DB_HB008T_Pool_A.542	Patient4	-0.117861	0.308278	0.150669	-0.181821	-0.111825
DB_HB008T_Pool_A.543	Patient4	0.317902	0.62862	0.0768165	-0.133586	-0.107747
DB_HB008T_Pool_A.544	Patient4	0.509385	1.04126	-0.21508	-0.222974	-0.0131007
DB_HB008T_Pool_A.545	Patient4	0.233516	0.732994	0.332835	-0.278076	-0.025044
DB_HB008T_Pool_A.546	Patient4	0.52834	1.08201	-0.167078	-0.263918	0.0780655
DB_HB008T_Pool_A.547	Patient4	0.413996	0.906123	-0.449877	-0.29682	0.019432
DB_HB008T_Pool_A.548	Patient4	0.179806	0.607388	0.107691	-0.258975	-0.0066252
DB_HB008T_Pool_A.549	Patient4	0.283077	0.724519	-0.0021293	-0.195117	-0.0321858
DB_HB008T_Pool_A.550	Patient4	0.0320196	0.605474	-0.235463	-0.120729	0.0144745
DB_HB008T_Pool_A.551	Patient4	0.321431	1.23689	-0.106281	-0.375676	0.0137421
DB_HB008T_Pool_A.552	Patient4	0.3975	0.84504	0.133136	-0.349642	-0.0583716
DB_HB008T_Pool_A.553	Patient4	0.0409014	0.299574	0.030251	-0.146392	-0.088878
DB_HB008T_Pool_A.554	Patient4	0.421724	0.646755	-0.0814949	-0.22942	-0.0482357
DB_HB008T_Pool_A.555	Patient4	0.491732	0.901949	-0.274172	-0.263853	0.0513922
DB_HB008T_Pool_A.556	Patient4	0.141698	0.767664	-0.270181	-0.383101	0.0405209
DB_HB008T_Pool_A.557	Patient4	0.325067	0.906479	-0.227358	-0.153066	-0.181606
DB_HB008T_Pool_A.560	Patient4	0.306715	0.96318	-0.0687206	-0.320626	-0.0595716
DB_HB008T_Pool_A.561	Patient4	0.624503	0.600573	-0.104255	-0.205867	-0.0160495
DB_HB008T_Pool_A.563	Patient4	0.700011	1.19403	-0.425905	-0.216924	-0.0635289
DB_HB008T_Pool_A.564	Patient4	0.149372	1.18781	0.0976406	-0.279639	0.00267165
DB_HB008T_Pool_A.565	Patient4	0.666355	1.05996	-0.516347	-0.214666	-0.0108886
DB_HB008T_Pool_A.566	Patient4	0.0759415	0.685523	0.0145613	-0.102919	-0.0888209
DB_HB008T_Pool_A.567	Patient4	0.550153	0.99819	-0.128538	-0.316301	-0.0951596
DB_HB008T_Pool_A.569	Patient4	-0.133369	0.117667	-0.0447703	-0.224728	-0.205483
DB_HB008T_Pool_A.570	Patient4	0.274916	0.765196	0.0622738	-0.228408	-0.0995408
DB_HB008T_Pool_A.571	Patient4	0.233275	0.86462	0.145913	-0.236378	0.000664877
DB_HB008T_Pool_A.574	Patient4	0.290257	0.591216	-0.216023	-0.276653	-0.0891109
DB_HB008T_Pool_A.576	Patient4	0.297639	0.819589	-0.0444118	-0.171469	-0.0106034
DB_HB008T_Pool_A.577	Patient4	0.170509	0.933429	0.00254996	-0.15716	0.00822655
DB_HB008T_Pool_A.578	Patient4	0.0341054	0.319189	0.271986	-0.0645684	-0.0859511
DB_HB008T_Pool_A.579	Patient4	0.23529	1.02803	0.247671	-0.167897	0.047164
DB_HB008T_Pool_A.581	Patient4	0.142796	0.650551	0.00251992	-0.32327	-0.102212
DB_HB008T_Pool_A.583	Patient4	0.258877	0.636712	0.0408575	-0.0823879	-0.0294754
DB_HB008T_Pool_A.584	Patient4	0.323065	0.481847	-0.371761	-0.458714	-0.140419
DB_HB008T_Pool_A.585	Patient4	0.511152	1.09668	-0.0424248	-0.180917	-0.053124
DB_HB008T_Pool_A.586	Patient4	0.214658	0.458205	-0.199812	-0.178768	-0.110791
DB_HB008T_Pool_A.587	Patient4	-0.108778	0.346995	0.394949	-0.159478	-0.0931343
DB_HB008T_Pool_A.588	Patient4	0.227892	0.674895	0.0924168	-0.281453	-0.0357755
DB_HB008T_Pool_A.589	Patient4	0.157017	0.991326	-0.0274828	-0.137898	0.0401039
DB_HB008T_Pool_A.590	Patient4	0.114368	0.561806	0.214952	-0.325521	0.0867429
DB_HB008T_Pool_A.591	Patient4	0.598266	0.759087	-0.171329	-0.155472	-0.113846
DB_HB008T_Pool_A.592	Patient4	0.36265	0.628618	-0.0700556	-0.199357	0.0662081
DB_HB008T_Pool_A.593	Patient4	0.352832	0.855551	-0.162083	-0.242765	-0.0665427
DB_HB008T_Pool_A.594	Patient4	0.25453	0.832419	-0.184478	-0.226941	-0.0325168
DB_HB008T_Pool_A.595	Patient4	0.299059	0.641984	-0.0478065	-0.271093	-0.098941
DB_HB008T_Pool_A.596	Patient4	0.216501	0.746104	0.13332	-0.257032	-0.0199411
DB_HB008T_Pool_A.597	Patient4	0.103422	0.588315	-0.172811	-0.141951	-0.0986942
DB_HB008T_Pool_A.599	Patient4	0.254691	0.800727	0.0320833	-0.0860034	0.22041
DB_HB008T_Pool_A.600	Patient4	0.345859	1.3123	0.408617	-0.232003	-0.0202328
DB_HB008T_Pool_A.601	Patient4	0.381666	0.997316	-0.0957356	-0.140865	-0.0190208
DB_HB008T_Pool_A.602	Patient4	0.496093	1.01336	0.197239	-0.323972	-0.0969324
DB_HB008T_Pool_A.603	Patient4	0.338614	0.8616	-0.105761	-0.253778	0.0112905
DB_HB008T_Pool_A.605	Patient4	0.194125	0.600067	0.0269498	-0.238818	-0.0106318
DB_HB008T_Pool_A.606	Patient4	0.0603363	0.526301	0.438031	-0.242143	-0.0784506
DB_HB008T_Pool_A.607	Patient4	0.363785	0.761898	0.100026	-0.16406	-0.0742692
DB_HB008T_Pool_A.608	Patient4	0.290518	1.00697	-0.0343823	-0.219453	0.0532055
DB_HB008T_Pool_A.609	Patient4	0.197035	0.650263	-0.170509	-0.225431	-0.111672
DB_HB008T_Pool_A.610	Patient4	0.00827798	0.772475	0.395572	-0.166597	-0.127186
DB_HB008T_Pool_A.611	Patient4	-0.0665792	0.464343	0.320429	-0.296556	-0.0984901
DB_HB008T_Pool_A.612	Patient4	-0.0732051	-0.0934418	-0.436507	-0.325769	-0.211233
DB_HB008T_Pool_A.613	Patient4	0.388135	0.688053	0.0834736	-0.088846	-0.132009
DB_HB008T_Pool_A.614	Patient4	0.219258	0.466813	-0.207738	-0.374977	-0.215098
DB_HB008T_Pool_A.615	Patient4	0.477596	0.883549	0.0397035	-0.0879404	-0.0428222
DB_HB008T_Pool_A.616	Patient4	0.104394	0.484994	-0.113664	-0.272127	0.0720848
DB_HB008T_Pool_A.618	Patient4	0.371421	0.66039	-0.207917	-0.19844	-0.071859
DB_HB008T_Pool_A.619	Patient4	-0.0143546	0.412604	0.243796	-0.0753601	-0.0300461
DB_HB008T_Pool_A.620	Patient4	0.337214	0.756932	-0.0649328	-0.289367	-0.0530645
DB_HB008T_Pool_A.621	Patient4	0.192532	0.982789	-0.161	-0.175658	0.0697523
DB_HB008T_Pool_A.622	Patient4	0.240921	0.560153	0.268467	-0.29314	-0.0757507
DB_HB008T_Pool_A.623	Patient4	0.106606	0.177629	-0.282371	-0.199092	-0.143329
DB_HB008T_Pool_A.625	Patient4	0.127145	0.526483	0.0276831	-0.232917	-0.203671
DB_HB008T_Pool_A.627	Patient4	0.218782	0.974614	0.229799	-0.182613	-0.106965
DB_HB008T_Pool_A.628	Patient4	0.505442	1.03885	-0.251205	-0.193748	-0.000579798
DB_HB008T_Pool_A.629	Patient4	0.196283	0.92243	-0.0632592	-0.19434	0.010774
DB_HB008T_Pool_A.630	Patient4	0.127627	0.595635	0.262561	-0.246244	-0.0329765
DB_HB008T_Pool_A.632	Patient4	0.376209	0.923896	-0.0385623	-0.234894	0.00849843
DB_HB008T_Pool_A.633	Patient4	0.106233	0.277318	0.577682	-0.233098	-0.12389
DB_HB008T_Pool_A.634	Patient4	0.472817	1.09957	-0.122254	-0.183605	-0.0983635
DB_HB008T_Pool_A.635	Patient4	-0.147456	0.363721	0.174793	-0.35714	0.0420425
DB_HB008T_Pool_A.636	Patient4	0.0672754	0.507608	0.15	-0.246184	-0.149381
DB_HB008T_Pool_A.638	Patient4	0.34541	0.601221	-0.381283	-0.239154	0.0019811
DB_HB008T_Pool_A.639	Patient4	0.231261	0.758847	0.306779	-0.116069	0.00311069
DB_HB008T_Pool_A.640	Patient4	0.376068	0.720657	-0.268133	-0.261245	-0.0413414
DB_HB008T_Pool_A.643	Patient4	0.333886	0.857703	-0.220071	-0.304792	-0.0821118
DB_HB008T_Pool_A.644	Patient4	0.457576	0.883902	-0.0548879	-0.222563	0.0134443
DB_HB008T_Pool_A.645	Patient4	0.436844	0.953729	0.0693968	-0.0581875	-0.0643609
DB_HB008T_Pool_A.646	Patient4	0.217985	0.551366	0.280462	-0.228923	-0.13219
DB_HB008T_Pool_A.647	Patient4	-0.138094	0.415845	0.138977	-0.155053	-0.095789
DB_HB008T_Pool_A.649	Patient4	0.318926	0.722477	-0.177947	-0.218839	-0.0569828
DB_HB008T_Pool_A.650	Patient4	0.3385	0.582133	-0.223285	-0.210315	-0.038962
DB_HB008T_Pool_A.651	Patient4	0.228077	0.933993	0.158768	-0.111024	0.0176436
DB_HB008T_Pool_A.653	Patient4	0.307241	0.722899	0.127343	-0.347993	-0.0239991
DB_HB008T_Pool_A.654	Patient4	-0.0601561	0.364312	-0.161826	-0.140832	-0.0480323
DB_HB008T_Pool_A.656	Patient4	0.156323	0.728261	-0.0134632	-0.179444	-0.126426
DB_HB008T_Pool_A.657	Patient4	0.00882816	0.446189	0.298564	-0.212165	-0.0748587
DB_HB008T_Pool_A.658	Patient4	0.143941	0.383821	0.186686	-0.1237	-0.0540981
DB_HB008T_Pool_A.660	Patient4	0.371735	0.588385	-0.131696	-0.122676	-0.130061
DB_HB008T_Pool_A.661	Patient4	0.137192	0.249689	-0.24684	-0.328264	-0.119178
DB_HB008T_Pool_A.662	Patient4	0.233781	0.630989	0.0725848	-0.158117	-0.0581592
DB_HB008T_Pool_A.663	Patient4	0.40106	0.644592	-0.165458	-0.308523	-0.0621579
DB_HB008T_Pool_B.1	Patient4	0.905413	1.26202	-0.421226	-0.396211	-0.041624
DB_HB008T_Pool_B.2	Patient4	0.735734	1.20288	-0.527507	-0.485407	-0.144911
DB_HB008T_Pool_B.3	Patient4	0.391483	1.01287	0.0437894	-0.379179	-0.0920219
DB_HB008T_Pool_B.4	Patient4	0.113672	0.602999	0.0999812	-0.508159	-0.161473
DB_HB008T_Pool_B.5	Patient4	0.401074	0.793316	-0.487502	-0.524792	-0.0688609
DB_HB008T_Pool_B.6	Patient4	0.700371	1.14952	-0.144024	-0.448179	-0.0600314
DB_HB008T_Pool_B.7	Patient4	0.521587	1.08532	-0.0674311	-0.324073	-0.03354
DB_HB008T_Pool_B.8	Patient4	0.480724	1.05772	-0.210575	-0.358053	-0.0358505
DB_HB008T_Pool_B.10	Patient4	0.304461	1.04144	0.163248	-0.439483	0.0247271
DB_HB008T_Pool_B.11	Patient4	-0.142928	0.233973	0.0193836	-0.415519	-0.137738
DB_HB008T_Pool_B.12	Patient4	0.199165	0.885143	0.570748	-0.4017	-0.00879135
DB_HB008T_Pool_B.13	Patient4	0.599661	0.938553	0.040466	-0.396332	-0.159343
DB_HB008T_Pool_B.15	Patient4	0.436133	0.98568	0.0733094	-0.43099	-0.16532
DB_HB008T_Pool_B.16	Patient4	0.49154	1.09232	0.103656	-0.339473	-0.0262343
DB_HB008T_Pool_B.18	Patient4	0.604041	1.18626	-0.0489515	-0.394984	-0.0695909
DB_HB008T_Pool_B.19	Patient4	0.437996	1.00097	-0.121297	-0.342938	-0.05412
DB_HB008T_Pool_B.20	Patient4	0.422555	1.08627	-0.325781	-0.308942	-0.0753735
DB_HB008T_Pool_B.21	Patient4	0.620668	1.09052	-0.162491	-0.240458	-0.0898704
DB_HB008T_Pool_B.23	Patient4	0.168354	0.693396	-0.242177	-0.45672	-0.145686
DB_HB008T_Pool_B.24	Patient4	-0.262769	0.133364	0.00615748	-0.460611	-0.0868142
DB_HB008T_Pool_B.25	Patient4	0.523054	0.823092	-0.178313	-0.499467	-0.0514082
DB_HB008T_Pool_B.26	Patient4	0.370804	0.814043	-0.232008	-0.295502	-0.121284
DB_HB008T_Pool_B.30	Patient4	0.834754	1.30253	0.0140326	-0.271193	0.026046
DB_HB008T_Pool_B.31	Patient4	0.421516	0.900841	-0.244017	-0.387989	-0.103555
DB_HB008T_Pool_B.32	Patient4	0.0483503	0.669008	0.261891	-0.387966	-0.0837919
DB_HB008T_Pool_B.33	Patient4	0.419268	0.958766	0.0603612	-0.357005	-0.0543508
DB_HB008T_Pool_B.35	Patient4	0.606239	0.630105	-0.394801	-0.316765	0.00345811
DB_HB008T_Pool_B.36	Patient4	0.286888	0.837664	0.00450182	-0.22532	-0.1816
DB_HB008T_Pool_B.37	Patient4	0.517026	1.02922	-0.281518	-0.425631	-0.0384674
DB_HB008T_Pool_B.38	Patient4	0.747314	1.06291	-0.460198	-0.309951	-0.137125
DB_HB008T_Pool_B.39	Patient4	0.259858	0.864626	-0.29554	-0.479766	-0.0820744
DB_HB008T_Pool_B.40	Patient4	0.403502	0.848381	0.291044	-0.297023	0.136937
DB_HB008T_Pool_B.42	Patient4	0.904835	1.41393	-0.205852	-0.301173	-0.0996747
DB_HB008T_Pool_B.43	Patient4	0.462711	0.960618	-0.102947	-0.28191	-0.0833224
DB_HB008T_Pool_B.44	Patient4	0.195081	0.781511	0.221747	-0.432859	-0.017389
DB_HB008T_Pool_B.45	Patient4	0.199506	0.973984	-0.0690778	-0.242687	-0.11686
DB_HB008T_Pool_B.46	Patient4	-0.082287	0.538799	0.257225	-0.499298	-0.00954772
DB_HB008T_Pool_B.47	Patient4	0.629076	1.09438	-0.132509	-0.427443	-0.0248203
DB_HB008T_Pool_B.48	Patient4	0.113289	0.641727	0.454334	-0.360592	-0.121715
DB_HB008T_Pool_B.50	Patient4	0.257712	0.695971	-0.159	-0.298379	-0.0351796
DB_HB008T_Pool_B.51	Patient4	0.252854	0.9802	0.021944	-0.35129	-0.0710048
DB_HB008T_Pool_B.52	Patient4	0.276036	1.12175	0.100313	-0.383066	-0.0991082
DB_HB008T_Pool_B.53	Patient4	0.461031	1.07129	-0.390296	-0.389217	0.00427766
DB_HB008T_Pool_B.54	Patient4	0.155704	0.579429	-0.13661	-0.319793	-0.186056
DB_HB008T_Pool_B.56	Patient4	0.323243	0.850035	0.362066	-0.265785	-0.0780414
DB_HB008T_Pool_B.57	Patient4	-0.126545	0.602959	0.364782	-0.369838	-0.109538
DB_HB008T_Pool_B.58	Patient4	0.952427	0.927436	-0.450558	-0.456257	-0.16338
DB_HB008T_Pool_B.59	Patient4	0.491864	0.919676	-0.161581	-0.275065	0.0205721
DB_HB008T_Pool_B.60	Patient4	0.702822	1.27051	0.0176098	-0.388332	-0.148925
DB_HB008T_Pool_B.61	Patient4	0.0370238	0.780055	0.266144	-0.409736	-0.0241217
DB_HB008T_Pool_B.62	Patient4	0.537783	1.2331	0.19383	-0.363573	-0.0949699
DB_HB008T_Pool_B.63	Patient4	0.529419	0.904052	-0.306072	-0.287312	-0.0721565
DB_HB008T_Pool_B.64	Patient4	0.416736	1.01989	0.00646686	-0.282107	0.0680982
DB_HB008T_Pool_B.65	Patient4	0.694761	1.11557	-0.0308435	-0.228569	0.0468099
DB_HB008T_Pool_B.67	Patient4	0.404512	1.03651	-0.0693692	-0.410988	-0.123543
DB_HB008T_Pool_B.68	Patient4	-0.0128945	0.543779	0.185488	-0.450853	0.0373534
DB_HB008T_Pool_B.70	Patient4	0.546151	1.09242	-0.186604	-0.360572	-0.0395055
DB_HB008T_Pool_B.71	Patient4	0.144415	0.664635	0.451675	-0.194273	-0.0495188
DB_HB008T_Pool_B.72	Patient4	0.27517	0.873657	-0.1319	-0.385016	-0.109432
DB_HB008T_Pool_B.73	Patient4	0.324825	0.822641	0.265047	-0.398404	-0.0986448
DB_HB008T_Pool_B.76	Patient4	0.402294	0.885802	-0.00380774	-0.412481	-0.115546
DB_HB008T_Pool_B.79	Patient4	0.332764	1.06735	0.118081	-0.373192	-0.144667
DB_HB008T_Pool_B.80	Patient4	0.420404	1.18821	0.162958	-0.286469	0.118609
DB_HB008T_Pool_B.81	Patient4	0.373439	0.908825	0.133155	-0.345191	-0.107294
DB_HB008T_Pool_B.82	Patient4	0.764594	0.925543	-0.275246	-0.193576	-0.02784
DB_HB008T_Pool_B.83	Patient4	0.482206	0.806505	-0.0958469	-0.284684	-0.0346613
DB_HB008T_Pool_B.84	Patient4	0.416597	0.857412	-0.31424	-0.274495	-0.0218297
DB_HB008T_Pool_B.85	Patient4	0.554617	1.03798	-0.301215	-0.290752	-0.0876522
DB_HB008T_Pool_B.86	Patient4	0.497649	0.955638	-0.0578264	-0.390539	0.0293295
DB_HB008T_Pool_B.87	Patient4	0.764619	1.18115	-0.229155	-0.336615	-0.10262
DB_HB008T_Pool_B.88	Patient4	0.392664	1.09212	0.028017	-0.356049	-0.0987481
DB_HB008T_Pool_B.89	Patient4	0.524002	1.09359	-0.164455	-0.325302	-0.0454962
DB_HB008T_Pool_B.90	Patient4	0.0848575	0.373728	-0.130129	-0.396009	-0.107789
DB_HB008T_Pool_B.91	Patient4	0.202569	0.809855	0.0810809	-0.371252	-0.11651
DB_HB008T_Pool_B.92	Patient4	0.396567	0.945906	0.117479	-0.369862	-0.0830248
DB_HB008T_Pool_B.93	Patient4	-0.191618	0.589423	0.545683	-0.457075	-0.0838644
DB_HB008T_Pool_B.94	Patient4	0.49879	1.17733	0.215592	-0.286667	-0.103404
DB_HB008T_Pool_B.95	Patient4	0.407635	1.05147	0.094486	-0.269866	0.030817
DB_HB008T_Pool_B.96	Patient4	0.456744	0.656023	-0.277477	-0.344873	-0.0409892
DB_HB008T_Pool_B.97	Patient4	0.325548	0.771058	-0.0176036	-0.333299	-0.169787
DB_HB008T_Pool_B.98	Patient4	0.612077	1.13599	-0.252595	-0.330727	-0.101111
DB_HB008T_Pool_B.99	Patient4	0.291858	0.904959	0.0622584	-0.305005	-0.0655644
DB_HB008T_Pool_B.100	Patient4	-0.1586	0.599873	0.34843	-0.239218	-0.0966513
DB_HB008T_Pool_B.101	Patient4	0.242379	0.798875	0.0877968	-0.373651	0.0488699
DB_HB008T_Pool_B.102	Patient4	0.52725	1.13813	-0.111292	-0.432345	-0.147651
DB_HB008T_Pool_B.103	Patient4	0.525077	0.932187	-0.0106432	-0.243124	-0.0500755
DB_HB008T_Pool_B.104	Patient4	-0.134516	0.435386	0.252487	-0.296481	-0.0646937
DB_HB008T_Pool_B.105	Patient4	0.270247	0.852972	0.0504483	-0.488379	-0.20306
DB_HB008T_Pool_B.106	Patient4	0.188502	1.07448	-0.0655161	-0.308639	-0.0350053
DB_HB008T_Pool_B.107	Patient4	0.0841211	0.757314	0.207782	-0.227704	0.0555709
DB_HB008T_Pool_B.108	Patient4	0.190529	0.638073	-0.137103	-0.244892	-0.158673
DB_HB008T_Pool_B.109	Patient4	0.503209	0.963685	-0.242963	-0.305867	-0.138728
DB_HB008T_Pool_B.110	Patient4	0.544655	1.10506	0.140402	-0.298082	-0.0526788
DB_HB008T_Pool_B.111	Patient4	0.363242	0.756915	-0.128937	-0.249711	-0.0421508
DB_HB008T_Pool_B.112	Patient4	0.675291	0.829221	-0.0697142	-0.321403	-0.151032
DB_HB008T_Pool_B.113	Patient4	0.386314	0.974522	-0.198089	-0.345559	-0.0847678
DB_HB008T_Pool_B.115	Patient4	0.0810478	0.651985	0.353859	-0.370447	0.00247153
DB_HB008T_Pool_B.116	Patient4	0.393309	0.952112	-0.357442	-0.354017	-0.130376
DB_HB008T_Pool_B.117	Patient4	-0.00715023	0.527805	-0.161987	-0.299297	-0.118147
DB_HB008T_Pool_B.118	Patient4	0.143168	0.492233	-0.242233	-0.196362	-0.0231404
DB_HB008T_Pool_B.119	Patient4	0.141302	0.695747	0.178183	-0.480296	-0.0188907
DB_HB008T_Pool_B.120	Patient4	0.118893	0.627467	0.0722467	-0.381259	-0.139277
DB_HB008T_Pool_B.121	Patient4	0.24045	0.913172	0.159991	-0.180815	-0.0641873
DB_HB008T_Pool_B.122	Patient4	0.372758	0.871036	0.2741	-0.361889	-0.107981
DB_HB008T_Pool_B.123	Patient4	-0.206379	0.39874	0.0694077	-0.159955	-0.051814
DB_HB008T_Pool_B.124	Patient4	0.253504	0.853929	0.378735	-0.374769	-0.0912769
DB_HB008T_Pool_B.125	Patient4	0.454877	0.922979	-0.328435	-0.221542	-0.0238126
DB_HB008T_Pool_B.126	Patient4	-0.046543	0.539825	0.235857	-0.169057	0.0264553
DB_HB008T_Pool_B.128	Patient4	0.137762	0.81358	0.171904	-0.29043	0.018112
DB_HB008T_Pool_B.129	Patient4	0.61195	1.15316	-0.0696656	-0.227008	-0.0235596
DB_HB008T_Pool_B.130	Patient4	0.318708	0.594681	0.203955	-0.292253	-0.101779
DB_HB008T_Pool_B.131	Patient4	-0.0280804	0.496176	0.149134	-0.313106	-0.0622288
DB_HB008T_Pool_B.132	Patient4	0.464	1.02531	-0.019812	-0.213812	0.0359264
DB_HB008T_Pool_B.133	Patient4	0.443896	1.04584	-0.0387603	-0.398988	0.0459393
DB_HB008T_Pool_B.134	Patient4	0.377642	1.03756	0.0279817	-0.250794	-0.115776
DB_HB008T_Pool_B.135	Patient4	0.507682	0.850755	0.087661	-0.287671	0.0386401
DB_HB008T_Pool_B.138	Patient4	-0.148931	0.722349	0.524012	-0.382149	-0.173224
DB_HB008T_Pool_B.139	Patient4	0.10956	0.714739	0.494555	-0.313881	0.0262287
DB_HB008T_Pool_B.140	Patient4	0.509955	1.02445	-0.0789641	-0.257964	-0.102173
DB_HB008T_Pool_B.141	Patient4	0.303632	0.738634	-0.00909288	-0.278257	-0.0944563
DB_HB008T_Pool_B.142	Patient4	0.205577	0.677568	-0.00141673	-0.301827	-0.119991
DB_HB008T_Pool_B.144	Patient4	0.288448	0.944772	0.00187722	-0.362988	-0.100816
DB_HB008T_Pool_B.145	Patient4	0.123228	0.642731	-0.264882	-0.377071	-0.168995
DB_HB008T_Pool_B.146	Patient4	0.320383	0.949173	-0.16938	-0.320266	-0.135541
DB_HB008T_Pool_B.147	Patient4	0.7657	1.11021	-0.173802	-0.352602	0.0114168
DB_HB008T_Pool_B.148	Patient4	0.16916	0.752898	-0.0594756	-0.414654	-0.179936
DB_HB008T_Pool_B.149	Patient4	0.388046	1.23452	-0.0204387	-0.197368	-0.0284525
DB_HB008T_Pool_B.150	Patient4	0.663901	1.0653	-0.151305	-0.212421	-0.0095607
DB_HB008T_Pool_B.151	Patient4	0.307017	1.16061	-0.0750649	-0.300323	0.013143
DB_HB008T_Pool_B.152	Patient4	0.354868	0.705338	0.0108886	-0.200112	0.0984329
DB_HB008T_Pool_B.153	Patient4	0.414563	0.959107	-0.145387	-0.160059	-0.0240223
DB_HB008T_Pool_B.154	Patient4	0.488329	1.18383	0.049836	-0.326401	-0.0515506
DB_HB008T_Pool_B.156	Patient4	0.313617	0.759577	-0.229995	-0.344659	-0.223951
DB_HB008T_Pool_B.157	Patient4	0.368016	0.955313	-0.126715	-0.298812	-0.204634
DB_HB008T_Pool_B.158	Patient4	0.165872	0.922289	-0.0632488	-0.271398	-0.125721
DB_HB008T_Pool_B.159	Patient4	0.165893	0.858055	0.119453	-0.254692	-0.191598
DB_HB008T_Pool_B.160	Patient4	0.343959	1.08015	0.176481	-0.335692	-0.189175
DB_HB008T_Pool_B.161	Patient4	0.531201	0.862308	-0.208368	-0.327858	-0.14543
DB_HB008T_Pool_B.162	Patient4	0.138322	0.578731	0.0956474	-0.370679	-0.110907
DB_HB008T_Pool_B.163	Patient4	0.196676	0.666622	0.193938	-0.254396	-0.0870923
DB_HB008T_Pool_B.164	Patient4	0.359529	0.815868	0.169556	-0.216084	-0.0588155
DB_HB008T_Pool_B.165	Patient4	0.31946	1.02729	0.085843	-0.293894	-0.0231547
DB_HB008T_Pool_B.166	Patient4	0.232295	0.980323	-0.295257	-0.330156	0.0177285
DB_HB008T_Pool_B.167	Patient4	-0.208862	0.600496	0.443697	-0.38957	-0.0853122
DB_HB008T_Pool_B.168	Patient4	0.31628	0.974578	-0.172486	-0.352402	-0.0793646
DB_HB008T_Pool_B.170	Patient4	-0.0705277	0.370975	0.185389	-0.230135	-0.108071
DB_HB008T_Pool_B.171	Patient4	0.264409	0.780307	0.0430995	-0.314222	-0.0510545
DB_HB008T_Pool_B.172	Patient4	0.2285	0.65172	0.186884	-0.322793	-0.104862
DB_HB008T_Pool_B.173	Patient4	0.544888	1.06235	-0.00417058	-0.240022	-0.0342834
DB_HB008T_Pool_B.174	Patient4	0.549295	1.00249	-0.192901	-0.201515	-0.128799
DB_HB008T_Pool_B.175	Patient4	0.421238	0.84781	-0.24065	-0.408675	-0.0623783
DB_HB008T_Pool_B.176	Patient4	0.299745	1.01579	0.244509	-0.201304	0.014098
DB_HB008T_Pool_B.177	Patient4	0.179514	0.689216	0.278457	-0.376669	-0.14309
DB_HB008T_Pool_B.178	Patient4	0.300921	0.924251	-0.19012	-0.259208	-0.0694497
DB_HB008T_Pool_B.179	Patient4	0.0817794	0.697119	-0.0426844	-0.167347	-0.117206
DB_HB008T_Pool_B.180	Patient4	0.150451	0.548186	0.0245196	-0.338339	-0.135614
DB_HB008T_Pool_B.181	Patient4	0.262785	0.556319	-0.277386	-0.263395	-0.188697
DB_HB008T_Pool_B.182	Patient4	0.26471	0.639717	-0.205168	-0.148475	-0.0763853
DB_HB008T_Pool_B.183	Patient4	0.401215	0.960239	0.0239761	-0.187366	-0.017943
DB_HB008T_Pool_B.184	Patient4	0.241816	0.454725	-0.107614	-0.152351	-0.0997404
DB_HB008T_Pool_B.185	Patient4	0.251004	0.636624	-0.115949	-0.267673	0.0264686
DB_HB008T_Pool_B.186	Patient4	0.495839	0.841381	-0.0139805	-0.251865	0.0588933
DB_HB008T_Pool_B.187	Patient4	-0.0316453	0.36412	0.0604252	-0.230418	0.101357
DB_HB008T_Pool_B.188	Patient4	0.521445	0.94756	-0.0090398	-0.409384	-0.0798887
DB_HB008T_Pool_B.189	Patient4	0.20541	0.882804	-0.0564193	-0.324383	0.0013629
DB_HB008T_Pool_B.191	Patient4	0.351187	1.10898	0.0179874	-0.143445	0.0147396
DB_HB008T_Pool_B.192	Patient4	0.51217	1.13515	-0.0737826	-0.288211	-0.00258799
DB_HB008T_Pool_B.193	Patient4	0.312183	0.803373	-0.0816871	-0.287347	-0.100171
DB_HB008T_Pool_B.194	Patient4	0.446611	1.12011	-0.314688	-0.390319	0.0527005
DB_HB008T_Pool_B.195	Patient4	0.414652	0.725786	0.143497	-0.174522	-0.0262199
DB_HB008T_Pool_B.196	Patient4	0.240953	0.751677	-0.0312167	-0.230707	-0.14136
DB_HB008T_Pool_B.197	Patient4	0.196144	0.939086	-0.168102	-0.255831	-0.195487
DB_HB008T_Pool_B.198	Patient4	0.409509	0.974715	-0.130344	-0.302169	0.0283389
DB_HB008T_Pool_B.199	Patient4	0.558308	1.13131	-0.149038	-0.303601	-0.0650831
DB_HB008T_Pool_B.200	Patient4	0.473721	0.916173	0.10508	-0.245438	-0.0397127
DB_HB008T_Pool_B.201	Patient4	0.0500924	0.228404	-0.199617	-0.242774	-0.0736378
DB_HB008T_Pool_B.202	Patient4	0.0830444	0.800631	0.0635352	-0.285642	-0.159658
DB_HB008T_Pool_B.203	Patient4	0.403604	0.604545	0.0902139	-0.279643	-0.0603656
DB_HB008T_Pool_B.204	Patient4	-0.120323	0.651434	0.214321	-0.257311	-0.0487059
DB_HB008T_Pool_B.205	Patient4	0.326063	0.804532	0.111372	-0.25374	-0.134978
DB_HB008T_Pool_B.206	Patient4	0.319665	0.944245	-0.378777	-0.333399	-0.194832
DB_HB008T_Pool_B.208	Patient4	0.403598	1.06636	0.0974285	-0.274472	-0.210485
DB_HB008T_Pool_B.209	Patient4	0.239191	0.475502	-0.11192	-0.222256	-0.0934824
DB_HB008T_Pool_B.210	Patient4	0.264013	0.988612	0.149843	-0.327693	-0.0615099
DB_HB008T_Pool_B.211	Patient4	-0.146738	0.457809	0.539173	-0.341437	-0.0932468
DB_HB008T_Pool_B.212	Patient4	0.24923	0.589309	-0.207044	-0.286485	0.0671985
DB_HB008T_Pool_B.213	Patient4	-0.165962	0.604609	0.590332	-0.29079	0.0460775
DB_HB008T_Pool_B.214	Patient4	0.182708	0.557204	0.232151	-0.362371	-0.0890058
DB_HB008T_Pool_B.215	Patient4	-0.154557	0.52183	0.381109	-0.243196	0.0177815
DB_HB008T_Pool_B.216	Patient4	0.225072	0.529891	0.0866175	-0.257283	-0.120274
DB_HB008T_Pool_B.217	Patient4	-0.128585	0.122219	-0.127457	-0.494966	-0.156216
DB_HB008T_Pool_B.218	Patient4	0.426873	0.875272	-0.0679319	-0.318919	-0.0505313
DB_HB008T_Pool_B.220	Patient4	0.282031	0.900328	0.208508	-0.202167	0.00198029
DB_HB008T_Pool_B.221	Patient4	0.433512	0.764857	-0.115208	-0.258039	-0.145181
DB_HB008T_Pool_B.222	Patient4	-0.0843899	0.56184	0.27867	-0.360144	-0.0713234
DB_HB008T_Pool_B.224	Patient4	0.178544	1.14039	-0.167276	-0.327994	-0.13838
DB_HB008T_Pool_B.225	Patient4	0.0971671	1.03331	0.128122	-0.305641	-0.0398491
DB_HB008T_Pool_B.226	Patient4	0.597508	1.00741	-0.0305085	-0.334439	-0.015568
DB_HB008T_Pool_B.227	Patient4	0.307375	0.957993	0.260577	-0.138295	0.0348526
DB_HB008T_Pool_B.228	Patient4	0.114909	0.608926	-0.138798	-0.325274	-0.0274143
DB_HB008T_Pool_B.229	Patient4	0.301119	0.728292	0.0884153	-0.161265	-0.0492526
DB_HB008T_Pool_B.231	Patient4	0.589068	1.09564	-0.0111164	-0.315063	-0.110712
DB_HB008T_Pool_B.232	Patient4	0.176745	0.727162	0.118634	-0.322492	-0.0258325
DB_HB008T_Pool_B.233	Patient4	0.34267	1.13253	-0.0371377	-0.314533	-0.137342
DB_HB008T_Pool_B.234	Patient4	0.131747	0.705945	-0.147918	-0.225153	-0.197013
DB_HB008T_Pool_B.235	Patient4	0.182625	0.766667	0.0591707	-0.315277	0.0603151
DB_HB008T_Pool_B.236	Patient4	0.398211	0.581261	-0.21696	-0.306315	-0.0952279
DB_HB008T_Pool_B.237	Patient4	0.0954844	0.862101	0.0317554	-0.340018	-0.0824218
DB_HB008T_Pool_B.238	Patient4	0.376956	0.960244	0.0345651	-0.284625	-0.0343737
DB_HB008T_Pool_B.239	Patient4	0.370214	1.02534	0.206145	-0.182447	-0.0918823
DB_HB008T_Pool_B.240	Patient4	0.32274	0.92196	0.254661	-0.18161	-0.142246
DB_HB008T_Pool_B.241	Patient4	0.566916	0.948864	-0.361701	-0.305015	0.00340219
DB_HB008T_Pool_B.242	Patient4	0.205155	1.05498	0.0664655	-0.33834	-0.0962828
DB_HB008T_Pool_B.243	Patient4	0.314244	0.992028	-0.02046	-0.35385	0.029388
DB_HB008T_Pool_B.244	Patient4	0.291759	0.755705	0.0013881	-0.276533	-0.0344053
DB_HB008T_Pool_B.245	Patient4	0.18753	0.597632	-0.101094	-0.21194	-0.171521
DB_HB008T_Pool_B.246	Patient4	-0.0057815	0.294206	0.0515195	-0.207461	-0.103772
DB_HB008T_Pool_B.247	Patient4	0.262	0.809777	-0.212743	-0.403458	0.0291145
DB_HB008T_Pool_B.248	Patient4	0.0654209	0.699531	-0.366939	-0.379781	-0.0313929
DB_HB008T_Pool_B.249	Patient4	0.274485	0.836906	-0.187256	-0.233207	-0.0541965
DB_HB008T_Pool_B.250	Patient4	0.222826	0.915502	-0.111082	-0.254737	0.0244825
DB_HB008T_Pool_B.251	Patient4	0.361487	1.09008	-0.0967616	-0.337955	-0.0958103
DB_HB008T_Pool_B.252	Patient4	0.497115	0.927002	0.0988945	-0.233759	-0.1453
DB_HB008T_Pool_B.253	Patient4	0.276108	0.743625	0.219106	-0.261853	-0.136969
DB_HB008T_Pool_B.254	Patient4	0.335921	0.701707	-0.131353	-0.354414	-0.0881996
DB_HB008T_Pool_B.255	Patient4	0.490328	1.01759	-0.0189419	-0.250684	-0.123153
DB_HB008T_Pool_B.256	Patient4	0.330647	0.985324	-0.0832365	-0.166215	-0.0950205
DB_HB008T_Pool_B.259	Patient4	0.271153	0.842636	0.0549649	-0.295111	-0.00761505
DB_HB008T_Pool_B.260	Patient4	0.459069	0.698878	0.153284	-0.329107	-0.133048
DB_HB008T_Pool_B.261	Patient4	0.263553	0.599165	0.0676221	-0.337696	-0.105601
DB_HB008T_Pool_B.262	Patient4	0.0869918	0.274051	0.0911003	-0.129252	-0.0154625
DB_HB008T_Pool_B.263	Patient4	0.126645	0.838386	0.324315	-0.386662	-0.0655595
DB_HB008T_Pool_B.264	Patient4	0.493276	0.853319	0.268704	-0.263291	0.0145394
DB_HB008T_Pool_B.265	Patient4	0.264552	0.928774	0.109473	-0.276793	-0.0087285
DB_HB008T_Pool_B.266	Patient4	0.590794	1.1439	-0.414315	-0.367821	-0.0805081
DB_HB008T_Pool_B.267	Patient4	0.532808	1.24655	-0.449545	-0.279705	0.101371
DB_HB008T_Pool_B.269	Patient4	0.389722	0.935819	-0.290607	-0.194134	-0.0874424
DB_HB008T_Pool_B.270	Patient4	0.185713	0.742121	0.1554	-0.224847	-0.018038
DB_HB008T_Pool_B.271	Patient4	0.381539	0.998546	-0.0494008	-0.289765	0.0958017
DB_HB008T_Pool_B.272	Patient4	0.0781445	0.315659	-0.18986	-0.313319	-0.145008
DB_HB008T_Pool_B.273	Patient4	0.0723777	0.581186	0.289773	-0.252484	-0.0558141
DB_HB008T_Pool_B.276	Patient4	-0.0175157	0.374418	-0.0951049	-0.166521	-0.0268621
DB_HB008T_Pool_B.278	Patient4	0.104841	0.823299	0.317706	-0.18139	0.0787051
DB_HB008T_Pool_B.279	Patient4	0.324136	0.935573	-0.0463231	-0.214394	-0.0706237
DB_HB008T_Pool_B.280	Patient4	0.233655	0.503307	-0.224209	-0.372662	-0.0977034
DB_HB008T_Pool_B.281	Patient4	0.334068	0.800925	0.218366	-0.399809	-0.0732597
DB_HB008T_Pool_B.282	Patient4	0.336543	0.888635	0.0466425	-0.196821	-0.156109
DB_HB008T_Pool_B.283	Patient4	0.127167	0.751768	-0.240592	-0.300947	-0.0615389
DB_HB008T_Pool_B.284	Patient4	0.192279	1.02684	-0.126161	-0.26055	-0.0453979
DB_HB008T_Pool_B.285	Patient4	0.282833	0.74396	-0.185745	-0.274771	-0.0521212
DB_HB008T_Pool_B.286	Patient4	0.378174	1.01519	-0.337075	-0.405117	-0.0582812
DB_HB008T_Pool_B.287	Patient4	0.130755	0.668162	-0.00598172	-0.23936	-0.0660028
DB_HB008T_Pool_B.288	Patient4	0.276026	0.735479	0.00261122	-0.281195	-0.15617
DB_HB008T_Pool_B.289	Patient4	0.315251	1.19858	0.125537	-0.24563	-0.143189
DB_HB008T_Pool_B.290	Patient4	0.000265754	0.423209	0.202188	-0.386685	-0.1741
DB_HB008T_Pool_B.291	Patient4	0.241454	1.16738	-0.07175	-0.304705	-0.0523245
DB_HB008T_Pool_B.292	Patient4	0.0488585	0.710255	0.248892	-0.258378	-0.183064
DB_HB008T_Pool_B.293	Patient4	0.340969	1.01906	-0.297339	-0.298762	-0.180643
DB_HB008T_Pool_B.294	Patient4	0.330986	1.03135	-0.213899	-0.209239	-0.128703
DB_HB008T_Pool_B.295	Patient4	0.431634	0.951655	-0.406682	-0.276805	-0.107887
DB_HB008T_Pool_B.296	Patient4	0.166556	0.917688	0.151379	-0.394807	0.0536852
DB_HB008T_Pool_B.297	Patient4	0.436336	0.774756	-0.0547957	-0.192175	-0.134083
DB_HB008T_Pool_B.298	Patient4	0.304122	0.80987	0.169675	-0.240082	0.0196829
DB_HB008T_Pool_B.299	Patient4	0.325513	0.740484	-0.0868202	-0.355466	-0.0711149
DB_HB008T_Pool_B.300	Patient4	0.132996	0.314067	-0.384536	-0.373303	-0.0867758
DB_HB008T_Pool_B.302	Patient4	0.212447	0.774929	-0.281507	-0.356964	-0.0841382
DB_HB008T_Pool_B.303	Patient4	0.62311	0.956672	-0.318994	-0.189774	-0.0736895
DB_HB008T_Pool_B.304	Patient4	0.573151	1.19142	0.191223	-0.302159	0.0404966
DB_HB008T_Pool_B.307	Patient4	-0.215618	-0.152684	-0.119028	-0.256541	-0.263249
DB_HB008T_Pool_B.308	Patient4	-0.0565201	0.368222	0.169709	-0.299616	-0.168665
DB_HB008T_Pool_B.310	Patient4	0.144512	0.870459	0.390214	-0.194909	-0.091259
DB_HB008T_Pool_B.311	Patient4	0.775337	1.25394	-0.316595	-0.398095	-0.0779182
DB_HB008T_Pool_B.312	Patient4	0.268162	0.904	0.325058	-0.298267	-0.089217
DB_HB008T_Pool_B.313	Patient4	0.303047	1.00549	-0.258347	-0.279085	0.001875
DB_HB008T_Pool_B.314	Patient4	0.178181	0.660312	0.0831607	-0.261404	-0.0227658
DB_HB008T_Pool_B.315	Patient4	0.151352	0.883961	0.129213	-0.266766	-0.0392261
DB_HB008T_Pool_B.316	Patient4	0.393286	0.903263	0.118737	-0.253975	0.0300811
DB_HB008T_Pool_B.317	Patient4	0.332967	0.494555	-0.112982	-0.275226	0.00223407
DB_HB008T_Pool_B.318	Patient4	-0.0887461	0.470275	-0.0352055	-0.233305	-0.199917
DB_HB008T_Pool_B.319	Patient4	0.299801	0.817854	0.16984	-0.248752	-0.0195058
DB_HB008T_Pool_B.320	Patient4	0.160427	0.596421	0.046721	-0.186845	0.0318212
DB_HB008T_Pool_B.321	Patient4	0.468533	1.20775	-0.172489	-0.305897	0.0121075
DB_HB008T_Pool_B.322	Patient4	0.245007	0.891036	-0.106436	-0.207443	-0.16987
DB_HB008T_Pool_B.323	Patient4	0.416501	1.01566	0.282055	-0.3986	0.00154717
DB_HB008T_Pool_B.324	Patient4	0.177628	0.792054	0.104935	-0.141278	0.00599792
DB_HB008T_Pool_B.325	Patient4	0.307053	0.979671	-0.301902	-0.304602	-0.0444074
DB_HB008T_Pool_B.327	Patient4	-0.048018	-0.0241204	0.218557	-0.257476	-0.125791
DB_HB008T_Pool_B.328	Patient4	-0.171924	0.478411	0.144453	-0.262174	-0.268698
DB_HB008T_Pool_B.329	Patient4	0.39815	0.934823	0.00665663	-0.306873	0.0216587
DB_HB008T_Pool_B.330	Patient4	0.394902	0.63777	0.0485097	-0.260057	-0.0506393
DB_HB008T_Pool_B.331	Patient4	0.0535042	0.427928	0.267125	-0.160357	-0.0431364
DB_HB008T_Pool_B.332	Patient4	0.464629	0.868156	0.153323	-0.24779	-0.050546
DB_HB008T_Pool_B.333	Patient4	0.0586517	0.671296	0.168688	-0.293693	-0.0156822
DB_HB008T_Pool_B.334	Patient4	0.324718	0.82638	0.0828327	-0.233077	0.0161699
DB_HB008T_Pool_B.335	Patient4	0.427295	0.923303	-0.427612	-0.339226	-0.0531261
DB_HB008T_Pool_B.336	Patient4	0.376973	0.981761	-0.112581	-0.25362	0.0945632
DB_HB008T_Pool_B.337	Patient4	0.219191	0.738832	0.32873	-0.256926	0.0286514
DB_HB008T_Pool_B.338	Patient4	0.330662	0.876923	0.163941	-0.219704	-0.117635
DB_HB008T_Pool_B.339	Patient4	-0.0788695	0.521819	0.320021	-0.398858	-0.0820402
DB_HB008T_Pool_B.340	Patient4	0.184196	0.793624	0.263713	-0.319547	-0.0348454
DB_HB008T_Pool_B.341	Patient4	0.382414	1.15284	-0.0017977	-0.32322	-0.0381598
DB_HB008T_Pool_B.342	Patient4	0.343897	0.792375	-0.0370962	-0.232011	-0.0983259
DB_HB008T_Pool_B.343	Patient4	0.284159	0.784342	0.123703	-0.277671	-0.00600708
DB_HB008T_Pool_B.344	Patient4	0.366971	1.03261	-0.0579245	-0.194853	-0.103923
DB_HB008T_Pool_B.345	Patient4	0.416551	0.975837	0.0294855	-0.207077	0.0451214
DB_HB008T_Pool_B.346	Patient4	0.215076	0.824964	-0.0552184	-0.161937	-0.132655
DB_HB008T_Pool_B.347	Patient4	0.207133	0.979845	-0.0911765	-0.181791	-0.0575212
DB_HB008T_Pool_B.348	Patient4	0.100783	0.656531	0.0164695	-0.320398	-0.124855
DB_HB008T_Pool_B.349	Patient4	0.40765	0.92706	0.24689	-0.295772	0.0313139
DB_HB008T_Pool_B.350	Patient4	0.174392	0.808743	-0.152359	-0.31019	-0.117252
DB_HB008T_Pool_B.351	Patient4	0.196127	0.614085	-0.250149	-0.287396	0.0045369
DB_HB008T_Pool_B.352	Patient4	0.329684	0.98302	0.194447	-0.166355	-0.0769746
DB_HB008T_Pool_B.353	Patient4	0.31749	0.935608	0.253577	-0.259176	0.0514589
DB_HB008T_Pool_B.355	Patient4	0.111718	0.526056	-0.133601	-0.178057	-0.209793
DB_HB008T_Pool_B.357	Patient4	0.297522	0.983029	-0.0403759	-0.312106	-0.0241117
DB_HB008T_Pool_B.358	Patient4	0.438232	0.908244	-0.341622	-0.307745	-0.0721498
DB_HB008T_Pool_B.360	Patient4	0.0275149	0.523987	0.412507	-0.237777	-0.121726
DB_HB008T_Pool_B.361	Patient4	0.378589	0.881885	-0.0403465	-0.230126	-0.0474702
DB_HB008T_Pool_B.362	Patient4	0.196514	0.919346	0.112335	-0.288036	-0.0647986
DB_HB008T_Pool_B.363	Patient4	0.530891	1.12817	0.275777	-0.284448	-0.162545
DB_HB008T_Pool_B.364	Patient4	0.480288	0.904498	0.0624097	-0.238198	-0.140768
DB_HB008T_Pool_B.365	Patient4	0.359152	0.930266	0.102644	-0.206498	0.0288615
DB_HB008T_Pool_B.366	Patient4	0.201323	0.55534	-0.172444	-0.219691	-0.198516
DB_HB008T_Pool_B.367	Patient4	0.199053	0.716557	-0.14259	-0.340605	-0.17461
DB_HB008T_Pool_B.368	Patient4	0.634134	0.963216	-0.29952	-0.233645	-0.0610957
DB_HB008T_Pool_B.370	Patient4	0.304657	1.1052	0.00809389	-0.321196	-0.018524
DB_HB008T_Pool_B.371	Patient4	0.155937	0.569567	0.113436	-0.233533	-0.0910301
DB_HB008T_Pool_B.372	Patient4	0.26322	1.14444	0.338724	-0.265987	-0.000918517
DB_HB008T_Pool_B.373	Patient4	0.257544	0.990463	0.130758	-0.381675	-0.0625382
DB_HB008T_Pool_B.374	Patient4	0.158476	0.90153	-0.253066	-0.165124	0.00580734
DB_HB008T_Pool_B.375	Patient4	0.320084	0.967015	0.118733	-0.253822	-0.0460267
DB_HB008T_Pool_B.376	Patient4	0.384948	0.618263	-0.072796	-0.314274	-0.0525077
DB_HB008T_Pool_B.377	Patient4	0.688911	0.899264	-0.179431	-0.248302	0.0158914
DB_HB008T_Pool_B.378	Patient4	0.190026	0.753556	-0.397513	-0.44225	-0.0363965
DB_HB008T_Pool_B.379	Patient4	0.312363	0.777594	0.228878	-0.197827	0.0946618
DB_HB008T_Pool_B.380	Patient4	0.195118	0.715976	-0.152007	-0.295103	-0.10481
DB_HB008T_Pool_B.381	Patient4	0.540064	0.795769	-0.226543	-0.238871	0.0073314
DB_HB008T_Pool_B.382	Patient4	0.296208	0.9435	-0.264048	-0.299934	-0.0109081
DB_HB008T_Pool_B.383	Patient4	0.168698	0.820934	0.230984	-0.398778	-0.144074
DB_HB008T_Pool_B.384	Patient4	0.445717	0.95566	-0.147279	-0.281242	-0.0471474
DB_HB008T_Pool_B.385	Patient4	0.293494	0.736772	0.344854	-0.163593	0.0347602
DB_HB008T_Pool_B.386	Patient4	0.287418	0.731454	0.197095	-0.145527	0.0889336
DB_HB008T_Pool_B.387	Patient4	0.137841	0.51959	0.00121919	-0.169639	-0.136449
DB_HB008T_Pool_B.388	Patient4	0.284674	1.02996	-0.0727274	-0.163719	0.0752078
DB_HB008T_Pool_B.389	Patient4	0.263478	0.652837	0.233363	-0.291208	-0.0884025
DB_HB008T_Pool_B.390	Patient4	0.507166	1.2019	-0.122704	-0.24766	-0.0376442
DB_HB008T_Pool_B.391	Patient4	0.115913	0.366269	0.268213	-0.248088	0.00938519
DB_HB008T_Pool_B.392	Patient4	0.504235	0.942958	-0.259086	-0.331805	-0.0832225
DB_HB008T_Pool_B.393	Patient4	0.234873	0.794417	-0.261306	-0.209755	0.0274967
DB_HB008T_Pool_B.394	Patient4	0.423176	0.995973	0.175068	-0.347694	-0.0427175
DB_HB008T_Pool_B.395	Patient4	0.0846778	0.61248	-0.197815	-0.247786	-0.156532
DB_HB008T_Pool_B.396	Patient4	0.40073	0.907054	0.268585	-0.321864	-0.0718296
DB_HB008T_Pool_B.397	Patient4	0.192525	0.892963	-0.244438	-0.35214	-0.191629
DB_HB008T_Pool_B.398	Patient4	0.109751	0.463352	-0.317183	-0.325619	-0.20036
DB_HB008T_Pool_B.400	Patient4	0.125596	0.661092	0.136632	-0.173777	-0.162859
DB_HB008T_Pool_B.401	Patient4	0.316301	0.917302	0.130096	-0.223064	-0.0672805
DB_HB008T_Pool_B.402	Patient4	0.274185	1.01849	-0.228165	-0.332993	0.124153
DB_HB008T_Pool_B.403	Patient4	0.191557	0.54789	-0.305213	-0.351193	-0.137348
DB_HB008T_Pool_B.404	Patient4	0.33916	0.913032	-0.0744491	-0.309872	-0.199571
DB_HB008T_Pool_B.405	Patient4	0.329832	0.910003	0.299878	-0.168484	-0.128033
DB_HB008T_Pool_B.407	Patient4	0.189755	0.771161	-0.451601	-0.176633	0.00129778
DB_HB008T_Pool_B.408	Patient4	-0.022481	0.244247	-0.115633	-0.296161	-0.28
DB_HB008T_Pool_B.409	Patient4	0.318972	0.849162	0.17063	-0.256193	-0.0257153
DB_HB008T_Pool_B.410	Patient4	0.292607	0.711814	-0.0807482	-0.205384	-0.0254269
DB_HB008T_Pool_B.411	Patient4	0.0726962	0.347224	-0.209186	-0.215815	-0.105541
DB_HB008T_Pool_B.412	Patient4	0.353372	0.733473	0.0347709	-0.294548	-0.117788
DB_HB008T_Pool_B.413	Patient4	0.201358	0.815159	0.0888096	-0.271207	0.0634982
DB_HB008T_Pool_B.414	Patient4	0.553488	1.18553	-0.271585	-0.333685	-0.0811272
DB_HB008T_Pool_B.415	Patient4	0.310263	0.942815	-0.18749	-0.399765	-0.201029
DB_HB008T_Pool_B.416	Patient4	0.158364	0.496664	0.19632	-0.157624	-0.0522002
DB_HB008T_Pool_B.417	Patient4	0.173894	0.789982	0.0463691	-0.25845	-0.0547293
DB_HB008T_Pool_B.418	Patient4	0.235315	0.947529	-0.478028	-0.393253	-0.0455539
DB_HB008T_Pool_B.419	Patient4	0.292957	0.599079	0.0291402	-0.371549	-0.121145
DB_HB008T_Pool_B.420	Patient4	-0.0726311	0.555497	0.500479	-0.0349211	-0.0361042
DB_HB008T_Pool_B.421	Patient4	0.158605	0.884432	0.184057	-0.332996	-0.116762
DB_HB008T_Pool_B.422	Patient4	0.0728098	0.571561	0.176441	-0.323009	0.0524002
DB_HB008T_Pool_B.423	Patient4	0.186174	0.714097	-0.175884	-0.276729	-0.184537
DB_HB008T_Pool_B.425	Patient4	0.139546	0.66271	0.165968	-0.274399	-0.119648
DB_HB008T_Pool_B.427	Patient4	0.222341	0.850372	-0.168386	-0.285893	-0.0159415
DB_HB008T_Pool_B.428	Patient4	0.279234	1.16929	0.121066	-0.163653	-0.0142188
DB_HB008T_Pool_B.429	Patient4	0.302406	0.742647	0.0767503	-0.234885	0.0218788
DB_HB008T_Pool_B.430	Patient4	0.427549	0.746161	-0.185048	-0.281056	-0.0637885
DB_HB008T_Pool_B.431	Patient4	0.493161	1.08898	-0.215301	-0.238675	-0.0720554
DB_HB008T_Pool_B.432	Patient4	0.190464	0.754641	-0.191939	-0.367076	-0.0293015
DB_HB008T_Pool_B.433	Patient4	0.435076	0.752993	-0.00281314	-0.119247	0.0713606
DB_HB008T_Pool_B.434	Patient4	0.211157	0.81824	-0.0502208	-0.192948	0.0257841
DB_HB008T_Pool_B.435	Patient4	0.343796	0.948072	-0.201541	-0.258185	-0.112387
DB_HB008T_Pool_B.436	Patient4	0.241619	0.819146	0.00833353	-0.28869	-0.013131
DB_HB008T_Pool_B.438	Patient4	0.194127	0.918108	0.0498845	-0.217408	-0.0886836
DB_HB008T_Pool_B.439	Patient4	0.912663	1.31081	-0.633649	-0.507128	-0.128437
DB_HB008T_Pool_B.440	Patient4	0.0442934	0.719061	-0.0872918	-0.424154	-0.0859345
DB_HB008T_Pool_B.441	Patient4	0.496136	0.970594	0.0805859	-0.220248	-0.0512488
DB_HB008T_Pool_B.442	Patient4	0.00735515	0.617305	0.0673526	0.0226031	0.00556942
DB_HB008T_Pool_B.443	Patient4	0.30783	1.05773	0.261611	-0.33139	-0.107372
DB_HB008T_Pool_B.444	Patient4	0.505763	0.80516	-0.43263	-0.223687	-0.144752
DB_HB008T_Pool_B.445	Patient4	0.108599	0.386297	0.418812	-0.0416607	-0.00368153
DB_HB008T_Pool_B.446	Patient4	0.299495	0.87913	0.277844	-0.132847	-0.0539001
DB_HB008T_Pool_B.447	Patient4	0.441197	1.2037	0.00427602	-0.158928	0.0482575
DB_HB008T_Pool_B.448	Patient4	0.283906	0.893803	0.12995	-0.379264	-0.0137241
DB_HB008T_Pool_B.449	Patient4	-0.0456648	0.431199	-0.155815	-0.157023	-0.186806
DB_HB008T_Pool_B.450	Patient4	0.274173	0.900755	0.310784	-0.217883	-0.0584067
DB_HB008T_Pool_B.452	Patient4	0.424743	1.00142	0.188175	-0.409444	0.0222745
DB_HB008T_Pool_B.453	Patient4	0.229397	0.918632	0.359538	-0.257956	0.0424526
DB_HB008T_Pool_B.454	Patient4	0.365309	0.811858	0.205271	-0.158794	-0.0510642
DB_HB008T_Pool_B.456	Patient4	0.0979301	0.905192	0.216469	-0.214525	0.0119792
DB_HB008T_Pool_B.457	Patient4	0.509752	0.932096	-0.3869	-0.271248	-0.0133163
DB_HB008T_Pool_B.459	Patient4	0.26002	0.797497	0.108172	-0.118728	0.0618151
DB_HB008T_Pool_B.460	Patient4	0.431506	0.688588	-0.169788	-0.252896	0.0187286
DB_HB008T_Pool_B.461	Patient4	0.242037	0.409336	-0.0130188	-0.399252	-0.140404
DB_HB008T_Pool_B.462	Patient4	0.282991	0.750853	0.105494	-0.218317	-0.0837436
DB_HB008T_Pool_B.463	Patient4	0.317781	0.765239	-0.137906	-0.368966	-0.122587
DB_HB008T_Pool_B.464	Patient4	0.205045	0.575835	-0.128962	-0.283065	0.0326298
DB_HB008T_Pool_B.465	Patient4	0.239934	1.07861	0.187662	-0.234175	-0.107741
DB_HB008T_Pool_B.466	Patient4	0.608515	0.966162	-0.275697	-0.313148	-0.00894829
DB_HB008T_Pool_B.468	Patient4	0.222706	0.973424	-0.0244128	-0.136679	0.00930103
DB_HB008T_Pool_B.469	Patient4	0.40869	1.14396	-0.020875	-0.210969	-0.0920497
DB_HB008T_Pool_B.471	Patient4	0.417065	0.925119	-0.187116	-0.256075	-0.105875
DB_HB008T_Pool_B.472	Patient4	0.507034	1.40869	-0.390856	-0.257677	-0.158942
DB_HB008T_Pool_B.474	Patient4	0.215781	0.623901	-0.0384224	-0.237595	-0.135586
DB_HB008T_Pool_B.475	Patient4	0.473698	1.14866	-0.0305435	-0.235506	-0.0910978
DB_HB008T_Pool_B.476	Patient4	0.171564	0.503999	-0.246557	-0.245572	-0.0708392
DB_HB008T_Pool_B.477	Patient4	0.260942	0.932114	-0.189381	-0.32775	-0.0410171
DB_HB008T_Pool_B.478	Patient4	0.243704	0.807041	0.167711	-0.273629	0.0165438
DB_HB008T_Pool_B.479	Patient4	-0.263908	0.202523	0.201733	-0.369603	-0.0763563
DB_HB008T_Pool_B.480	Patient4	0.283103	1.10137	0.2309	-0.217446	0.019035
DB_HB008T_Pool_B.481	Patient4	0.31806	0.543088	-0.176112	-0.33737	-0.0430063
DB_HB008T_Pool_B.482	Patient4	0.247334	1.06439	-0.190456	-0.202355	-0.104316
DB_HB008T_Pool_B.483	Patient4	0.591357	0.909526	-0.107065	-0.118414	0.0442868
DB_HB008T_Pool_B.484	Patient4	-0.0463372	0.501992	0.582974	-0.2124	0.0139284
DB_HB008T_Pool_B.485	Patient4	0.344621	0.807326	-0.302205	-0.288798	-0.130651
DB_HB008T_Pool_B.486	Patient4	0.0911746	0.574527	0.331397	-0.209547	-0.0429756
DB_HB008T_Pool_B.487	Patient4	0.246955	0.862494	-0.0249957	-0.180627	-0.118601
DB_HB008T_Pool_B.488	Patient4	0.239042	0.934646	-0.00954882	-0.341892	-0.0519582
DB_HB008T_Pool_B.489	Patient4	0.298867	0.94081	-0.0217754	-0.337109	-0.0845293
DB_HB008T_Pool_B.490	Patient4	0.111802	0.809496	0.128828	0.0287009	-0.0805311
DB_HB008T_Pool_B.491	Patient4	0.402856	0.874174	-0.311702	-0.186404	0.0182692
DB_HB008T_Pool_B.492	Patient4	0.220906	0.902986	-0.0588615	-0.26852	0.00881776
DB_HB008T_Pool_B.493	Patient4	0.185927	0.838978	-0.214477	-0.139895	-0.220291
DB_HB008T_Pool_B.494	Patient4	0.678003	1.01434	0.0428096	-0.214073	-0.0671102
DB_HB008T_Pool_B.495	Patient4	0.42566	0.961713	0.0765948	-0.375594	0.0352827
DB_HB008T_Pool_B.496	Patient4	0.386415	1.04706	-0.224915	-0.184401	-0.0411239
DB_HB008T_Pool_B.497	Patient4	0.288994	0.880218	0.0702085	-0.2664	-0.128377
DB_HB008T_Pool_B.498	Patient4	-0.0749574	0.432913	0.775759	-0.165185	0.0347691
DB_HB008T_Pool_B.500	Patient4	0.103844	0.752183	-0.105366	-0.364558	-0.0748045
DB_HB008T_Pool_B.501	Patient4	0.419703	0.773298	-0.169981	-0.3637	-0.0642341
DB_HB008T_Pool_B.502	Patient4	0.314226	0.904058	0.0291097	-0.258622	-0.0472026
DB_HB008T_Pool_B.503	Patient4	0.219804	0.709039	0.0306059	-0.169198	0.0149443
DB_HB008T_Pool_B.504	Patient4	-0.0766599	0.131736	0.0388041	-0.132421	0.0706478
DB_HB008T_Pool_B.505	Patient4	0.362712	0.71143	0.116997	-0.324415	-0.0595039
DB_HB008T_Pool_B.506	Patient4	0.595781	1.14352	-0.0696844	-0.259445	-0.0488334
DB_HB008T_Pool_B.507	Patient4	0.200579	0.589972	-0.0186324	-0.27704	-0.0681137
DB_HB008T_Pool_B.508	Patient4	0.405993	1.07568	0.216357	-0.224496	-0.0191762
DB_HB008T_Pool_B.509	Patient4	0.174743	0.582378	0.25522	-0.165753	0.00288229
DB_HB008T_Pool_B.510	Patient4	0.362143	0.743733	0.165404	-0.199811	0.0250568
DB_HB008T_Pool_B.511	Patient4	0.396623	0.942523	0.174244	-0.295959	0.0844155
DB_HB008T_Pool_B.512	Patient4	-0.0433734	0.345496	-0.180894	-0.254399	-0.0992067
DB_HB008T_Pool_B.513	Patient4	0.277997	0.735273	-0.0771693	-0.359402	0.0604174
DB_HB008T_Pool_B.514	Patient4	0.235632	0.552606	-0.0275723	-0.182589	0.0560119
DB_HB008T_Pool_B.515	Patient4	0.136636	0.425385	0.172021	-0.156389	0.0283849
DB_HB008T_Pool_B.516	Patient4	0.0295553	0.989767	0.196099	-0.325042	-0.13649
DB_HB008T_Pool_B.517	Patient4	0.0329758	0.557326	-0.285313	-0.322498	-0.0432544
DB_HB008T_Pool_B.518	Patient4	0.173478	0.334758	-0.200915	-0.229534	-0.0163248
DB_HB008T_Pool_B.519	Patient4	0.346777	0.701671	0.0616854	-0.176616	-0.0672165
DB_HB008T_Pool_B.520	Patient4	0.107692	0.60946	-0.24348	-0.333812	-0.105746
DB_HB008T_Pool_B.521	Patient4	0.00934771	0.660447	0.302093	-0.348514	0.0145113
DB_HB008T_Pool_B.522	Patient4	0.303968	0.640821	0.204219	-0.253402	-0.169367
DB_HB008T_Pool_B.523	Patient4	0.32488	0.694159	0.151898	-0.316996	-0.0625385
DB_HB008T_Pool_B.524	Patient4	0.153337	0.549285	0.213727	-0.233701	-0.213211
DB_HB008T_Pool_B.526	Patient4	0.279336	0.828899	-0.174363	-0.357313	-0.03762
DB_HB008T_Pool_B.527	Patient4	0.215675	0.911553	0.112046	-0.247565	-0.160446
DB_HB008T_Pool_B.529	Patient4	0.282709	1.01127	-0.00468786	-0.187252	0.0214949
DB_HB008T_Pool_B.530	Patient4	0.237254	0.659651	-0.115668	-0.0418045	-0.08373
DB_HB008T_Pool_B.531	Patient4	0.152111	0.892713	0.221354	-0.169823	-0.0835922
DB_HB008T_Pool_B.532	Patient4	0.198819	0.821668	0.191944	-0.203715	-0.0368535
DB_HB008T_Pool_B.533	Patient4	0.41812	0.552128	-0.384216	-0.191791	-0.0141036
DB_HB008T_Pool_B.534	Patient4	0.499484	0.937247	0.027104	-0.254114	0.121573
DB_HB008T_Pool_B.535	Patient4	0.24052	1.05581	0.0922106	-0.206235	0.0395232
DB_HB008T_Pool_B.536	Patient4	0.601365	0.952904	-0.122991	-0.303859	-0.0451578
DB_HB008T_Pool_B.537	Patient4	0.0506003	0.829243	0.283849	-0.272987	0.00656461
DB_HB008T_Pool_B.538	Patient4	0.374664	0.903838	0.438335	-0.220356	0.0144296
DB_HB008T_Pool_B.539	Patient4	0.431247	1.03932	0.0209082	-0.2006	-0.0200279
DB_HB008T_Pool_B.540	Patient4	0.101069	0.392985	-0.0736527	-0.206358	0.0339444
DB_HB008T_Pool_B.541	Patient4	0.274733	0.787906	-0.106865	-0.281607	-0.140845
DB_HB008T_Pool_B.542	Patient4	0.349763	1.02237	0.115643	-0.320981	-0.101524
DB_HB008T_Pool_B.543	Patient4	0.356864	0.887322	-0.0814022	-0.346664	-0.0699499
DB_HB008T_Pool_B.544	Patient4	0.137244	0.721396	0.05562	-0.356604	0.0379669
DB_HB008T_Pool_B.545	Patient4	0.419814	1.21927	-0.317266	-0.304531	-0.0275068
DB_HB008T_Pool_B.546	Patient4	0.324068	1.04385	0.207833	-0.12584	-0.0570257
DB_HB008T_Pool_B.547	Patient4	-0.00289942	0.420829	0.26627	-0.15231	-0.0468157
DB_HB008T_Pool_B.548	Patient4	-0.0749305	0.540069	0.206359	-0.320307	0.155903
DB_HB008T_Pool_B.549	Patient4	0.0101776	0.330799	-0.0889319	-0.185852	-0.0731357
DB_HB008T_Pool_B.551	Patient4	0.336747	0.742961	0.0255939	-0.297468	-0.14656
DB_HB008T_Pool_B.552	Patient4	0.285743	0.994684	0.201942	-0.202973	-0.0426586
DB_HB008T_Pool_B.553	Patient4	-0.0089055	0.198648	-0.0567014	-0.174242	-0.0193191
DB_HB008T_Pool_B.554	Patient4	0.19521	0.785601	-0.061103	-0.375985	-0.0643608
DB_HB008T_Pool_B.555	Patient4	0.396483	0.829086	0.175038	-0.233718	-0.015879
DB_HB008T_Pool_B.556	Patient4	0.385314	0.708396	-0.184239	-0.227809	-0.0346335
DB_HB008T_Pool_B.557	Patient4	0.0115476	0.756437	-0.0220314	-0.341156	0.0116948
DB_HB008T_Pool_B.558	Patient4	0.195547	0.816693	0.104125	-0.284444	-0.0492474
DB_HB008T_Pool_B.560	Patient4	0.430683	0.565034	-0.467286	-0.20228	-0.072819
DB_HB008T_Pool_B.561	Patient4	0.395326	0.990801	0.252689	-0.17417	0.00591748
DB_HB008T_Pool_B.562	Patient4	0.409675	0.595159	0.00914106	-0.206956	-0.105274
DB_HB008T_Pool_B.563	Patient4	0.374953	0.688894	0.131826	-0.168848	0.0154979
DB_HB008T_Pool_B.564	Patient4	0.503824	0.897044	0.126592	-0.345449	-0.0040794
DB_HB008T_Pool_B.565	Patient4	0.309009	0.770013	-0.302197	-0.175399	0.00135073
DB_HB008T_Pool_B.566	Patient4	0.349265	0.587888	-0.0251116	-0.0810243	-0.125081
DB_HB008T_Pool_B.567	Patient4	0.198663	0.929541	0.133612	-0.13559	0.0136928
DB_HB008T_Pool_B.568	Patient4	0.795003	1.20158	-0.546606	-0.445332	-0.0886847
DB_HB008T_Pool_B.570	Patient4	0.302211	0.819249	-0.0771401	-0.345143	-0.0268142
DB_HB008T_Pool_B.572	Patient4	-0.050695	0.396637	0.350061	-0.2686	-0.0477882
DB_HB008T_Pool_B.573	Patient4	0.391179	0.861377	-0.144287	-0.401494	0.01364
DB_HB008T_Pool_B.574	Patient4	-0.074762	0.290103	-0.00115613	-0.288378	-0.0476743
DB_HB008T_Pool_B.575	Patient4	0.106265	0.838303	0.272995	-0.181118	-0.105307
DB_HB008T_Pool_B.576	Patient4	0.31238	0.786087	0.011188	-0.254598	0.0212382
DB_HB008T_Pool_B.577	Patient4	0.197659	0.975443	0.225982	-0.123984	-0.059587
DB_HB008T_Pool_B.578	Patient4	0.388815	1.01458	-0.128895	-0.26962	-0.0616718
DB_HB008T_Pool_B.579	Patient4	0.412089	0.981639	-0.240533	-0.254669	-0.102099
DB_HB008T_Pool_B.580	Patient4	0.303404	1.16993	0.0742777	-0.208691	0.00120263
DB_HB008T_Pool_B.581	Patient4	0.230345	0.625401	-0.245921	-0.218917	-0.142416
DB_HB008T_Pool_B.582	Patient4	0.269239	0.682328	0.292394	-0.247562	-0.0649705
DB_HB008T_Pool_B.583	Patient4	0.302038	0.795059	0.0663263	-0.337333	-0.107242
DB_HB008T_Pool_B.584	Patient4	0.452113	1.14735	0.313387	-0.284159	-0.0580463
DB_HB008T_Pool_B.585	Patient4	0.209891	1.04456	0.105185	-0.206555	-0.248871
DB_HB008T_Pool_B.586	Patient4	0.295085	0.499094	-0.176204	-0.245122	0.0251545
DB_HB008T_Pool_B.587	Patient4	0.402557	0.820731	-0.0214182	-0.316077	-0.0125051
DB_HB008T_Pool_B.588	Patient4	0.228382	0.647854	-0.0240621	-0.140127	-0.0691914
DB_HB008T_Pool_B.589	Patient4	0.231222	0.916149	-0.107378	-0.152098	0.0290258
DB_HB008T_Pool_B.590	Patient4	0.495938	0.922886	-0.0763949	-0.299027	-0.0534725
DB_HB008T_Pool_B.591	Patient4	0.307542	0.609261	0.387039	-0.183674	0.0525031
DB_HB008T_Pool_B.592	Patient4	0.236794	0.820384	0.012078	-0.384761	-0.0352593
DB_HB008T_Pool_B.593	Patient4	0.316134	0.854807	-0.20588	-0.287687	-0.0302384
DB_HB008T_Pool_B.594	Patient4	0.441475	0.826089	-0.302184	-0.337272	-0.0738382
DB_HB008T_Pool_B.595	Patient4	0.502739	0.966194	-0.414595	-0.352564	-0.112322
DB_HB008T_Pool_B.596	Patient4	0.560788	1.27131	-0.14909	-0.250657	-0.0993365
DB_HB008T_Pool_B.597	Patient4	-0.165776	0.170746	-0.0313293	-0.325385	-0.23938
DB_HB008T_Pool_B.598	Patient4	0.326933	0.668624	0.17965	-0.269435	-0.0521994
DB_HB008T_Pool_B.599	Patient4	0.313919	0.646637	-0.0263934	-0.151383	0.0230011
DB_HB008T_Pool_B.600	Patient4	0.422436	1.04673	-0.169517	-0.220922	0.0319378
DB_HB008T_Pool_B.601	Patient4	0.337729	0.713729	-0.381753	-0.186514	-0.0201106
DB_HB008T_Pool_B.602	Patient4	0.420556	0.959987	-0.0759429	-0.184742	0.00451882
DB_HB008T_Pool_B.603	Patient4	0.130955	0.392258	-0.0598317	-0.297751	-0.112807
DB_HB008T_Pool_B.604	Patient4	0.35823	0.813461	0.0821856	-0.32164	-0.0657418
DB_HB008T_Pool_B.605	Patient4	0.255891	0.901558	-0.0537469	-0.252976	-0.0825537
DB_HB008T_Pool_B.606	Patient4	0.428428	0.802128	0.00855501	-0.159549	-0.0283073
DB_HB008T_Pool_B.607	Patient4	0.341343	0.693707	0.191761	-0.262812	-0.0280865
DB_HB008T_Pool_B.608	Patient4	0.180042	0.769738	-0.407425	-0.218013	-0.0660492
DB_HB008T_Pool_B.609	Patient4	0.193851	0.460537	-0.138004	-0.295243	-0.0921711
DB_HB008T_Pool_B.610	Patient4	0.331259	0.757964	0.276898	-0.218247	0.000931507
DB_HB008T_Pool_B.611	Patient4	0.228088	0.878026	-0.102944	-0.101058	-0.042614
DB_HB008T_Pool_B.613	Patient4	0.394418	0.819892	-0.135155	-0.176279	-0.0771728
DB_HB008T_Pool_B.614	Patient4	0.0549788	0.510231	-0.148746	-0.190786	-0.18538
DB_HB008T_Pool_B.615	Patient4	0.149126	0.644996	0.289156	-0.153703	-0.126429
DB_HB008T_Pool_B.616	Patient4	0.168308	0.619264	0.0755519	-0.0782264	0.077724
DB_HB008T_Pool_B.617	Patient4	0.125606	0.882359	-0.2147	-0.310132	-0.226449
DB_HB008T_Pool_B.619	Patient4	0.142589	0.848329	0.0202676	-0.234755	-0.117358
DB_HB008T_Pool_B.620	Patient4	0.450557	0.770659	0.0801114	-0.216325	-0.0972743
DB_HB008T_Pool_B.621	Patient4	0.0121634	0.584508	-0.161455	-0.391001	-0.167058
DB_HB008T_Pool_B.622	Patient4	0.266297	0.728802	-0.155545	-0.120147	-0.0109089
DB_HB008T_Pool_B.623	Patient4	0.194281	0.704762	-0.0783578	-0.244571	0.0143885
DB_HB008T_Pool_B.624	Patient4	0.251196	0.928183	0.107318	-0.198591	-0.0858137
DB_HB008T_Pool_B.626	Patient4	-0.0293541	0.656338	0.344712	-0.229227	-0.00491561
DB_HB008T_Pool_B.627	Patient4	0.514364	1.05504	-0.0319765	-0.162237	-0.0974256
DB_HB008T_Pool_B.628	Patient4	0.283972	0.91498	0.00208856	-0.223508	-0.110585
DB_HB008T_Pool_B.629	Patient4	0.346612	0.642799	-0.214173	-0.351221	-0.0732719
DB_HB008T_Pool_B.631	Patient4	0.506655	0.78734	-0.316569	-0.200939	0.0497459
DB_HB008T_Pool_B.632	Patient4	0.335777	0.795985	-0.121163	-0.233609	0.061865
DB_HB008T_Pool_B.633	Patient4	0.230184	0.781279	0.339745	-0.179426	-0.0953819
DB_HB008T_Pool_B.634	Patient4	-0.00692941	0.39745	-0.29126	-0.231509	-0.0889012
DB_HB008T_Pool_B.635	Patient4	-0.0178983	0.607018	0.27744	-0.207943	-0.0895848
DB_HB008T_Pool_B.636	Patient4	0.318262	0.834514	-0.0926468	-0.111132	-0.099184
DB_HB008T_Pool_B.637	Patient4	0.39537	1.03387	-0.204621	-0.193134	-0.0119582
DB_HB008T_Pool_B.638	Patient4	0.262877	0.588277	0.0385956	-0.164718	-0.0416882
DB_HB008T_Pool_B.639	Patient4	0.242178	0.868514	-0.149916	-0.342742	-0.044927
DB_HB008T_Pool_B.642	Patient4	0.37616	0.610356	0.361017	-0.151406	-0.0921203
DB_HB008T_Pool_B.643	Patient4	0.284129	0.493477	0.133331	-0.347298	-0.117217
DB_HB008T_Pool_B.644	Patient4	0.210821	0.654058	-0.259063	-0.294762	-0.140811
DB_HB008T_Pool_B.645	Patient4	0.293624	0.692537	0.169047	-0.178426	0.0584053
DB_HB008T_Pool_B.646	Patient4	0.370022	1.04135	0.00312301	-0.228419	-0.0408097
DB_HB008T_Pool_B.647	Patient4	0.257001	0.719191	-0.180866	-0.157467	0.024443
DB_HB008T_Pool_B.648	Patient4	0.208913	0.875031	-0.1803	-0.365865	0.0413455
DB_HB008T_Pool_B.649	Patient4	0.317711	1.09893	-0.158683	-0.323581	-0.202304
DB_HB008T_Pool_B.650	Patient4	0.104857	0.688337	-0.0696816	-0.171815	-0.0104925
DB_HB008T_Pool_B.651	Patient4	0.407636	0.825735	-0.0975023	-0.267346	-0.0735589
DB_HB008T_Pool_B.652	Patient4	0.645331	1.24837	0.0453632	-0.22077	-0.0903885
DB_HB008T_Pool_B.653	Patient4	0.227132	0.802674	-0.0801414	-0.269405	0.000121273
DB_HB008T_Pool_B.654	Patient4	0.295288	1.03807	-0.056044	-0.135692	-0.0565364
DB_HB008T_Pool_B.655	Patient4	0.139048	0.790907	0.0818663	-0.176577	-0.097567
DB_HB008T_Pool_B.656	Patient4	0.259841	0.870738	0.683797	-0.307475	0.0183826
DB_HB008T_Pool_B.657	Patient4	0.32711	0.93714	-0.110522	-0.322694	-0.0430742
DB_HB008T_Pool_B.658	Patient4	0.113493	0.447061	-0.0666066	-0.268891	-0.140003
DB_HB008T_Pool_B.659	Patient4	0.404508	0.878868	0.157758	-0.295738	-0.0162985
DB_HB008T_Pool_B.660	Patient4	0.0609164	0.371982	0.0389472	-0.207048	-0.0672201
DB_HB008T_Pool_B.661	Patient4	-0.043567	0.507211	0.416607	-0.275805	-0.0544686
DB_HB008T_Pool_B.662	Patient4	0.101612	0.702782	-0.24034	-0.348336	-0.0828852
DB_HB008T_Pool_B.664	Patient4	0.356129	0.676269	-0.00874746	-0.207272	-0.119265
DB_HB008T_Pool_B.665	Patient4	0.220599	0.625132	0.238587	-0.176396	-0.05505
DB_HB009H_Pool_A.202	Patient5	-0.129613	-0.207176	-0.0701364	-0.292164	-0.113107
DB_HB009H_Pool_C.277	Patient5	0.053063	0.195862	0.4549	-0.0755646	-0.0710357
DB_HB009H_Pool_C.282	Patient5	-0.23168	-0.0809707	0.457924	-0.399557	-0.0403984
DB_HB009H_Pool_C.424	Patient5	-0.071296	-0.25354	0.0595351	-0.108944	-0.104365
DB_HB009H_Pool_C.515	Patient5	0.250975	0.415355	0.525056	-0.347598	0.0907718
DB_HB009H_Pool_C.719	Patient5	0.372787	0.384366	-0.185317	-0.106708	0.0819859
DB_HB009H_Pool_C.761	Patient5	0.18233	0.136289	0.0814128	-0.000304472	0.0333304
DB_HB012T_1_S34_L002.270	Patient6	0.466361	0.334964	-0.168887	-0.121362	-0.149205
DB_HB012T_1_S34_L002.696	Patient6	0.299663	0.101933	-0.614489	-0.400305	-0.082294
DB_HB012T_1_S34_L002.817	Patient6	0.136393	0.154073	-0.246856	-0.148397	-0.151345
DB_HB012T_2_S18_L001.636	Patient6	0.309457	0.301456	0.129533	-0.106294	-0.0620637
DB_HB014T_1_2_redo.389	Patient7	0.232543	0.364038	-0.584252	-0.648232	-0.204726
DB_HB014T_1_2_redo.592	Patient7	-0.0586912	0.377952	-0.510851	-0.589875	-0.209538
DB_HB014T_1_2_redo.816	Patient7	0.136365	0.0920608	-0.45049	-0.48035	-0.162005
DB_HB016T_1.385	Patient8	-0.249598	-0.00374587	0.184015	-0.38176	0.0714933
DB_HB016T_1.1043	Patient8	-0.126533	0.00325108	-0.245702	-0.104625	-0.0472423
DB_HB016T_2.616	Patient8	0.151757	0.362329	0.265091	-0.409662	0.236423
DB_HB001N_Pool_C.281	Patient1	-0.231519	0.074889	0.678165	-0.158081	0.00292579
DB_HB013H_1_2_redo.10	Patient7	-0.126594	-0.0687462	0.271658	-0.0822041	-0.092121
DB_HB013H_1_2_redo.58	Patient7	-0.0766893	-0.0555778	0.292355	-0.00374688	-0.135799
DB_HB013H_1_2_redo.265	Patient7	-0.024935	0.164366	0.603118	0.034847	0.01696
DB_HB014T_1_2_redo.3	Patient7	-0.169981	0.0390229	0.291491	-0.269723	-0.0021478
DB_HB014T_1_2_redo.9	Patient7	-0.132067	0.231733	0.261634	-0.219437	-0.107785
DB_HB014T_1_2_redo.16	Patient7	-0.203869	0.190299	0.423289	-0.244437	-0.0744677
DB_HB014T_1_2_redo.186	Patient7	-0.12387	-0.0478079	0.320039	-0.382908	-0.138912
DB_HB014T_1_2_redo.317	Patient7	-0.260038	-0.0387479	-0.174991	-0.339457	-0.0863603
DB_HB014T_1_2_redo.493	Patient7	-0.331413	-0.0131528	0.129025	-0.310633	-0.0994801
DB_HB014T_1_2_redo.792	Patient7	-0.311399	-0.0235921	0.215712	-0.490573	-0.150449
DB_HB014T_1_2_redo.812	Patient7	-0.0546897	0.19478	0.219913	-0.0485173	-0.0520944
DB_HB016T_1.135	Patient8	-0.064683	0.135138	-0.0381439	-0.151524	0.160543
DB_HB016T_1.259	Patient8	-0.475212	-0.134077	0.0882937	-0.466622	-0.0462321
DB_HB016T_1.460	Patient8	-0.34701	-0.401751	-0.205737	-0.449705	-0.0781595
DB_HB016T_2.332	Patient8	-0.544913	-0.425456	-0.20888	-0.497397	0.00714169
DB_HB002T_Pool_B.392	Patient1	0.329922	0.390139	-0.231428	-0.266679	-0.0909861
DB_HB002T_Pool_B.402	Patient1	-0.0849128	-0.00953169	0.0742903	-0.128771	-0.143122
DB_HB002T_Pool_B.494	Patient1	0.123522	0.216519	0.024174	-0.0814121	-0.134173
DB_HB007H_Pool_A_B.182	Patient4	-0.607153	-0.30725	-0.0212547	-0.30651	-0.158087
DB_HB007H_Pool_C.322	Patient4	-0.128647	0.417455	0.624136	-0.105088	0.0877018
DB_HB008T_Pool_B.137	Patient4	-0.014985	0.471006	-0.14982	0.0350986	0.0225571
DB_HB010T_Pool_C.102	Patient5	-0.38711	0.019801	0.0447563	0.118914	0.0538505
DB_HB015H_1.344	Patient8	-0.491393	-0.657198	-0.05211	-0.286706	-0.19646
DB_HB015H_1.850	Patient8	-0.51688	-0.391736	-0.0170395	-0.22185	-0.150869
DB_HB015H_2.686	Patient8	-0.466539	-0.501364	-0.162716	-0.197389	-0.141084
DB_HB015H_2.946	Patient8	-0.430894	-0.385508	0.485301	-0.193062	-0.280865
DB_HB016T_1.344	Patient8	-0.476977	-0.259435	0.763021	-0.26643	-0.0557941
DB_HB016T_1.458	Patient8	-0.476881	-0.0975806	-0.0772005	-0.13668	-0.0714941
DB_HB016T_1.503	Patient8	-0.45174	-0.0725911	0.345503	-0.484988	-0.0849065
DB_HB016T_1.681	Patient8	-0.418714	0.054392	0.173572	-0.301008	-0.015387
DB_HB016T_1.798	Patient8	-0.465736	-0.130591	0.156014	-0.131473	0.0671572
DB_HB016T_1.867	Patient8	-0.455961	-0.242667	0.272118	-0.0702736	-0.0424999
DB_HB016T_2.99	Patient8	-0.556684	-0.369016	0.596419	-0.255455	-0.181264
DB_HB016T_2.525	Patient8	-0.374367	-0.0878802	0.196921	-0.198773	-0.129349
DB_HB016T_2.802	Patient8	-0.373096	-0.101568	0.495245	-0.200279	0.0954426
DB_HB016T_2.975	Patient8	-0.333823	0.0721299	-0.03423	-0.0735981	-0.0150373
DB_HB018T_1_2.110	Patient9	-0.547101	-0.373618	0.288152	-0.0754904	-0.152895
DB_HB018T_1_2.184	Patient9	-0.365691	-0.0559145	0.807755	-0.347953	-0.13856
DB_HB002T_Pool_A_C.663	Patient1	0.091226	0.0147991	-0.176875	-0.285963	-0.22839
DB_HB004T_Pool_A_C.1	Patient2	-0.110754	0.0320744	-0.302357	-0.389882	0.140171
DB_HB004T_Pool_A_C.8	Patient2	0.410454	0.174462	-0.082469	-0.341532	-0.00902547
DB_HB004T_Pool_A_C.9	Patient2	-0.434705	-0.213063	1.07395	-0.0868414	-0.168145
DB_HB004T_Pool_A_C.10	Patient2	-0.139298	-0.243021	0.446229	-0.104877	0.0609374
DB_HB004T_Pool_A_C.11	Patient2	0.417875	0.115832	-0.206677	0.38011	-0.0631914
DB_HB004T_Pool_A_C.12	Patient2	-0.501152	-0.284105	0.407132	-0.239514	-0.229485
DB_HB004T_Pool_A_C.23	Patient2	0.478028	0.438423	0.332897	-0.285902	-0.0846722
DB_HB004T_Pool_A_C.24	Patient2	-0.477703	-0.401437	1.15513	0.0483685	-0.162477
DB_HB004T_Pool_A_C.30	Patient2	0.046538	-0.0543803	1.03153	-0.157191	-0.0931156
DB_HB004T_Pool_A_C.39	Patient2	-0.302666	-0.40305	0.970243	-0.019907	-0.116853
DB_HB004T_Pool_A_C.40	Patient2	0.818723	0.582008	0.00113121	-0.449769	-0.126608
DB_HB004T_Pool_A_C.43	Patient2	0.0560899	0.0245909	0.611004	0.075492	-0.088527
DB_HB004T_Pool_A_C.44	Patient2	-0.313324	-0.246515	1.10225	-0.329498	-0.175418
DB_HB004T_Pool_A_C.46	Patient2	-0.106114	0.0799985	0.186403	-0.312581	-0.112666
DB_HB004T_Pool_A_C.47	Patient2	-0.426739	-0.35746	1.00458	-0.211474	-0.124856
DB_HB004T_Pool_A_C.48	Patient2	0.674994	0.355624	0.033218	-0.336738	0.00610954
DB_HB004T_Pool_A_C.49	Patient2	0.155968	0.22692	0.392203	0.0638909	0.00881653
DB_HB004T_Pool_A_C.51	Patient2	-0.0664831	-0.0545864	-0.186867	-0.465392	0.126105
DB_HB004T_Pool_A_C.55	Patient2	0.0167514	0.0248677	0.980767	0.0690999	-0.120576
DB_HB004T_Pool_A_C.59	Patient2	-0.0857415	-0.0695871	1.02247	-0.00893652	-0.133742
DB_HB004T_Pool_A_C.61	Patient2	-0.240646	-0.356207	0.23135	-0.176024	0.155064
DB_HB004T_Pool_A_C.63	Patient2	0.30885	0.272823	0.549661	-0.20451	-0.10706
DB_HB004T_Pool_A_C.69	Patient2	-0.162178	-0.0706801	1.00108	-0.0757801	-0.0777942
DB_HB004T_Pool_A_C.71	Patient2	0.950465	0.484285	-0.096923	-0.299703	-0.0212951
DB_HB004T_Pool_A_C.74	Patient2	-0.120451	-0.0519074	1.10065	-0.100582	-0.136594
DB_HB004T_Pool_A_C.78	Patient2	-0.435687	-0.385199	0.250429	-0.148247	-0.116873
DB_HB004T_Pool_A_C.79	Patient2	-0.072929	-0.192527	0.299225	-0.30297	-0.17902
DB_HB004T_Pool_A_C.80	Patient2	0.119656	-0.170339	0.275914	0.286329	-0.0369039
DB_HB004T_Pool_A_C.84	Patient2	0.175627	-0.0826882	0.454926	-0.00716882	-0.102898
DB_HB004T_Pool_A_C.85	Patient2	-0.301097	-0.304506	0.86308	-0.0223351	-0.14619
DB_HB004T_Pool_A_C.86	Patient2	-0.134893	0.0236682	0.782293	0.0787894	-0.161771
DB_HB004T_Pool_A_C.87	Patient2	-0.228928	-0.0424084	0.863163	-0.105807	-0.1386
DB_HB004T_Pool_A_C.89	Patient2	-0.503919	-0.653558	0.0721308	-0.0363113	-0.237637
DB_HB004T_Pool_A_C.91	Patient2	-0.19796	-0.112547	0.509365	-0.425838	-0.138401
DB_HB004T_Pool_A_C.93	Patient2	0.108475	0.257826	1.0254	-0.0307817	-0.114787
DB_HB004T_Pool_A_C.94	Patient2	-0.0574681	0.275571	1.20298	0.0703668	-0.0922404
DB_HB004T_Pool_A_C.95	Patient2	0.361581	0.179858	0.0604694	0.00062226	-0.125664
DB_HB004T_Pool_A_C.97	Patient2	0.400954	0.476914	0.739805	-0.253504	-0.124245
DB_HB004T_Pool_A_C.98	Patient2	0.280047	0.125799	0.450036	0.118704	-0.119434
DB_HB004T_Pool_A_C.100	Patient2	-0.0420696	0.146879	0.414282	-0.0369295	-0.0598307
DB_HB004T_Pool_A_C.101	Patient2	-0.230874	-0.155802	0.957627	-0.0395851	-0.0970096
DB_HB004T_Pool_A_C.102	Patient2	0.282914	-0.0309981	0.522503	-0.195921	-0.0491373
DB_HB004T_Pool_A_C.103	Patient2	-0.419772	-0.621932	0.549177	0.0753082	-0.158608
DB_HB004T_Pool_A_C.117	Patient2	-0.196283	-0.0829034	1.02738	0.133591	-0.15881
DB_HB004T_Pool_A_C.119	Patient2	0.0344398	-0.0473614	0.0139332	-0.333119	0.115621
DB_HB004T_Pool_A_C.120	Patient2	0.00219009	0.0835316	1.21631	0.034639	-0.164713
DB_HB004T_Pool_A_C.121	Patient2	-0.319654	-0.315287	1.27654	0.32113	-0.144412
DB_HB004T_Pool_A_C.122	Patient2	0.222382	-0.0289461	0.597554	0.030244	0.0368729
DB_HB004T_Pool_A_C.125	Patient2	0.778393	0.286551	-0.165521	-0.154801	-0.132537
DB_HB004T_Pool_A_C.126	Patient2	-0.101584	-0.108231	0.317283	-0.125105	0.0896884
DB_HB004T_Pool_A_C.127	Patient2	0.833058	0.411315	0.218093	-0.252384	-0.0597527
DB_HB004T_Pool_A_C.128	Patient2	-0.394435	-0.52019	0.558325	0.097615	-0.190948
DB_HB004T_Pool_A_C.130	Patient2	0.256291	0.0842959	0.564422	-0.466999	-0.157681
DB_HB004T_Pool_A_C.134	Patient2	-0.16776	-0.0661104	0.515866	0.0170626	-0.170006
DB_HB004T_Pool_A_C.136	Patient2	0.0107804	0.0720013	0.758054	0.0429395	-0.0592139
DB_HB004T_Pool_A_C.137	Patient2	-0.105708	-0.229538	0.78603	-0.0462256	-0.193346
DB_HB004T_Pool_A_C.142	Patient2	0.491218	0.0064148	0.50924	-0.34911	-0.142592
DB_HB004T_Pool_A_C.143	Patient2	-0.228283	-0.0686173	1.19027	-0.148792	-0.142557
DB_HB004T_Pool_A_C.147	Patient2	-0.220509	-0.129183	0.934938	0.00145403	-0.227196
DB_HB004T_Pool_A_C.148	Patient2	0.369325	0.0749494	0.367058	-0.320544	-0.0992431
DB_HB004T_Pool_A_C.151	Patient2	-0.112109	0.0648738	1.10577	-0.00854727	-0.134882
DB_HB004T_Pool_A_C.152	Patient2	-0.118829	-0.126982	1.1346	0.00836863	-0.127525
DB_HB004T_Pool_A_C.153	Patient2	0.0166512	-0.0146484	0.774617	-0.138765	-0.124368
DB_HB004T_Pool_A_C.154	Patient2	-0.318176	-0.335607	0.939103	0.000424011	-0.148425
DB_HB004T_Pool_A_C.155	Patient2	-0.187353	-0.140046	0.798235	-0.0762441	-0.104801
DB_HB004T_Pool_A_C.157	Patient2	-0.251746	-0.549232	0.00476464	0.0399223	-0.0750272
DB_HB004T_Pool_A_C.158	Patient2	-0.263983	0.0750022	1.25462	0.0232026	-0.185034
DB_HB004T_Pool_A_C.159	Patient2	0.223323	0.215989	0.52255	-0.0306868	0.00610169
DB_HB004T_Pool_A_C.161	Patient2	0.23575	0.0850638	0.18142	0.221305	-0.125411
DB_HB004T_Pool_A_C.162	Patient2	-0.149226	-0.0132006	0.93992	-0.0209008	-0.154612
DB_HB004T_Pool_A_C.163	Patient2	-0.221379	-0.0362605	0.950607	0.050498	-0.100564
DB_HB004T_Pool_A_C.165	Patient2	-0.0427051	0.158366	1.1022	-0.0417864	-0.07484
DB_HB004T_Pool_A_C.166	Patient2	-0.271678	-0.322611	0.616439	-0.162156	-0.0975703
DB_HB004T_Pool_A_C.167	Patient2	0.0764641	0.0124137	0.663809	-0.0268781	-0.172036
DB_HB004T_Pool_A_C.168	Patient2	-0.071213	-0.196956	1.06052	0.010424	-0.0786524
DB_HB004T_Pool_A_C.170	Patient2	0.316761	0.163012	-0.164935	-0.341632	0.0626563
DB_HB004T_Pool_A_C.171	Patient2	-0.493957	-0.381418	0.986665	-0.310687	-0.241232
DB_HB004T_Pool_A_C.173	Patient2	0.323687	0.123701	0.844582	-0.232392	-0.0731735
DB_HB004T_Pool_A_C.174	Patient2	-0.312448	-0.382924	0.961034	0.0790447	-0.168547
DB_HB004T_Pool_A_C.175	Patient2	-0.312847	-0.108703	1.13674	-0.0872564	-0.0742657
DB_HB004T_Pool_A_C.176	Patient2	0.382521	0.28074	0.377515	-0.305806	-0.115617
DB_HB004T_Pool_A_C.177	Patient2	-0.250585	-0.0721541	1.32704	-0.242294	-0.0907798
DB_HB004T_Pool_A_C.180	Patient2	0.243524	0.221059	0.695037	-0.151112	-0.122724
DB_HB004T_Pool_A_C.183	Patient2	-0.441251	-0.18311	1.17105	-0.386631	-0.164405
DB_HB004T_Pool_A_C.184	Patient2	-0.248196	-0.265296	1.00257	0.0943817	-0.164051
DB_HB004T_Pool_A_C.186	Patient2	0.0341981	0.124732	1.03713	0.0727419	-0.138606
DB_HB004T_Pool_A_C.189	Patient2	-0.114504	-0.301966	0.899619	0.0526523	-0.0734696
DB_HB004T_Pool_A_C.193	Patient2	-0.153168	0.213556	0.712995	-0.0394613	-0.218344
DB_HB004T_Pool_A_C.194	Patient2	0.557294	0.333953	0.23057	-0.156979	0.139119
DB_HB004T_Pool_A_C.195	Patient2	0.0955583	0.0852049	0.823459	-0.0246869	-0.146105
DB_HB004T_Pool_A_C.196	Patient2	-0.153946	-0.0287271	1.18946	-0.047236	-0.093477
DB_HB004T_Pool_A_C.198	Patient2	-0.131474	-0.169703	0.835202	0.0326256	-0.0909889
DB_HB004T_Pool_A_C.199	Patient2	-0.243661	-0.055068	1.58174	-0.0761925	-0.061803
DB_HB004T_Pool_A_C.205	Patient2	-0.187351	-0.0402054	1.31057	0.0481957	-0.124648
DB_HB004T_Pool_A_C.208	Patient2	-0.359693	-0.438887	1.12737	0.189427	-0.101809
DB_HB004T_Pool_A_C.209	Patient2	-0.178904	-0.145088	1.10724	-0.0828136	-0.114863
DB_HB004T_Pool_A_C.211	Patient2	-0.180202	-0.114005	0.752608	-0.00616889	0.047404
DB_HB004T_Pool_A_C.212	Patient2	0.167777	0.0268664	0.0810295	-0.336495	-0.113783
DB_HB004T_Pool_A_C.213	Patient2	-0.335464	-0.475612	0.0764134	-0.135831	-0.272005
DB_HB004T_Pool_A_C.217	Patient2	-0.127657	-0.115061	1.21082	-0.202377	-0.130522
DB_HB004T_Pool_A_C.218	Patient2	-0.0260493	0.117046	0.724408	0.0331716	-0.0729612
DB_HB004T_Pool_A_C.219	Patient2	0.167719	0.18927	0.679409	-0.11786	-0.0524908
DB_HB004T_Pool_A_C.220	Patient2	-0.239144	-0.205414	0.955007	-0.0806159	-0.240903
DB_HB004T_Pool_A_C.221	Patient2	-0.113164	-0.257834	0.959755	-0.0661596	-0.199613
DB_HB004T_Pool_A_C.223	Patient2	1.04637	0.560624	-0.234454	-0.464591	-0.133153
DB_HB004T_Pool_A_C.225	Patient2	-0.0299776	0.161205	0.919159	-0.0324264	-0.127749
DB_HB004T_Pool_A_C.227	Patient2	0.068971	0.0255877	0.935599	-0.0369224	-0.20327
DB_HB004T_Pool_A_C.229	Patient2	0.587827	0.323518	0.355283	0.268468	-0.0452391
DB_HB004T_Pool_A_C.230	Patient2	-0.347093	-0.30431	0.761977	0.142419	-0.0784329
DB_HB004T_Pool_A_C.232	Patient2	-0.134962	-0.423818	0.152454	-0.102528	-0.0460657
DB_HB004T_Pool_A_C.233	Patient2	0.108122	-0.0567231	0.535955	-0.283338	0.0746062
DB_HB004T_Pool_A_C.234	Patient2	-0.172471	-0.176328	0.916983	0.0459315	-0.218927
DB_HB004T_Pool_A_C.235	Patient2	-0.328758	-0.333276	0.306834	0.0698003	-0.117244
DB_HB004T_Pool_A_C.236	Patient2	-0.120558	0.00141843	0.709826	-0.108457	-0.13694
DB_HB004T_Pool_A_C.237	Patient2	0.163075	0.144495	0.510016	0.358142	0.00419273
DB_HB004T_Pool_A_C.241	Patient2	0.29571	0.0880164	0.656592	-0.253657	-0.17493
DB_HB004T_Pool_A_C.242	Patient2	-0.132592	0.113245	0.904019	-0.0071343	-0.0915747
DB_HB004T_Pool_A_C.247	Patient2	-0.195241	-0.232952	0.727866	-0.0314831	-0.192993
DB_HB004T_Pool_A_C.250	Patient2	-0.256379	-0.2861	0.126288	-0.0810051	-0.090328
DB_HB004T_Pool_A_C.251	Patient2	-0.136958	-0.22637	0.930089	-0.0132675	-0.0944039
DB_HB004T_Pool_A_C.253	Patient2	-0.128144	-0.132037	0.409959	-0.200003	-0.0802692
DB_HB004T_Pool_A_C.255	Patient2	-0.045717	0.195717	0.87313	0.283516	-0.135657
DB_HB004T_Pool_A_C.256	Patient2	0.000984747	0.270706	0.624647	0.171342	-0.0717971
DB_HB004T_Pool_A_C.257	Patient2	-0.0516967	0.22806	1.0844	-0.18291	-0.10363
DB_HB004T_Pool_A_C.258	Patient2	0.071818	0.0863416	1.11302	0.0126051	-0.177367
DB_HB004T_Pool_A_C.259	Patient2	-0.0864894	0.105472	1.11475	-0.0340718	0.0387337
DB_HB004T_Pool_A_C.260	Patient2	0.0434885	0.0267319	0.60215	-0.0460764	-0.0929852
DB_HB004T_Pool_A_C.261	Patient2	-0.0893488	-0.0583502	0.891805	-0.00363962	0.0257633
DB_HB004T_Pool_A_C.265	Patient2	-0.0384481	0.138394	1.06363	-0.285609	-0.0744555
DB_HB004T_Pool_A_C.267	Patient2	-0.12691	-0.111224	0.453726	-0.192174	-0.0235432
DB_HB004T_Pool_A_C.268	Patient2	0.00049546	0.106854	1.20337	-0.0271768	-0.143449
DB_HB004T_Pool_A_C.269	Patient2	-0.163787	-0.0789294	1.04288	0.0015498	-0.263145
DB_HB004T_Pool_A_C.272	Patient2	-0.11124	-0.157257	0.603263	0.173996	-0.166677
DB_HB004T_Pool_A_C.273	Patient2	-0.0942526	-0.0547011	0.793856	-0.169846	-0.209159
DB_HB004T_Pool_A_C.274	Patient2	0.26778	-0.0803511	0.151501	0.0298199	-0.130094
DB_HB004T_Pool_A_C.276	Patient2	0.0674567	0.11353	0.868072	0.0225082	-0.0955131
DB_HB004T_Pool_A_C.278	Patient2	0.336431	0.0338227	0.510602	-0.204202	-0.120463
DB_HB004T_Pool_A_C.279	Patient2	0.000247796	-0.0865291	0.752587	-0.20172	-0.232923
DB_HB004T_Pool_A_C.280	Patient2	-0.147418	-0.218555	1.12009	-0.141075	-0.164572
DB_HB004T_Pool_A_C.281	Patient2	-0.436506	-0.564074	1.30835	0.0560264	-0.1427
DB_HB004T_Pool_A_C.284	Patient2	0.0870968	0.106929	0.743454	0.189131	-0.215991
DB_HB004T_Pool_A_C.285	Patient2	-0.0637276	0.13645	0.820427	-0.0109666	-0.0737779
DB_HB004T_Pool_A_C.286	Patient2	0.0861049	0.0877316	0.934745	-0.136184	-0.156696
DB_HB004T_Pool_A_C.287	Patient2	-0.300541	-0.190783	1.1675	-0.231704	-0.14042
DB_HB004T_Pool_A_C.288	Patient2	0.0160744	0.059049	0.955969	0.00234503	0.0157178
DB_HB004T_Pool_A_C.289	Patient2	0.0428566	0.0438686	0.939984	-0.00917053	-0.132702
DB_HB004T_Pool_A_C.290	Patient2	0.652393	0.333655	0.528481	-0.0735257	0.000710685
DB_HB004T_Pool_A_C.291	Patient2	-0.105379	-0.122635	0.87727	-0.0954787	-0.118996
DB_HB004T_Pool_A_C.292	Patient2	0.821466	0.698228	0.157249	-0.211943	-0.0437228
DB_HB004T_Pool_A_C.294	Patient2	-0.141716	0.0932776	0.627099	0.036921	-0.0461247
DB_HB004T_Pool_A_C.296	Patient2	-0.106795	-0.134271	1.03085	0.0213989	-0.147517
DB_HB004T_Pool_A_C.298	Patient2	-0.25278	-0.169247	0.90478	-0.0399941	-0.0252032
DB_HB004T_Pool_A_C.300	Patient2	0.161506	0.117341	0.427937	-0.0355778	-0.0478821
DB_HB004T_Pool_A_C.301	Patient2	-0.0528137	-0.0418441	0.775366	0.0994856	0.0402009
DB_HB004T_Pool_A_C.302	Patient2	0.694428	0.328529	0.0877094	-0.245114	-0.0250958
DB_HB004T_Pool_A_C.303	Patient2	-0.203235	-0.27216	0.903713	0.0220048	-0.197518
DB_HB004T_Pool_A_C.304	Patient2	-0.126778	0.0640441	0.884282	0.0873856	-0.246226
DB_HB004T_Pool_A_C.305	Patient2	-0.195672	-0.0776007	0.729513	0.0210647	-0.0924671
DB_HB004T_Pool_A_C.306	Patient2	0.206704	0.213112	0.748611	-0.208275	-0.0444287
DB_HB004T_Pool_A_C.309	Patient2	-0.198411	-0.012348	0.650176	0.135937	-0.0260858
DB_HB004T_Pool_A_C.310	Patient2	-0.161328	-0.0459331	0.99367	0.00850371	-0.0893918
DB_HB004T_Pool_A_C.312	Patient2	-0.135812	-0.131607	0.403033	-0.131813	0.0151552
DB_HB004T_Pool_A_C.314	Patient2	0.242794	0.197479	0.316329	0.161003	-0.0333216
DB_HB004T_Pool_A_C.315	Patient2	-0.148913	0.0105366	0.69656	0.00979931	-0.048106
DB_HB004T_Pool_A_C.316	Patient2	0.0225384	0.260268	1.21099	-0.0204276	-0.0249406
DB_HB004T_Pool_A_C.317	Patient2	-0.169274	-0.0266912	0.918993	-0.0428709	-0.290338
DB_HB004T_Pool_A_C.319	Patient2	0.164869	0.290123	0.64706	0.0851064	0.0823224
DB_HB004T_Pool_A_C.320	Patient2	0.408362	0.505435	0.201109	-0.0410526	-0.0495217
DB_HB004T_Pool_A_C.322	Patient2	-0.180105	-0.155088	1.21616	-0.00146873	-0.0493863
DB_HB004T_Pool_A_C.324	Patient2	0.0916253	0.433329	0.313844	-0.411887	-0.0376549
DB_HB004T_Pool_A_C.326	Patient2	-0.00809333	-0.169336	1.0654	-0.075545	-0.142175
DB_HB004T_Pool_A_C.327	Patient2	-0.220147	-0.473893	0.920807	-0.150951	-0.18693
DB_HB004T_Pool_A_C.328	Patient2	-0.137175	0.101295	0.862462	-0.00596688	0.0273096
DB_HB004T_Pool_A_C.329	Patient2	-0.0333954	0.296528	1.07907	-0.1628	-0.102004
DB_HB004T_Pool_A_C.330	Patient2	1.10114	0.391833	-0.0355216	-0.293504	-0.0610529
DB_HB004T_Pool_A_C.331	Patient2	0.326983	0.30762	0.318364	-0.0093983	-0.0170768
DB_HB004T_Pool_A_C.333	Patient2	0.0409927	0.0605569	0.786954	0.0476264	-0.126368
DB_HB004T_Pool_A_C.334	Patient2	-0.236624	-0.391452	0.761876	-0.162891	-0.22344
DB_HB004T_Pool_A_C.335	Patient2	-0.125788	0.177146	1.16378	-0.190165	-0.139098
DB_HB004T_Pool_A_C.338	Patient2	0.605464	0.0842347	0.648771	-0.0594412	-0.0195661
DB_HB004T_Pool_A_C.339	Patient2	-0.226115	-0.249853	1.15013	-0.0604076	-0.100995
DB_HB004T_Pool_A_C.342	Patient2	-0.382947	-0.132625	1.26902	-0.0320004	-0.199671
DB_HB004T_Pool_A_C.343	Patient2	0.0980506	0.0574644	0.691846	0.153475	-0.0755199
DB_HB004T_Pool_A_C.346	Patient2	-0.11924	-0.0837638	0.623918	-0.0366968	-0.0208673
DB_HB004T_Pool_A_C.347	Patient2	-0.258946	-0.0333767	1.23088	0.0368924	-0.168983
DB_HB004T_Pool_A_C.349	Patient2	0.0369103	-0.0331331	1.04578	-0.180098	-0.178346
DB_HB004T_Pool_A_C.350	Patient2	-0.243557	-0.41672	1.17236	0.163273	-0.209693
DB_HB004T_Pool_A_C.354	Patient2	-0.173149	-0.1969	0.850789	-0.0621886	0.0380095
DB_HB004T_Pool_A_C.355	Patient2	0.0397767	-0.00441496	1.25532	-0.104638	-0.161093
DB_HB004T_Pool_A_C.356	Patient2	-0.107386	0.0613757	0.802321	-0.231419	-0.184736
DB_HB004T_Pool_A_C.357	Patient2	-0.144097	-0.206235	0.856047	-0.0719655	-0.0586325
DB_HB004T_Pool_A_C.358	Patient2	-0.021167	-0.118034	0.999969	-0.00878769	-0.16036
DB_HB004T_Pool_A_C.360	Patient2	-0.0740591	0.170742	0.868822	-0.00789745	-0.1064
DB_HB004T_Pool_A_C.367	Patient2	-0.352777	-0.59851	0.191319	0.0111379	-0.120982
DB_HB004T_Pool_A_C.368	Patient2	-0.162398	-0.063702	1.54851	-0.0297567	0.0033979
DB_HB004T_Pool_A_C.370	Patient2	-0.103896	-0.0594199	1.05924	-0.00935837	-0.0602965
DB_HB004T_Pool_A_C.371	Patient2	0.608853	0.453671	0.290019	-0.216206	0.0426032
DB_HB004T_Pool_A_C.372	Patient2	0.029189	-0.200895	0.965776	0.0533711	-0.16434
DB_HB004T_Pool_A_C.375	Patient2	0.332045	0.3054	-0.0764394	-0.126148	-0.0576741
DB_HB004T_Pool_A_C.378	Patient2	-0.255639	-0.148729	0.731066	0.0488527	-0.169595
DB_HB004T_Pool_A_C.379	Patient2	-0.0276064	-0.0984402	0.719544	0.0298079	-0.155752
DB_HB004T_Pool_A_C.380	Patient2	-0.230213	0.0095141	0.79686	0.295254	0.0139438
DB_HB004T_Pool_A_C.381	Patient2	-0.041263	-0.025264	1.38315	-0.0721841	-0.148891
DB_HB004T_Pool_A_C.382	Patient2	-0.354703	-0.359938	0.856446	-0.246562	-0.143253
DB_HB004T_Pool_A_C.383	Patient2	-0.0738822	-0.0851912	1.09612	0.110417	-0.0554095
DB_HB004T_Pool_A_C.385	Patient2	-0.0373431	-0.241044	0.619211	-0.0137541	-0.159474
DB_HB004T_Pool_A_C.386	Patient2	-0.266571	-0.0419409	0.864153	-0.0877946	-0.0557876
DB_HB004T_Pool_A_C.387	Patient2	-0.358203	-0.542469	0.116654	0.0841755	-0.114259
DB_HB004T_Pool_A_C.388	Patient2	-0.0460042	-0.0290333	1.03649	0.0402869	-0.143379
DB_HB004T_Pool_A_C.389	Patient2	1.10085	0.390991	-0.488138	-0.546798	-0.0562972
DB_HB004T_Pool_A_C.392	Patient2	-0.205158	-0.110007	0.645977	-0.0761318	-0.136566
DB_HB004T_Pool_A_C.394	Patient2	-0.171607	-0.143845	0.941633	0.038847	-0.182104
DB_HB004T_Pool_A_C.395	Patient2	0.36867	0.340367	0.26424	-0.197469	0.188958
DB_HB004T_Pool_A_C.397	Patient2	-0.17861	-0.0340053	0.624448	-0.0768266	-0.0582492
DB_HB004T_Pool_A_C.398	Patient2	0.0375833	0.0135128	0.883807	-0.0646744	-0.0707592
DB_HB004T_Pool_A_C.399	Patient2	-0.00716309	-0.184092	0.429564	0.155609	-0.214293
DB_HB004T_Pool_A_C.400	Patient2	0.0674621	-0.151858	0.641285	0.00616552	-0.0132455
DB_HB004T_Pool_A_C.401	Patient2	-0.406933	-0.359808	1.45341	0.0342559	-0.200717
DB_HB004T_Pool_A_C.402	Patient2	-0.133196	-0.271379	0.605599	-0.0906872	-0.106322
DB_HB004T_Pool_A_C.403	Patient2	-0.191988	-0.163824	0.891949	-0.193528	-0.0952108
DB_HB004T_Pool_A_C.404	Patient2	0.0956407	0.00163667	0.713164	-0.0467683	0.067218
DB_HB004T_Pool_A_C.405	Patient2	-0.141882	-0.109884	1.22919	0.0186925	-0.0218671
DB_HB004T_Pool_A_C.410	Patient2	-0.101533	-0.0437385	1.18492	0.0427094	-0.244697
DB_HB004T_Pool_A_C.411	Patient2	-0.115008	-0.0187339	1.15309	0.0410996	-0.00752141
DB_HB004T_Pool_A_C.412	Patient2	-0.320375	-0.284959	1.42095	-0.0666479	-0.0709649
DB_HB004T_Pool_A_C.414	Patient2	-0.215802	-0.0736418	1.09974	-0.0356467	-0.0325263
DB_HB004T_Pool_A_C.416	Patient2	-0.015064	0.152638	0.773176	0.0531451	-0.0519595
DB_HB004T_Pool_A_C.417	Patient2	-0.200487	-0.114463	0.659419	0.0529726	0.0118125
DB_HB004T_Pool_A_C.419	Patient2	-0.0935888	-0.215585	1.23327	0.031942	-0.0632132
DB_HB004T_Pool_A_C.420	Patient2	-0.212698	-0.276254	0.93937	-0.199816	-0.198289
DB_HB004T_Pool_A_C.421	Patient2	-0.0932299	0.0096139	0.956098	-0.125104	-0.0850626
DB_HB004T_Pool_A_C.422	Patient2	0.0160759	0.256006	0.688656	-0.256402	-0.14775
DB_HB004T_Pool_A_C.424	Patient2	0.772119	0.0657219	-0.0491106	-0.261171	-0.122223
DB_HB004T_Pool_A_C.425	Patient2	-0.181326	-0.0733908	0.909159	-0.0489261	-0.135092
DB_HB004T_Pool_A_C.426	Patient2	0.00208161	-0.170948	0.998362	0.169997	-0.231683
DB_HB004T_Pool_A_C.427	Patient2	-0.130664	-0.142867	1.02256	0.079186	-0.0863897
DB_HB004T_Pool_A_C.428	Patient2	-0.280302	-0.2083	0.845703	-0.0853372	-0.178374
DB_HB004T_Pool_A_C.429	Patient2	-0.0806666	-0.0613981	0.583483	-0.117025	-0.129444
DB_HB004T_Pool_A_C.430	Patient2	-0.327796	0.10691	0.756075	-0.0679704	-0.0748463
DB_HB004T_Pool_A_C.431	Patient2	-0.0448374	-0.127175	0.39458	0.0797539	-0.138473
DB_HB004T_Pool_A_C.432	Patient2	-0.0248773	0.119361	0.747903	-0.0227295	-0.10451
DB_HB004T_Pool_A_C.433	Patient2	-0.10506	0.165929	1.09642	-0.125549	-0.0898326
DB_HB004T_Pool_A_C.437	Patient2	0.395593	0.376941	0.790056	-0.073171	-0.0341679
DB_HB004T_Pool_A_C.438	Patient2	-0.24282	-0.15927	1.2972	-0.116155	-0.108389
DB_HB004T_Pool_A_C.440	Patient2	-0.275349	-0.352221	0.643992	-0.115585	-0.181859
DB_HB004T_Pool_A_C.441	Patient2	0.00705784	0.312657	0.637932	0.0882297	-0.171327
DB_HB004T_Pool_A_C.442	Patient2	-0.327951	-0.28005	0.92136	-0.0507276	-0.169937
DB_HB004T_Pool_A_C.445	Patient2	-0.144402	0.106432	0.586445	-0.0086758	-0.276255
DB_HB004T_Pool_A_C.447	Patient2	-0.0970125	0.0233141	1.16231	-0.00430233	-0.0789529
DB_HB004T_Pool_A_C.449	Patient2	0.20084	-0.0234012	0.999884	0.119063	-0.11703
DB_HB004T_Pool_A_C.450	Patient2	0.0126162	0.0998522	0.560638	-0.109255	-0.0131819
DB_HB004T_Pool_A_C.451	Patient2	0.00241483	0.0166809	1.03919	-0.146965	-0.229312
DB_HB004T_Pool_A_C.453	Patient2	-0.0516615	-0.0335253	1.02107	-0.117371	-0.0608182
DB_HB004T_Pool_A_C.454	Patient2	-0.210439	-0.0341936	0.804303	0.0150627	-0.0176638
DB_HB004T_Pool_A_C.456	Patient2	-0.130017	0.0155327	0.909732	-0.0667309	-0.16866
DB_HB004T_Pool_A_C.457	Patient2	-0.18266	-0.219524	0.772878	-0.0715601	-0.0608249
DB_HB004T_Pool_A_C.458	Patient2	-0.0654699	-0.087245	1.12355	-0.134193	-0.228761
DB_HB004T_Pool_A_C.459	Patient2	-0.15967	-0.295298	0.996073	0.119429	-0.105583
DB_HB004T_Pool_A_C.460	Patient2	-0.075523	-0.145797	1.04373	-0.0728515	-0.183378
DB_HB004T_Pool_A_C.461	Patient2	0.0781258	0.0858109	0.493197	-0.303775	0.00742666
DB_HB004T_Pool_A_C.462	Patient2	-0.229788	-0.127709	1.09596	-0.1338	-0.0518112
DB_HB004T_Pool_A_C.464	Patient2	-0.216194	-0.0863832	0.939389	-0.086698	-0.185845
DB_HB004T_Pool_A_C.466	Patient2	-0.197936	-0.233826	0.849785	-0.0216246	-0.138966
DB_HB004T_Pool_A_C.467	Patient2	0.127855	-0.16168	0.213101	-0.00215299	-0.0331156
DB_HB004T_Pool_A_C.468	Patient2	-0.089952	0.152393	0.695283	-0.086232	-0.00909852
DB_HB004T_Pool_A_C.469	Patient2	-0.285456	-0.0325003	1.02581	-0.111172	-0.0856515
DB_HB004T_Pool_A_C.470	Patient2	-0.260314	-0.205797	0.729741	-0.11813	-0.205465
DB_HB004T_Pool_A_C.471	Patient2	-0.205672	-0.165506	0.751937	-0.132089	-0.122675
DB_HB004T_Pool_A_C.474	Patient2	-0.41498	-0.102982	1.09493	-0.2881	-0.119835
DB_HB004T_Pool_A_C.475	Patient2	-0.05948	-0.112321	0.918211	-0.134036	-0.19754
DB_HB004T_Pool_A_C.476	Patient2	-0.159617	-0.239848	0.889	0.100542	-0.102332
DB_HB004T_Pool_A_C.477	Patient2	0.134682	0.176036	0.345093	-0.0638623	-0.0299
DB_HB004T_Pool_A_C.478	Patient2	-0.248536	-0.322171	0.523076	-0.139459	-0.19822
DB_HB004T_Pool_A_C.479	Patient2	0.212932	0.255306	0.415512	-0.129896	-0.133346
DB_HB004T_Pool_A_C.481	Patient2	0.14056	0.0396165	0.365077	-0.0287383	0.00963652
DB_HB004T_Pool_A_C.483	Patient2	-0.104007	-0.163172	0.901559	0.157723	-0.18895
DB_HB004T_Pool_A_C.485	Patient2	-0.100716	0.00658491	0.663033	-0.0770825	-0.264901
DB_HB004T_Pool_A_C.486	Patient2	0.132697	-0.0271321	0.461482	-0.0132807	-0.2086
DB_HB004T_Pool_A_C.487	Patient2	0.030741	-0.150517	0.829328	-0.113609	-0.126891
DB_HB004T_Pool_A_C.488	Patient2	-0.179049	0.035612	1.16966	-0.153128	-0.0847132
DB_HB004T_Pool_A_C.489	Patient2	0.112265	0.294873	0.98505	0.0171733	-0.0509913
DB_HB004T_Pool_A_C.490	Patient2	0.572253	0.208165	0.0833788	-0.190195	-0.177533
DB_HB004T_Pool_A_C.493	Patient2	-0.204985	0.0683404	0.870974	-0.0474013	-0.104015
DB_HB004T_Pool_A_C.495	Patient2	-0.397257	-0.410478	-0.0349487	-0.132066	-0.118839
DB_HB004T_Pool_A_C.496	Patient2	0.247179	0.108468	0.378526	-0.135391	-0.043791
DB_HB004T_Pool_A_C.497	Patient2	0.100569	0.0520866	0.927113	0.0448344	-0.0370158
DB_HB004T_Pool_A_C.498	Patient2	-0.207878	0.302087	0.711362	0.0266989	-0.205605
DB_HB004T_Pool_A_C.499	Patient2	-0.0222501	-0.0769557	1.09611	-0.103779	-0.0340478
DB_HB004T_Pool_A_C.500	Patient2	-0.375346	-0.335534	0.979605	-0.359024	-0.205563
DB_HB004T_Pool_A_C.502	Patient2	-0.218334	-0.0884008	0.713816	-0.188724	-0.20895
DB_HB004T_Pool_A_C.503	Patient2	-0.302767	-0.0697473	0.891467	-0.253392	-0.0543449
DB_HB004T_Pool_A_C.504	Patient2	0.0380531	0.0829254	0.608764	0.0481649	-0.0428873
DB_HB004T_Pool_A_C.506	Patient2	0.0355803	-0.167848	0.828655	-0.0766495	0.0336939
DB_HB004T_Pool_A_C.508	Patient2	-0.184583	-0.134335	1.09854	-0.185323	-0.105018
DB_HB004T_Pool_A_C.510	Patient2	-0.0799703	0.0366829	1.05296	-0.257798	-0.0225673
DB_HB004T_Pool_A_C.512	Patient2	-0.298012	-0.298701	0.430581	-0.053984	-0.0917287
DB_HB004T_Pool_A_C.513	Patient2	-0.080963	-0.106668	1.08487	-0.0386055	-0.191516
DB_HB004T_Pool_A_C.516	Patient2	0.659545	0.224939	-0.0205894	-0.00336528	-0.153856
DB_HB004T_Pool_A_C.519	Patient2	0.118221	0.144649	0.870475	-0.0698748	-0.00340304
DB_HB004T_Pool_A_C.521	Patient2	-0.208694	0.00237919	0.611114	-0.0840373	-0.101902
DB_HB004T_Pool_A_C.522	Patient2	-0.160446	0.124009	1.13002	-0.145634	-0.108455
DB_HB004T_Pool_A_C.523	Patient2	-0.097204	0.0354654	1.16086	-0.0288961	0.0065234
DB_HB004T_Pool_A_C.526	Patient2	-0.239538	-0.201929	0.991728	-0.0916542	-0.120458
DB_HB004T_Pool_A_C.527	Patient2	-0.199722	-0.0624199	0.618504	0.303727	-0.131273
DB_HB004T_Pool_A_C.528	Patient2	-0.249364	-0.160094	0.544773	-0.116767	-0.11376
DB_HB004T_Pool_A_C.529	Patient2	-0.0341439	0.14127	0.90434	0.0692219	-0.0446224
DB_HB004T_Pool_A_C.530	Patient2	-0.000546244	-0.078112	1.06858	0.037954	-0.158928
DB_HB004T_Pool_A_C.531	Patient2	-0.180559	-0.130658	0.561362	0.0333646	-0.163875
DB_HB004T_Pool_A_C.534	Patient2	-0.0388205	0.0245439	1.31034	-0.0915338	-0.164414
DB_HB004T_Pool_A_C.535	Patient2	0.246993	0.128877	0.192738	-0.147035	-0.0362842
DB_HB004T_Pool_A_C.537	Patient2	-0.271307	-0.206479	0.791219	-0.0703857	-0.133262
DB_HB004T_Pool_A_C.538	Patient2	-0.243374	-0.231656	1.49017	-0.191776	-0.193596
DB_HB004T_Pool_A_C.539	Patient2	-0.347917	-0.398884	0.620308	0.070982	-0.203588
DB_HB004T_Pool_A_C.540	Patient2	-0.139072	0.15483	1.13227	-0.0918227	-0.180619
DB_HB004T_Pool_A_C.541	Patient2	0.0726038	-0.0473175	1.03618	-0.142359	-0.0723016
DB_HB004T_Pool_A_C.542	Patient2	0.132245	-0.0156414	0.524436	-0.000907512	-0.0445329
DB_HB004T_Pool_A_C.543	Patient2	-0.0220802	0.00201873	0.890948	0.000673701	0.00348582
DB_HB004T_Pool_A_C.544	Patient2	0.0765167	-0.15998	0.456344	-0.0599157	-0.130661
DB_HB004T_Pool_A_C.545	Patient2	-0.0529453	-0.0683052	0.891024	0.025704	-0.178176
DB_HB004T_Pool_A_C.548	Patient2	0.649255	0.301645	0.575692	-0.250508	-0.208722
DB_HB004T_Pool_A_C.549	Patient2	-0.0674683	-0.102121	1.03638	-0.0411818	-0.162955
DB_HB004T_Pool_A_C.551	Patient2	-0.104791	-0.254413	0.94335	0.054357	-0.185645
DB_HB004T_Pool_A_C.552	Patient2	-0.0834716	-0.109716	0.844596	0.0897029	-0.169245
DB_HB004T_Pool_A_C.553	Patient2	0.131315	0.0254035	0.751979	-0.187008	-0.0976896
DB_HB004T_Pool_A_C.555	Patient2	0.0645397	0.25207	0.532225	-0.0798053	-0.0150322
DB_HB004T_Pool_A_C.559	Patient2	0.48477	0.199617	-0.204973	-0.34844	-0.0213638
DB_HB004T_Pool_A_C.560	Patient2	-0.228401	-0.236796	0.742731	0.0920707	-0.0656916
DB_HB004T_Pool_A_C.564	Patient2	-0.0883904	0.134009	0.885384	-0.142554	-0.124499
DB_HB004T_Pool_A_C.566	Patient2	-0.153181	-0.00995288	0.937454	-0.0176155	-0.0883447
DB_HB004T_Pool_A_C.568	Patient2	-0.33849	-0.573194	0.0969064	-0.27901	-0.264627
DB_HB004T_Pool_A_C.569	Patient2	-0.13681	-0.286404	1.12153	-0.157353	-0.0900802
DB_HB004T_Pool_A_C.575	Patient2	0.158065	0.358818	0.861624	-0.234961	-0.112381
DB_HB004T_Pool_A_C.576	Patient2	0.0144123	0.113747	0.523493	-0.191256	-0.0495281
DB_HB004T_Pool_A_C.577	Patient2	0.0154104	0.088892	0.798268	0.076006	-0.0678251
DB_HB004T_Pool_A_C.578	Patient2	0.632402	0.433885	0.163456	-0.256842	-0.101682
DB_HB004T_Pool_A_C.579	Patient2	-0.24086	-0.113559	0.74357	0.144136	-0.0382233
DB_HB004T_Pool_A_C.580	Patient2	0.158853	0.366166	0.812139	-0.215943	-0.181999
DB_HB004T_Pool_A_C.581	Patient2	0.0482946	0.0994679	0.496636	0.175196	0.0267568
DB_HB004T_Pool_A_C.582	Patient2	-0.0224003	-0.159125	0.758337	-0.149469	-0.110381
DB_HB004T_Pool_A_C.583	Patient2	-0.0221493	0.076678	0.906151	-0.0387558	-0.190547
DB_HB004T_Pool_A_C.584	Patient2	-0.0543504	-0.121092	-0.215328	-0.0695017	-0.0357266
DB_HB004T_Pool_A_C.585	Patient2	-0.0166995	0.0255328	0.742988	0.201463	-0.0967637
DB_HB004T_Pool_A_C.586	Patient2	0.430892	0.141643	-0.335594	-0.432241	-0.034533
DB_HB004T_Pool_A_C.590	Patient2	-0.127556	0.00573327	0.547503	0.0414142	-0.163564
DB_HB004T_Pool_A_C.593	Patient2	-0.300219	-0.114334	1.06803	-0.252284	-0.140527
DB_HB004T_Pool_A_C.595	Patient2	0.370945	0.110892	0.21595	-0.108735	-0.128626
DB_HB004T_Pool_A_C.596	Patient2	-0.281231	-0.119091	1.36345	-0.00838596	-0.118167
DB_HB004T_Pool_A_C.597	Patient2	-0.168999	-0.102602	0.879334	-0.222042	-0.136987
DB_HB004T_Pool_A_C.598	Patient2	-0.200361	-0.111612	1.01469	0.102526	-0.154175
DB_HB004T_Pool_A_C.599	Patient2	-0.0742454	0.0136883	1.38189	0.0595884	-0.120876
DB_HB004T_Pool_A_C.600	Patient2	-0.132772	-0.0193967	1.29965	0.055872	-0.130829
DB_HB004T_Pool_A_C.601	Patient2	0.0475504	0.121199	0.782757	0.000588936	-0.128926
DB_HB004T_Pool_A_C.603	Patient2	0.18156	0.0543411	0.549335	-0.467073	-0.0757608
DB_HB004T_Pool_A_C.604	Patient2	-0.161608	0.132059	0.831316	-0.139082	0.0389435
DB_HB004T_Pool_A_C.605	Patient2	-0.0266303	0.048291	0.503778	-0.0564926	-0.119007
DB_HB004T_Pool_A_C.606	Patient2	-0.0798555	-0.206031	0.760824	-0.00350564	-0.125562
DB_HB004T_Pool_A_C.608	Patient2	0.0947801	-0.250376	0.275577	0.445235	-0.080388
DB_HB004T_Pool_A_C.609	Patient2	-0.112635	-0.115843	0.780833	0.253946	-0.040528
DB_HB004T_Pool_A_C.611	Patient2	-0.0929125	-0.00117709	0.865238	0.168291	-0.107631
DB_HB004T_Pool_A_C.613	Patient2	-0.0628297	-0.0976428	0.713458	0.0155901	-0.171075
DB_HB004T_Pool_A_C.614	Patient2	-0.203191	-0.185435	0.919142	-0.116635	-0.103855
DB_HB004T_Pool_A_C.615	Patient2	-0.0760343	0.0334224	0.827251	-0.123803	-0.156283
DB_HB004T_Pool_A_C.616	Patient2	0.157205	-0.111609	0.883148	0.110785	-0.099149
DB_HB004T_Pool_A_C.622	Patient2	-0.266192	-0.317238	0.716278	0.00892089	-0.189925
DB_HB004T_Pool_A_C.623	Patient2	0.0564881	0.186996	0.551649	0.114076	0.118726
DB_HB004T_Pool_A_C.624	Patient2	0.338195	0.170069	0.453032	-0.0109355	-0.125551
DB_HB004T_Pool_A_C.625	Patient2	-0.0443836	-0.0431376	1.03613	0.0179307	0.0160173
DB_HB004T_Pool_A_C.626	Patient2	0.134415	-0.00594855	0.17621	0.34614	-0.167626
DB_HB004T_Pool_A_C.627	Patient2	-0.17104	-0.0983682	0.296328	-0.0228161	-0.143952
DB_HB004T_Pool_A_C.628	Patient2	-0.164621	-0.391725	1.10514	-0.0326888	-0.149173
DB_HB004T_Pool_A_C.630	Patient2	-0.070476	0.0588658	1.18499	-0.0627462	-0.0397286
DB_HB004T_Pool_A_C.631	Patient2	0.25364	0.0269374	0.184894	-0.00119033	0.0112805
DB_HB004T_Pool_A_C.632	Patient2	-0.0493662	-0.0866521	0.905882	-0.0615946	-0.0565249
DB_HB004T_Pool_A_C.633	Patient2	0.133589	0.0439491	0.000197203	0.0245057	-0.0831798
DB_HB004T_Pool_A_C.634	Patient2	-0.206225	-0.215247	0.660005	0.0222759	-0.0635899
DB_HB004T_Pool_A_C.635	Patient2	-0.0530641	0.12863	0.746017	-0.164514	-0.119486
DB_HB004T_Pool_A_C.636	Patient2	-0.0680262	0.0742991	1.17469	0.0737533	-0.0379309
DB_HB004T_Pool_A_C.638	Patient2	-0.28441	-0.324386	0.964488	-0.0994487	-0.0485087
DB_HB004T_Pool_A_C.640	Patient2	-0.0649975	0.110409	0.629841	0.133985	-0.147539
DB_HB004T_Pool_A_C.641	Patient2	-0.0408688	0.0268581	1.27594	0.0361046	0.0149814
DB_HB004T_Pool_A_C.642	Patient2	-0.0624415	0.174485	0.904563	-0.126683	0.00676964
DB_HB004T_Pool_A_C.649	Patient2	-0.207136	-0.319566	-0.060362	-0.111755	-0.0795274
DB_HB004T_Pool_A_C.650	Patient2	-0.203226	-0.17397	0.906585	0.112812	-0.206992
DB_HB004T_Pool_A_C.651	Patient2	0.0347929	0.0548834	1.00085	0.04576	0.000570427
DB_HB004T_Pool_A_C.653	Patient2	-0.0750462	-0.0370532	0.732857	0.00419435	-0.17679
DB_HB004T_Pool_A_C.654	Patient2	-0.128658	-0.0837564	0.760283	-0.0302542	0.000574723
DB_HB004T_Pool_A_C.655	Patient2	-0.177012	-0.236337	0.447165	0.17182	-0.180396
DB_HB004T_Pool_A_C.656	Patient2	0.0729165	0.0503876	0.877371	-0.191697	-0.183745
DB_HB004T_Pool_A_C.657	Patient2	-0.114946	-0.163966	0.830639	-0.0206246	-0.151126
DB_HB004T_Pool_A_C.658	Patient2	-0.0177067	-0.0434361	0.945442	0.076914	-0.210432
DB_HB004T_Pool_A_C.659	Patient2	-0.16246	-0.21408	0.669443	-0.0867104	-0.104551
DB_HB004T_Pool_A_C.661	Patient2	-0.065001	-0.014635	0.759239	0.118354	-0.0186442
DB_HB004T_Pool_A_C.662	Patient2	-0.227462	0.0387565	0.805191	0.100135	-0.129236
DB_HB004T_Pool_A_C.665	Patient2	-0.24322	-0.156844	0.600625	0.0429983	-0.0802707
DB_HB004T_Pool_A_C.666	Patient2	-0.0309268	0.0755041	1.01774	0.022619	-0.0922435
DB_HB004T_Pool_A_C.667	Patient2	-0.031505	-0.0423888	0.89075	-0.18739	-0.0963954
DB_HB004T_Pool_A_C.668	Patient2	-0.102171	0.0357793	0.690879	0.185666	-0.120857
DB_HB004T_Pool_A_C.669	Patient2	-0.137539	-0.112873	1.28404	-0.0917108	-0.125186
DB_HB004T_Pool_A_C.670	Patient2	-0.099328	-0.0844304	0.726385	-0.262926	-0.148726
DB_HB004T_Pool_A_C.674	Patient2	-0.166033	0.0325965	0.190824	-0.0655054	-0.209462
DB_HB004T_Pool_A_C.675	Patient2	0.0632535	0.21846	0.734632	-0.27237	-0.166764
DB_HB004T_Pool_A_C.676	Patient2	-0.154664	0.0811618	0.701755	0.0445256	-0.0535936
DB_HB004T_Pool_A_C.677	Patient2	-0.303745	0.00589248	0.936716	-0.143163	-0.0462595
DB_HB004T_Pool_A_C.678	Patient2	-0.0117217	0.180496	0.875352	-0.109834	-0.0672955
DB_HB004T_Pool_A_C.680	Patient2	-0.23769	-0.232719	0.427263	-0.17898	-0.242832
DB_HB004T_Pool_A_C.681	Patient2	-0.076228	-0.074841	0.725942	-0.145712	-0.154228
DB_HB004T_Pool_A_C.682	Patient2	-0.163454	-0.202392	0.492518	-0.0689444	-0.180108
DB_HB004T_Pool_A_C.683	Patient2	-0.156213	-0.0873892	0.524005	0.115452	0.0201063
DB_HB004T_Pool_A_C.684	Patient2	-0.118522	-0.0569064	0.90994	-0.179136	-0.129683
DB_HB004T_Pool_A_C.685	Patient2	0.056768	0.0293706	0.835977	-0.00636897	-0.177898
DB_HB004T_Pool_A_C.686	Patient2	-0.196308	-0.072191	1.01096	-0.0548698	-0.0523278
DB_HB004T_Pool_A_C.688	Patient2	0.0257418	-0.29711	0.677716	0.0160504	-0.250982
DB_HB004T_Pool_A_C.689	Patient2	-0.0902036	-0.0879595	1.00435	0.116416	-0.192931
DB_HB004T_Pool_A_C.690	Patient2	0.130392	0.156134	0.761316	-0.0807111	-0.156725
DB_HB004T_Pool_A_C.691	Patient2	-0.0893402	0.0297697	1.08016	-0.108818	-0.0201011
DB_HB004T_Pool_A_C.692	Patient2	0.0063363	-0.133086	0.900283	-0.102442	-0.0720221
DB_HB004T_Pool_A_C.693	Patient2	0.00731796	0.0898083	1.24507	0.0265719	-0.0800681
DB_HB004T_Pool_A_C.694	Patient2	-0.226472	-0.0542745	1.06931	-0.00615146	-0.0513371
DB_HB004T_Pool_A_C.695	Patient2	-0.0680171	-0.0420036	0.618607	-0.0783043	-0.0914353
DB_HB004T_Pool_A_C.696	Patient2	-0.169258	-0.103665	0.773703	-0.264184	-0.180966
DB_HB004T_Pool_A_C.698	Patient2	-0.101938	0.0519544	0.802434	0.272537	-0.138105
DB_HB004T_Pool_A_C.699	Patient2	0.0388373	-0.108091	0.575081	0.161695	-0.198474
DB_HB004T_Pool_A_C.700	Patient2	0.00627739	-0.146673	1.15981	0.067329	-0.0661867
DB_HB004T_Pool_A_C.701	Patient2	-0.0888421	-0.0884345	1.08611	-0.116942	-0.116475
DB_HB004T_Pool_A_C.702	Patient2	0.00136369	-0.116748	0.74713	0.0102364	-0.14503
DB_HB004T_Pool_A_C.703	Patient2	0.0205032	0.0854362	0.603982	0.164151	-0.258114
DB_HB004T_Pool_A_C.707	Patient2	-0.222535	-0.0922253	0.737633	0.0610046	-0.0796833
DB_HB004T_Pool_A_C.708	Patient2	-0.0925963	-0.107278	1.11315	-0.114893	-0.131463
DB_HB004T_Pool_A_C.709	Patient2	-0.160932	-0.170083	0.567841	-0.103406	-0.0463879
DB_HB004T_Pool_A_C.710	Patient2	-0.297428	-0.132247	0.382823	-0.0221924	-0.0108753
DB_HB004T_Pool_A_C.711	Patient2	-0.204093	0.0175374	0.882492	0.0238539	-0.125999
DB_HB004T_Pool_A_C.713	Patient2	-0.176839	-0.0564011	1.10469	0.10396	-0.122243
DB_HB004T_Pool_A_C.715	Patient2	-0.0986078	-0.196469	1.28295	0.0129821	-0.191642
DB_HB004T_Pool_A_C.716	Patient2	-0.18784	-0.00967276	0.733534	-0.0542625	-0.136468
DB_HB004T_Pool_A_C.717	Patient2	-0.150745	-0.0918398	0.627911	-0.0857262	-0.278324
DB_HB004T_Pool_A_C.718	Patient2	-0.0386062	0.209922	0.523124	-0.21354	0.019062
DB_HB004T_Pool_A_C.719	Patient2	-0.032276	-0.127086	0.758198	-0.0575502	-0.0875183
DB_HB004T_Pool_A_C.720	Patient2	-0.0639665	-0.0251452	0.43301	-0.129175	-0.173781
DB_HB004T_Pool_A_C.721	Patient2	-0.116091	-0.0967914	0.998161	-0.0468098	-0.221687
DB_HB004T_Pool_A_C.722	Patient2	-0.16433	0.104747	1.22027	-0.102446	-0.0361712
DB_HB004T_Pool_A_C.724	Patient2	0.33675	0.40861	0.505346	-0.212584	-0.103817
DB_HB004T_Pool_A_C.725	Patient2	-0.0752752	-0.0188672	1.05764	0.0405379	-0.0935347
DB_HB004T_Pool_A_C.727	Patient2	0.0193801	0.0650405	0.401507	-0.123809	0.0217797
DB_HB004T_Pool_A_C.728	Patient2	0.0474766	0.21252	0.412722	-0.067058	-0.205172
DB_HB004T_Pool_A_C.729	Patient2	-0.0434903	-0.000542779	0.555211	-0.211475	-0.0759652
DB_HB004T_Pool_A_C.732	Patient2	-0.0214082	-0.0613543	1.13005	-0.111743	-0.185175
DB_HB004T_Pool_A_C.734	Patient2	-0.163212	-0.00456121	0.932829	-0.0207227	-0.0349453
DB_HB004T_Pool_A_C.735	Patient2	-0.406782	-0.52549	0.787684	0.115504	-0.169412
DB_HB004T_Pool_A_C.736	Patient2	-0.112587	-0.059378	1.31607	-0.0761141	-0.143758
DB_HB004T_Pool_A_C.738	Patient2	-0.0938176	-0.14003	0.988131	-0.132454	-0.113145
DB_HB004T_Pool_A_C.739	Patient2	-0.063416	-0.0444183	1.55709	-0.138212	-0.230127
DB_HB004T_Pool_A_C.741	Patient2	-0.0255728	-0.0708473	1.02004	-0.126296	-0.045165
DB_HB004T_Pool_A_C.742	Patient2	0.656139	0.419368	0.256039	-0.082915	-0.0478345
DB_HB004T_Pool_A_C.743	Patient2	-0.0579739	-0.0345812	0.646915	0.0742407	-0.122025
DB_HB004T_Pool_A_C.745	Patient2	-0.302868	-0.174913	0.970909	0.166326	0.0337704
DB_HB004T_Pool_A_C.746	Patient2	-0.11351	0.000790081	0.753169	-0.0370156	-0.109241
DB_HB004T_Pool_A_C.747	Patient2	0.0880344	-0.113289	0.884858	0.0577643	-0.0895842
DB_HB004T_Pool_A_C.748	Patient2	0.128625	0.205154	0.215017	-0.115374	-0.021484
DB_HB004T_Pool_A_C.751	Patient2	0.400643	0.358223	0.698043	-0.204029	-0.0583289
DB_HB004T_Pool_A_C.752	Patient2	-0.0954616	-0.0330198	0.394344	-0.0963164	-0.0149531
DB_HB004T_Pool_A_C.753	Patient2	-0.338023	-0.222732	0.335288	-0.0941846	-0.256634
DB_HB004T_Pool_A_C.754	Patient2	0.352002	0.362259	0.612802	-0.166297	-0.110542
DB_HB004T_Pool_A_C.758	Patient2	-0.0100343	0.184085	0.143461	-0.0690688	-0.228091
DB_HB004T_Pool_A_C.759	Patient2	0.327096	0.0351579	0.778661	0.103461	0.0370647
DB_HB004T_Pool_A_C.760	Patient2	-0.0879518	0.0207027	0.41181	0.220665	-0.169974
DB_HB004T_Pool_A_C.761	Patient2	-0.165138	-0.0675686	0.934932	-0.0698104	-0.104812
DB_HB004T_Pool_A_C.762	Patient2	0.0960382	-0.0301846	0.593206	-0.135458	-0.022458
DB_HB004T_Pool_A_C.767	Patient2	0.0620005	0.175097	0.731597	-0.224593	-0.115189
DB_HB004T_Pool_A_C.770	Patient2	-0.3911	-0.121836	0.999317	-0.359294	-0.19524
DB_HB004T_Pool_A_C.772	Patient2	0.113054	0.129937	0.756512	0.0110717	-0.0732533
DB_HB004T_Pool_A_C.773	Patient2	-0.0111994	-0.162361	0.86543	-0.20888	-0.0759849
DB_HB004T_Pool_A_C.774	Patient2	-0.193805	-0.182404	0.689608	0.0563162	0.0537774
DB_HB004T_Pool_A_C.778	Patient2	-0.059518	-0.0101001	0.754148	0.0644193	-0.112505
DB_HB004T_Pool_A_C.779	Patient2	0.0514394	0.0638161	0.902556	0.0579128	-0.152531
DB_HB004T_Pool_A_C.781	Patient2	-0.14977	-0.253419	0.642599	-0.000647109	-0.0973972
DB_HB004T_Pool_A_C.782	Patient2	-0.0548963	-0.169543	1.10199	-0.0579522	-0.106364
DB_HB004T_Pool_A_C.783	Patient2	-0.29419	-0.14985	0.707786	0.0298475	-0.0454212
DB_HB004T_Pool_A_C.785	Patient2	-0.122136	-0.184748	0.84877	-0.13591	-0.173934
DB_HB004T_Pool_A_C.787	Patient2	0.0680118	0.0689982	0.928743	0.101074	-0.156254
DB_HB004T_Pool_A_C.789	Patient2	-0.161615	-0.0193196	1.1063	0.169915	-0.0473085
DB_HB004T_Pool_A_C.792	Patient2	-0.142216	-0.00767279	1.00086	0.0945999	-0.0485044
DB_HB004T_Pool_A_C.793	Patient2	0.231967	0.0148419	0.669808	-0.102272	0.0177253
DB_HB004T_Pool_A_C.797	Patient2	-0.0899781	0.0321723	0.83006	0.131615	-0.0458666
DB_HB004T_Pool_A_C.798	Patient2	-0.288888	-0.157594	0.83961	-0.104197	-0.17784
DB_HB004T_Pool_A_C.799	Patient2	0.697279	0.196596	0.607439	-0.261166	-0.104565
DB_HB004T_Pool_A_C.800	Patient2	-0.163772	-0.173078	0.244052	0.00981582	-0.114803
DB_HB004T_Pool_A_C.801	Patient2	-0.0975679	0.13663	0.731835	-0.0524188	-0.0313315
DB_HB004T_Pool_A_C.802	Patient2	-0.131307	-0.23106	1.08775	-0.0166999	-0.114954
DB_HB004T_Pool_A_C.804	Patient2	-0.19155	-0.0818479	1.06776	0.0776535	-0.146176
DB_HB004T_Pool_A_C.805	Patient2	0.0142592	-0.00177136	0.945038	0.131238	-0.101121
DB_HB004T_Pool_A_C.806	Patient2	0.00855639	0.158864	0.947785	0.103075	0.0882943
DB_HB004T_Pool_A_C.807	Patient2	-0.109839	-0.116658	0.902464	-0.0908348	-0.114578
DB_HB004T_Pool_A_C.808	Patient2	0.758155	0.485718	0.261953	-0.155785	-0.078459
DB_HB004T_Pool_A_C.809	Patient2	-0.0849432	0.0389506	0.83779	-0.00549922	-0.20359
DB_HB004T_Pool_A_C.810	Patient2	-0.220804	0.0683138	0.566819	-0.196202	-0.0421082
DB_HB004T_Pool_A_C.812	Patient2	-0.161019	-0.023959	1.00376	-0.0554621	-0.0917726
DB_HB004T_Pool_A_C.813	Patient2	-0.155201	-0.315384	0.595276	-0.0324842	-0.183541
DB_HB004T_Pool_A_C.814	Patient2	0.223572	0.105943	0.62358	0.102255	-0.0636322
DB_HB004T_Pool_A_C.816	Patient2	-0.0649312	0.0230932	0.933535	0.224758	-0.102236
DB_HB004T_Pool_A_C.819	Patient2	0.154473	-0.0657956	0.715845	-0.071917	-0.0709562
DB_HB004T_Pool_A_C.820	Patient2	0.0406678	-0.204357	0.419535	0.0319784	-0.0980707
DB_HB004T_Pool_A_C.821	Patient2	-0.383652	-0.377413	0.953282	-0.187481	-0.262659
DB_HB004T_Pool_A_C.822	Patient2	-0.137527	-0.149052	0.891599	-0.0656569	-0.132622
DB_HB004T_Pool_A_C.823	Patient2	-0.372774	-0.247238	-0.0191665	-0.0617189	-0.00413415
DB_HB004T_Pool_A_C.824	Patient2	-0.0997908	0.0983574	1.09202	0.0145563	-0.0318229
DB_HB004T_Pool_A_C.825	Patient2	-0.114187	-0.112769	1.12397	-0.135077	-0.15102
DB_HB004T_Pool_A_C.826	Patient2	-0.239672	-0.115133	0.835929	0.165639	-0.0473559
DB_HB004T_Pool_A_C.830	Patient2	0.0552231	0.0580731	0.529544	-0.103825	-0.0588418
DB_HB004T_Pool_A_C.832	Patient2	0.13017	-0.127004	0.0206965	-0.350716	-0.149833
DB_HB004T_Pool_A_C.833	Patient2	-0.0516093	0.0084155	0.832171	-0.0435778	-0.113418
DB_HB004T_Pool_A_C.835	Patient2	-0.176396	0.100269	0.90336	0.101742	-0.0655346
DB_HB004T_Pool_A_C.836	Patient2	-0.0991565	-0.121561	1.13431	0.0340706	-0.0813668
DB_HB004T_Pool_A_C.839	Patient2	-0.153186	-0.399902	0.364227	0.0304022	0.0368492
DB_HB004T_Pool_A_C.840	Patient2	0.146986	0.133803	-0.174948	0.239895	0.00487085
DB_HB004T_Pool_A_C.841	Patient2	0.0416369	0.0780414	0.86692	-0.21871	-0.23098
DB_HB004T_Pool_A_C.842	Patient2	-0.31066	-0.118181	0.827929	-0.0656126	-0.20789
DB_HB004T_Pool_A_C.843	Patient2	-0.0520521	0.00249653	0.82238	-0.14464	-0.0176547
DB_HB004T_Pool_A_C.846	Patient2	-0.389449	-0.561745	0.0898975	-0.066919	-0.152491
DB_HB004T_Pool_A_C.847	Patient2	-0.196232	-0.191049	0.921563	-0.213886	-0.0909697
DB_HB004T_Pool_A_C.849	Patient2	-0.184443	0.0566201	0.885707	0.0748131	-0.0562543
DB_HB004T_Pool_A_C.850	Patient2	-0.158349	-0.0764947	0.673858	0.0643539	-0.0911378
DB_HB004T_Pool_A_C.851	Patient2	-0.0828495	0.0316929	0.615661	0.0292882	-0.0919214
DB_HB004T_Pool_A_C.852	Patient2	-0.127696	-0.228678	0.981266	0.0354239	-0.0282168
DB_HB004T_Pool_A_C.853	Patient2	-0.077516	-0.107173	0.878576	0.289788	-0.183892
DB_HB004T_Pool_A_C.854	Patient2	-0.0741008	-0.0956647	0.755803	-0.0638089	-0.176261
DB_HB004T_Pool_A_C.855	Patient2	-0.225881	-0.261124	0.268002	0.0284997	-0.0279988
DB_HB004T_Pool_A_C.856	Patient2	-0.108349	-0.316583	1.18167	-0.333343	-0.141613
DB_HB004T_Pool_A_C.858	Patient2	-0.048373	0.093669	0.786035	-0.0148282	-0.115944
DB_HB004T_Pool_A_C.859	Patient2	-0.164671	0.0105717	0.785813	-0.0706911	-0.0973963
DB_HB004T_Pool_A_C.862	Patient2	-0.123903	-0.195055	1.0004	-0.0473736	-0.000931102
DB_HB004T_Pool_A_C.864	Patient2	0.0258757	0.0559256	1.13972	0.0127722	-0.100063
DB_HB004T_Pool_A_C.866	Patient2	-0.0995948	-0.151975	0.632721	0.0294081	-0.0347832
DB_HB004T_Pool_A_C.867	Patient2	0.0158233	-0.0304198	0.890836	-0.065536	-0.0685169
DB_HB004T_Pool_A_C.868	Patient2	-0.17036	-0.0557178	1.20751	-0.0613119	-0.173996
DB_HB004T_Pool_A_C.869	Patient2	-0.149717	0.0668113	0.951923	0.0165209	-0.101214
DB_HB004T_Pool_A_C.870	Patient2	0.167675	0.142328	0.69807	-0.0872941	0.0176497
DB_HB004T_Pool_A_C.871	Patient2	-0.178285	-0.104445	0.169022	-0.00150833	-0.0702822
DB_HB004T_Pool_A_C.873	Patient2	-0.060864	0.162381	0.886277	0.00711603	-0.0910116
DB_HB004T_Pool_A_C.875	Patient2	-0.0672834	0.0447789	1.07331	-0.0646175	-0.122661
DB_HB004T_Pool_A_C.876	Patient2	-0.0463259	-0.0655321	0.709589	-0.0782501	-0.145625
DB_HB004T_Pool_A_C.877	Patient2	0.0392536	0.0426301	1.20275	0.150863	-0.256802
DB_HB004T_Pool_A_C.878	Patient2	-0.156992	0.24534	0.86179	-0.0340036	-0.0202755
DB_HB004T_Pool_A_C.879	Patient2	0.0136041	0.134713	1.03528	-0.128633	-0.0853867
DB_HB004T_Pool_A_C.881	Patient2	0.03542	-0.141209	1.00184	-0.0723031	-0.132291
DB_HB004T_Pool_A_C.883	Patient2	-0.0273066	-0.196232	0.960753	0.0168528	-0.0952072
DB_HB004T_Pool_A_C.884	Patient2	-0.120906	-0.0591785	1.01298	-0.246865	-0.023706
DB_HB004T_Pool_A_C.886	Patient2	-0.0526822	0.069736	0.579026	-0.0497595	0.0572243
DB_HB004T_Pool_A_C.887	Patient2	-0.0841083	0.324152	0.820713	-0.0393114	-0.0128688
DB_HB004T_Pool_A_C.888	Patient2	-0.267494	-0.3725	0.293646	-0.146128	-0.119972
DB_HB004T_Pool_A_C.890	Patient2	-0.126753	0.00549178	0.740773	0.00694984	-0.132921
DB_HB004T_Pool_A_C.891	Patient2	-0.107117	-0.0486621	0.923899	-0.0321448	-0.137942
DB_HB004T_Pool_A_C.893	Patient2	-0.112107	0.123637	0.693451	0.210867	-0.05833
DB_HB004T_Pool_A_C.895	Patient2	-0.145709	-0.149447	1.13302	-0.120734	-0.10793
DB_HB004T_Pool_A_C.896	Patient2	0.0271425	0.0660302	1.05437	0.0318476	-0.125428
DB_HB004T_Pool_A_C.897	Patient2	0.246105	0.285631	0.475315	-0.0478022	-0.00182071
DB_HB004T_Pool_A_C.898	Patient2	-0.105482	0.164996	0.885303	-0.0973397	-0.198286
DB_HB004T_Pool_A_C.899	Patient2	-0.169779	-0.0647621	0.798946	-0.0265687	-0.104762
DB_HB004T_Pool_A_C.900	Patient2	-0.058278	-0.0827793	0.619388	0.140365	-0.104543
DB_HB004T_Pool_A_C.901	Patient2	-0.137322	0.25527	0.934658	-0.0739435	-0.123821
DB_HB004T_Pool_A_C.902	Patient2	-0.131947	-0.101125	0.232202	-0.24482	-0.101673
DB_HB004T_Pool_A_C.908	Patient2	-0.136782	0.0965361	1.28992	-0.0679585	-0.0837285
DB_HB004T_Pool_A_C.909	Patient2	0.288322	0.180711	0.840765	-0.0493956	-0.0684022
DB_HB004T_Pool_A_C.910	Patient2	-0.254838	-0.0481079	0.797197	-0.0607373	-0.147853
DB_HB004T_Pool_A_C.912	Patient2	0.192693	0.157043	0.573913	-0.126936	-0.00280767
DB_HB004T_Pool_A_C.913	Patient2	-0.0476656	0.00235242	1.22393	0.242942	-0.149127
DB_HB004T_Pool_A_C.914	Patient2	-0.178841	-0.119909	0.714849	-0.189179	-0.0548815
DB_HB004T_Pool_A_C.916	Patient2	-0.0190122	0.0282827	0.935086	0.142849	-0.113082
DB_HB004T_Pool_A_C.917	Patient2	-0.13057	-0.01319	0.932357	0.294703	-0.110999
DB_HB004T_Pool_A_C.918	Patient2	0.0473056	-0.0517573	0.88271	0.0516991	-0.148903
DB_HB004T_Pool_A_C.919	Patient2	-0.136363	-0.0719118	0.70072	0.0350086	-0.0694075
DB_HB004T_Pool_A_C.920	Patient2	-0.049787	-0.101715	0.918859	-0.0618474	-0.0664907
DB_HB004T_Pool_A_C.921	Patient2	0.167485	0.0535791	0.379529	0.0238947	-0.0765138
DB_HB004T_Pool_A_C.923	Patient2	-0.105969	0.13605	1.32233	-0.19201	-0.10352
DB_HB004T_Pool_A_C.928	Patient2	-0.0443345	0.198593	0.849563	0.0879714	-0.132841
DB_HB004T_Pool_A_C.929	Patient2	-0.174186	-0.193909	0.566213	-0.0134828	-0.20327
DB_HB004T_Pool_A_C.930	Patient2	-0.00787716	0.323066	0.716062	-0.0500911	-0.193301
DB_HB004T_Pool_A_C.931	Patient2	-0.0569958	0.167256	0.609602	0.160811	-0.179779
DB_HB004T_Pool_A_C.935	Patient2	-0.0463695	-0.0830088	0.415161	-0.0609276	-0.0735096
DB_HB004T_Pool_A_C.937	Patient2	0.532812	0.162057	-0.00344788	-0.339626	-0.166499
DB_HB004T_Pool_A_C.938	Patient2	-0.0300041	0.0520724	1.18854	0.106634	-0.173556
DB_HB004T_Pool_A_C.939	Patient2	-0.0643476	-0.0599725	0.68527	0.140808	0.00497127
DB_HB004T_Pool_A_C.941	Patient2	-0.0224602	-0.0371696	0.74781	0.0547586	-0.0213289
DB_HB004T_Pool_A_C.943	Patient2	-0.16006	-0.0702282	0.791473	0.134162	-0.133719
DB_HB004T_Pool_A_C.944	Patient2	-0.106061	0.0994587	0.998207	-0.0284676	-0.0991476
DB_HB004T_Pool_A_C.945	Patient2	-0.213809	0.146025	0.89537	0.0124957	-0.0765394
DB_HB004T_Pool_A_C.946	Patient2	-0.240904	-0.505938	0.105635	0.156113	-0.138078
DB_HB004T_Pool_A_C.947	Patient2	-0.11762	-0.0252102	0.619526	-0.139787	-0.0612967
DB_HB004T_Pool_A_C.949	Patient2	0.228869	0.0918436	0.799877	-0.0127745	-0.0529053
DB_HB004T_Pool_A_C.950	Patient2	0.154604	0.290862	0.177106	-0.256456	-0.0443636
DB_HB004T_Pool_A_C.952	Patient2	0.237914	0.444007	0.543397	-0.144022	-0.0546958
DB_HB004T_Pool_A_C.953	Patient2	-0.140074	0.0341772	1.29065	0.0423439	-0.0971632
DB_HB004T_Pool_A_C.954	Patient2	-0.141405	-0.154192	0.928166	-0.110342	-0.195732
DB_HB004T_Pool_A_C.955	Patient2	-0.0105549	0.00572187	0.795817	-0.0284822	0.0181219
DB_HB004T_Pool_A_C.956	Patient2	0.0763766	0.126883	1.07003	0.0846903	-0.0635468
DB_HB004T_Pool_A_C.957	Patient2	-0.137576	-0.237984	1.01735	0.000416029	-0.0616271
DB_HB004T_Pool_A_C.958	Patient2	-0.0105546	0.045564	0.2978	-0.139869	-0.00460598
DB_HB004T_Pool_A_C.959	Patient2	0.0199825	0.0798362	0.582279	-0.124485	-0.135482
DB_HB004T_Pool_A_C.960	Patient2	0.0480566	0.184675	0.871608	-0.0224375	-0.0362332
DB_HB004T_Pool_A_C.962	Patient2	-0.124629	-0.102556	0.659325	-0.0878139	-0.123314
DB_HB004T_Pool_A_C.963	Patient2	-0.132428	-0.202691	0.564152	-0.0153331	-0.173827
DB_HB004T_Pool_A_C.964	Patient2	-0.00287252	-0.128145	0.666524	-0.0740017	-0.121666
DB_HB004T_Pool_A_C.966	Patient2	-0.221918	-0.0781365	0.963014	-0.0473614	-0.223303
DB_HB004T_Pool_A_C.967	Patient2	-0.244793	-0.350854	-0.288091	-0.18889	0.0863809
DB_HB004T_Pool_A_C.968	Patient2	0.122816	-0.121327	-0.253551	0.0886528	-0.0462947
DB_HB004T_Pool_A_C.970	Patient2	-0.0623805	0.118159	1.30878	-0.205611	-0.127306
DB_HB004T_Pool_A_C.971	Patient2	-0.233866	-0.11355	0.472001	0.0011302	-0.233526
DB_HB004T_Pool_A_C.973	Patient2	0.0232281	-0.232888	0.996204	-0.0025147	-0.0362097
DB_HB004T_Pool_A_C.974	Patient2	0.0930077	0	0.564102	-0.0172467	-0.073278
DB_HB004T_Pool_A_C.976	Patient2	-0.0967706	0.0273725	0.411209	0.0109139	-0.0219611
DB_HB004T_Pool_A_C.977	Patient2	-0.0992232	0.263905	1.09735	-0.0127071	-0.0017188
DB_HB004T_Pool_A_C.980	Patient2	-0.199599	-0.0355	0.876998	-0.0811105	-0.083999
DB_HB004T_Pool_A_C.981	Patient2	-0.0803885	0.0172176	0.725903	-0.0793074	-0.103822
DB_HB004T_Pool_A_C.984	Patient2	-0.155746	0.173576	1.23458	0.0237702	0.0753119
DB_HB004T_Pool_A_C.985	Patient2	-0.0374383	-0.0405312	0.471212	0.122399	-0.0924797
DB_HB004T_Pool_A_C.986	Patient2	-0.156657	-0.0536884	0.691788	-0.0366776	-0.0801142
DB_HB004T_Pool_A_C.987	Patient2	0.128954	0.237403	0.641191	-0.109313	-0.163397
DB_HB004T_Pool_A_C.988	Patient2	-0.152237	-0.00966443	0.528043	0.0857193	-0.0739025
DB_HB004T_Pool_A_C.990	Patient2	-0.0964567	-0.0528652	0.970583	-0.0225501	-0.0695574
DB_HB004T_Pool_A_C.992	Patient2	-0.260562	0.0381554	0.968476	0.0157899	-0.221408
DB_HB004T_Pool_A_C.993	Patient2	-0.202285	-0.282548	0.88097	0.0581746	-0.0958601
DB_HB004T_Pool_A_C.994	Patient2	-0.260405	-0.0243948	0.841402	-0.274971	-0.106297
DB_HB004T_Pool_A_C.996	Patient2	-0.0265854	-0.199751	0.845632	0.0007351	-0.0802431
DB_HB004T_Pool_A_C.997	Patient2	-0.265686	-0.23286	1.09562	0.0907925	-0.0766831
DB_HB004T_Pool_A_C.998	Patient2	-0.329439	-0.172615	0.724487	0.0905214	-0.0438774
DB_HB004T_Pool_A_C.999	Patient2	-0.130254	-0.0765278	0.973063	0.131867	-0.0950831
DB_HB004T_Pool_A_C.1000	Patient2	-0.0995688	-0.0933488	0.712714	-0.099407	-0.0952762
DB_HB004T_Pool_A_C.1001	Patient2	-0.0753481	-0.0211128	0.41388	-0.00792804	-0.176284
DB_HB004T_Pool_A_C.1002	Patient2	-0.167152	0.0731667	0.816967	0.0425811	-0.201693
DB_HB004T_Pool_A_C.1003	Patient2	-0.018807	0.187117	1.25656	0.123166	-0.0756758
DB_HB004T_Pool_A_C.1004	Patient2	-0.207001	0.164831	0.412278	-0.076105	-0.156622
DB_HB004T_Pool_A_C.1007	Patient2	-0.125283	0.0568247	0.843434	-0.0251617	-0.117446
DB_HB004T_Pool_A_C.1009	Patient2	-0.113719	0.0887704	0.881424	0.114843	-0.0923095
DB_HB004T_Pool_A_C.1010	Patient2	0.0738629	0.280982	1.02965	0.0249854	-0.23252
DB_HB004T_Pool_A_C.1011	Patient2	0.0287433	-0.0466123	1.09039	-0.100021	-0.164286
DB_HB004T_Pool_A_C.1012	Patient2	-0.0132841	0.156036	0.767695	0.179313	-0.145721
DB_HB004T_Pool_A_C.1013	Patient2	-0.101198	0.00350168	0.770915	-0.120702	-0.237059
DB_HB004T_Pool_A_C.1014	Patient2	-0.111935	-0.0966846	0.960208	-0.0137097	-0.194362
DB_HB004T_Pool_A_C.1015	Patient2	-0.144558	-0.0105346	0.693971	-0.186402	-0.201448
DB_HB004T_Pool_A_C.1017	Patient2	0.00258356	0.0911563	1.10024	-0.00777121	-0.116482
DB_HB004T_Pool_A_C.1018	Patient2	0.932625	0.417163	0.0810133	-0.0593687	0.0217
DB_HB004T_Pool_A_C.1020	Patient2	-0.0266325	0.0923266	1.00768	-0.0450691	-0.0379121
DB_HB004T_Pool_A_C.1022	Patient2	0.0281144	-0.0552047	1.06973	-0.20464	-0.0611896
DB_HB004T_Pool_A_C.1023	Patient2	-0.142873	0.0758595	0.527882	0.0686294	-0.160254
DB_HB004T_Pool_A_C.1024	Patient2	-0.263867	-0.243458	0.26889	-0.0708636	-0.204456
DB_HB004T_Pool_A_C.1026	Patient2	0.129298	0.0043557	0.278552	0.15709	-0.0680538
DB_HB004T_Pool_A_C.1028	Patient2	-0.177145	-0.162073	0.444035	-0.029648	-0.182348
DB_HB004T_Pool_A_C.1029	Patient2	-0.140144	0.0284504	1.03259	-0.0484812	-0.261439
DB_HB004T_Pool_A_C.1030	Patient2	-0.0784397	0.0775173	0.757957	0.119705	-0.0166785
DB_HB004T_Pool_A_C.1033	Patient2	-0.175129	-0.134742	0.977234	-0.137681	-0.159489
DB_HB004T_Pool_A_C.1035	Patient2	0.00845695	0.19355	0.786035	0.254588	-0.205285
DB_HB004T_Pool_A_C.1038	Patient2	-0.208797	-0.117587	0.827809	-0.166935	0.0775137
DB_HB004T_Pool_A_C.1039	Patient2	-0.0285641	0.12242	0.50802	0.0966855	-0.266985
DB_HB004T_Pool_A_C.1040	Patient2	0.0651456	0.076237	0.555785	-0.26639	-0.129486
DB_HB004T_Pool_A_C.1041	Patient2	-0.0704779	-0.0866856	0.727035	-0.0409829	-0.0820983
DB_HB004T_Pool_A_C.1043	Patient2	-0.189256	0.0168851	0.684723	-0.109524	-0.122105
DB_HB004T_Pool_A_C.1044	Patient2	-0.143554	0.150612	0.616294	0.000845568	-0.116204
DB_HB004T_Pool_A_C.1045	Patient2	-0.131886	-0.0296847	0.797065	-0.207803	-0.0818038
DB_HB004T_Pool_A_C.1047	Patient2	-0.144952	-0.10774	0.986562	0.00268519	-0.171973
DB_HB004T_Pool_A_C.1050	Patient2	-0.0631273	-0.0447551	0.657613	-0.0713191	-0.104957
DB_HB004T_Pool_A_C.1051	Patient2	-0.205238	-0.239861	0.814085	-0.272765	-0.195939
DB_HB004T_Pool_A_C.1053	Patient2	0.0334021	0.0639102	0.28672	-0.132292	-0.0814412
DB_HB004T_Pool_A_C.1056	Patient2	-0.226906	-0.157394	0.844388	-0.0863389	0.00771567
DB_HB004T_Pool_A_C.1058	Patient2	-0.281645	-0.0949804	1.03895	-0.0580094	-0.151812
DB_HB004T_Pool_A_C.1060	Patient2	0.12299	-0.0607274	0.307079	0.251637	-0.0698756
DB_HB004T_Pool_A_C.1061	Patient2	-0.0168765	-0.0821184	0.394673	-0.0485388	-0.0557341
DB_HB004T_Pool_A_C.1064	Patient2	-0.214881	-0.270629	0.793992	-0.0758679	-0.174117
DB_HB004T_Pool_A_C.1065	Patient2	-0.291184	-0.332398	0.578351	0.0246066	-0.286718
DB_HB004T_Pool_A_C.1066	Patient2	-0.0903647	-0.0571047	0.851126	-0.03808	-0.142397
DB_HB004T_Pool_A_C.1067	Patient2	0.208766	0.2283	0.710615	0.102286	0.00315614
DB_HB004T_Pool_A_C.1069	Patient2	0.50715	0.256145	0.569737	-0.291265	3.47579e-05
DB_HB004T_Pool_A_C.1071	Patient2	-0.366915	-0.458673	0.170632	0.19676	-0.0979118
DB_HB004T_Pool_A_C.1072	Patient2	0.0201541	0.142988	1.28908	0.220838	0.0068539
DB_HB004T_Pool_A_C.1074	Patient2	-0.173579	-0.287504	0.770014	-0.1763	-0.189426
DB_HB004T_Pool_A_C.1075	Patient2	0.0442092	0.105489	0.267108	0.0259375	-0.172479
DB_HB004T_Pool_A_C.1076	Patient2	0.0299281	0.0755463	1.04013	-0.101039	-0.0799802
DB_HB004T_Pool_A_C.1077	Patient2	0.119456	0.0858186	1.03515	-0.0921711	-0.0480814
DB_HB004T_Pool_A_C.1078	Patient2	-0.188052	-0.0350925	0.567416	-0.13605	-0.162361
DB_HB004T_Pool_A_C.1080	Patient2	-0.107564	-0.029413	0.798711	0.0846046	-0.0301936
DB_HB004T_Pool_A_C.1081	Patient2	-0.115125	-0.0689733	0.982451	-0.185718	-0.154325
DB_HB004T_Pool_A_C.1082	Patient2	-0.077932	0.0902102	0.947569	0.0434742	-0.157302
DB_HB004T_Pool_A_C.1083	Patient2	-0.13352	-0.0405802	0.923673	-0.147047	-0.157583
DB_HB004T_Pool_A_C.1085	Patient2	-0.0527909	-0.126203	0.928642	-0.209682	-0.113884
DB_HB004T_Pool_A_C.1086	Patient2	-0.213407	-0.323575	0.908309	0.0911673	-0.189189
DB_HB004T_Pool_A_C.1087	Patient2	-0.272101	-0.190027	0.782545	-0.00859808	-0.185306
DB_HB004T_Pool_A_C.1088	Patient2	-0.207044	0.168229	0.601474	0.160722	-0.139862
DB_HB004T_Pool_A_C.1089	Patient2	-0.104974	0.0538648	0.872443	-0.058655	-0.111455
DB_HB004T_Pool_A_C.1090	Patient2	-0.0741536	-0.125292	0.990341	-0.0537922	-0.107035
DB_HB004T_Pool_A_C.1091	Patient2	-0.143463	-0.090784	0.784971	-0.0537128	-0.0481135
DB_HB004T_Pool_A_C.1095	Patient2	-0.326336	-0.377942	0.728672	-0.0895713	-0.0655479
DB_HB004T_Pool_A_C.1097	Patient2	0.00719415	0.135757	0.808918	0.00494092	-0.143591
DB_HB004T_Pool_A_C.1099	Patient2	0.029468	0.279227	0.400099	-0.119999	0.0485379
DB_HB004T_Pool_A_C.1101	Patient2	0.378311	0.240008	0.751513	-0.161712	-0.0276062
DB_HB004T_Pool_A_C.1102	Patient2	0.0296635	0.059817	1.0667	-0.0219572	0.00503079
DB_HB004T_Pool_A_C.1106	Patient2	0.598608	0.112067	0.0300288	0.046719	0.00511432
DB_HB004T_Pool_A_C.1107	Patient2	-0.0953229	-0.0131494	0.725361	0.224369	0.0424378
DB_HB004T_Pool_A_C.1108	Patient2	0.0831823	0.0808274	0.923577	-0.0104602	-0.0408617
DB_HB004T_Pool_A_C.1109	Patient2	-0.200056	-0.14388	1.02412	-0.215015	-0.0732296
DB_HB004T_Pool_A_C.1110	Patient2	-0.156613	-0.0388986	0.912927	-0.20888	-0.0196012
DB_HB004T_Pool_A_C.1113	Patient2	-0.0162409	0.203168	1.1493	0.0062084	-0.0451097
DB_HB004T_Pool_A_C.1115	Patient2	-0.106631	0.0163611	1.32715	-0.175722	-0.224751
DB_HB004T_Pool_A_C.1116	Patient2	0.231395	0.281146	1.10211	-0.0878989	0.00242446
DB_HB004T_Pool_A_C.1117	Patient2	-0.324023	-0.232327	0.726184	-0.20763	-0.132707
DB_HB004T_Pool_B.8	Patient2	0.524128	0.420478	0.402657	-0.204421	-0.0194702
DB_HB004T_Pool_B.10	Patient2	-0.154041	-0.279235	0.833933	0.0409833	-0.20099
DB_HB004T_Pool_B.11	Patient2	0.613155	0.150602	0.0358115	-0.346146	-0.0902458
DB_HB004T_Pool_B.12	Patient2	-0.193972	-0.140706	0.835022	-0.213221	-0.178636
DB_HB004T_Pool_B.18	Patient2	0.319362	0.286372	0.853037	-0.183942	-0.0838093
DB_HB004T_Pool_B.20	Patient2	-0.192872	-0.151341	0.879996	0.15108	-0.219344
DB_HB004T_Pool_B.22	Patient2	-0.496986	-0.791007	0.0540154	-0.172793	-0.197883
DB_HB004T_Pool_B.23	Patient2	-0.331744	-0.215387	0.700749	-0.280965	-0.253964
DB_HB004T_Pool_B.24	Patient2	-0.431706	-0.398106	1.23055	0.125668	-0.0942041
DB_HB004T_Pool_B.25	Patient2	-0.0314902	0.00725519	0.898738	-0.274905	-0.152158
DB_HB004T_Pool_B.26	Patient2	-0.192524	-0.0365566	1.26442	0.143428	-0.100132
DB_HB004T_Pool_B.27	Patient2	0.621972	0.304931	0.711877	-0.145748	-0.0424819
DB_HB004T_Pool_B.28	Patient2	-0.236513	-0.28056	1.32642	0.0383218	-0.176253
DB_HB004T_Pool_B.31	Patient2	-0.0786417	-0.152699	1.07244	0.14499	-0.0389237
DB_HB004T_Pool_B.36	Patient2	-0.401698	-0.581967	-0.0238176	0.161593	-0.238076
DB_HB004T_Pool_B.46	Patient2	-0.303375	-0.157163	0.771032	0.0263286	-0.144212
DB_HB004T_Pool_B.47	Patient2	-0.328422	-0.356452	0.305167	-0.288241	-0.0293926
DB_HB004T_Pool_B.55	Patient2	-0.304598	-0.379505	0.828521	0.0367289	-0.255543
DB_HB004T_Pool_B.57	Patient2	-0.0965223	-0.232443	0.268254	-0.0872429	-0.00879981
DB_HB004T_Pool_B.58	Patient2	-0.0109166	-0.00231765	1.00678	0.121766	-0.130978
DB_HB004T_Pool_B.59	Patient2	-0.227576	-0.196133	0.999119	0.0433059	-0.127765
DB_HB004T_Pool_B.62	Patient2	-0.334882	-0.3164	1.23862	0.0307594	-0.00597689
DB_HB004T_Pool_B.63	Patient2	-0.101314	-0.166794	0.848871	-0.0589076	-0.222151
DB_HB004T_Pool_B.65	Patient2	0.093373	0.123312	0.305638	-0.262008	-0.187749
DB_HB004T_Pool_B.66	Patient2	0.0955047	0.166466	0.847191	-0.240874	-0.0469107
DB_HB004T_Pool_B.67	Patient2	0.676821	0.186806	0.349273	-0.0211924	-0.0856103
[truncated: 4,245 more rows]

## Sheet: SuppFig2d
Annotation	Low QC Cell count	High QC Cell count
B-cell	204	171
BECs	757	658
DC	1284	1234
Endothelial	1765	1656
Eosinophil	111	102
HB associated Basophils	444	383
HB associated Erythroid	869	712
HB associated Macrophage	1942	1917
HB associated Pre-myelocytes	398	320
Hepatocyte	1792	1535
MARCO_high_Macrophage	2336	2067
MKI67_high_Immune	416	408
Monocyte	1712	1524
Neutrophil	2262	1832
NK-cell	2223	1541
pDC	189	188
Plasma	391	329
Smooth_muscle	1435	710
Tcell	2253	2094
TFF3_high_Endothelial	68	67
Tumor cluster 1	245	245
Tumor cluster 2	460	440
Tumor cluster 3	1213	627
Tumor cluster 4 erythroid-like	1789	1405
Tumor cluster 5 DCN high	1905	1017
Tumor cluster 6 Neuroendocrine	632	618
WNT5A high HB associated Fibroblast	146	135
WNT5A int HB associated Fibroblast	462	441
XCR1_high_DC	265	243

## Sheet: Figure2m
Cell ID	Tumor ID	REG3A	GPC3	IGF2	GATA1	COL1A1	POSTN	DLK1	CHGA
DB_HB002T_Pool_B.84	Hepatoblast_I	3.45779	2.20306	1.81229	0	0	0	0.901838	0
DB_HB002T_Pool_B.312	Hepatoblast_I	0	0	3.26024	0	0	0	0	0
DB_HB004T_Pool_B.355	Erythroid_like	0	1.90375	1.90375	0	1.90375	2.51947	0	0
DB_HB004T_Pool_B.605	Erythroid_like	0	3.05538	2.0468	0	0	0	0	0
DB_HB004T_Pool_B.692	Erythroid_like	0	2.8114	1.82633	0	0	0	0	0
DB_HB008T_Pool_B.618	Hepatoblast_II	2.46902	0	5.27604	0	0	0	0	0
DB_HB009H_Pool_C.326	Erythroid_like	0	2.19439	2.83021	0	0	2.83021	0	0
DB_HB009H_Pool_C.575	Erythroid_like	2.4631	2.4631	2.4631	0	2.4631	0	0	0
DB_HB009H_Pool_C.628	Erythroid_like	0	3.00265	0	0	2.35796	0	0	0
DB_HB002T_Pool_A_C.570	Hepatoblast_I	0	0	4.40426	0	0	0	0	0
DB_HB003N_Pool_A_B_C.47	Erythroid_like	0	0	1.662	0	0	0	0	0
DB_HB004T_Pool_A_C.413	Erythroid_like	0	0	1.91059	0	1.91059	0	0	0
DB_HB014T_1_2_redo.361	Hepatoblast_I	0.483521	0.808059	0	0	0	0	0	0
DB_HB013H_1_2_redo.277	Neuroendocrine	0	0	0	0	0	0	0	0
DB_HB003H_Pool_C.277	Fibroblast_like	0	0	3.12721	0	0	0	0	0
DB_HB007H_Pool_A_B.284	Fibroblast_like	0	0	2.1621	0	0	0	0	0
DB_HB007H_Pool_A_B.361	Fibroblast_like	0	0	2.1085	0	0	0	0	0
DB_HB007H_Pool_A_B.384	Fibroblast_like	0	0	0	0	0	0	0	0
DB_HB007H_Pool_A_B.470	Fibroblast_like	0	0	0	0	0	0	0	0
DB_HB007H_Pool_C.135	Fibroblast_like	0	0	0	0	0	0	0	0
DB_HB007H_Pool_C.199	Fibroblast_like	0	0	0	0	0	0	0	0
DB_HB007H_Pool_C.290	Fibroblast_like	0	0	0	0	0	0	0	0
DB_HB007H_Pool_C.499	Fibroblast_like	0	0	0	0	0	0	0	0
DB_HB007H_Pool_C.517	Fibroblast_like	0	0	0	0	0	0	0	0
DB_HB007H_Pool_C.608	Fibroblast_like	0	0	0	0	0	0	0	0
DB_HB007N_Pool_C.718	Fibroblast_like	0	0	1.98532	0	0	0	0	0
DB_HB007N_Pool_C.891	Fibroblast_like	0	0	2.60269	0	0	0	0	0
DB_HB010T_Pool_C.454	Fibroblast_like	0	0	0	0	3.77398	0	0	0
DB_HB001H_Pool_C.604	Hepatoblast_I	0	0	0	0	0	0	0	0
DB_HB001N_Pool_C.416	Hepatoblast_I	0	3.40493	3.55432	0	0	0	0	0
DB_HB002T_Pool_A_C.65	Hepatoblast_I	0.472803	0.472803	1.65468	0	0	0	0	0
DB_HB002T_Pool_A_C.181	Hepatoblast_I	2.08225	2.08225	3.48435	0	0	0	1.50657	0
DB_HB002T_Pool_A_C.307	Hepatoblast_I	1.79051	1.79051	1.79051	0	0	0	0	0
DB_HB002T_Pool_A_C.382	Hepatoblast_I	1.9608	1.9608	1.9608	0	0	0	1.9608	0
DB_HB002T_Pool_A_C.388	Hepatoblast_I	0	0	1.5063	0	0	0	0	0
DB_HB002T_Pool_A_C.394	Hepatoblast_I	2.07126	2.07126	2.69932	0	0	0	2.07126	0
DB_HB002T_Pool_A_C.530	Hepatoblast_I	2.19226	2.19226	2.82796	0	0	0	0	0
DB_HB002T_Pool_A_C.673	Hepatoblast_I	0	0	1.75442	0	0	0	0	0
DB_HB002T_Pool_A_C.689	Hepatoblast_I	0	0	2.04037	0	0	0	0	0
DB_HB002T_Pool_A_C.722	Hepatoblast_I	2.47797	2.47797	2.47797	0	0	0	0	0
DB_HB002T_Pool_B.243	Hepatoblast_I	2.28109	2.28109	2.28109	0	0	0	0	0
DB_HB002T_Pool_B.305	Hepatoblast_I	3.82216	3.05004	3.32581	0	0	0	0	0
DB_HB002T_Pool_B.350	Hepatoblast_I	4.64423	0	3.4953	0	0	0	0	0
DB_HB002T_Pool_B.356	Hepatoblast_I	2.67634	0	0	0	0	0	1.47772	0
DB_HB002T_Pool_B.384	Hepatoblast_I	1.67563	0	0	0	0	0	0	0
DB_HB002T_Pool_B.395	Hepatoblast_I	2.74309	2.74309	2.74309	0	0	0	0	0
DB_HB002T_Pool_B.450	Hepatoblast_I	0	0	3.12098	0	0	0	0	0
DB_HB002T_Pool_B.452	Hepatoblast_I	6.53142	2.09214	3.10489	0	0	0	2.09214	0
DB_HB002T_Pool_B.547	Hepatoblast_I	4.10744	0	5.19502	0	0	0	0	0
DB_HB002T_Pool_B.552	Hepatoblast_I	3.58051	0	3.36431	0	0	0	2.07673	0
DB_HB002T_Pool_B.555	Hepatoblast_I	0	3.19837	2.81311	0	0	0	2.81311	0
DB_HB002T_Pool_B.556	Hepatoblast_I	0	2.65518	5.6064	0	0	0	2.02996	0
DB_HB002T_Pool_B.566	Hepatoblast_I	2.17895	3.19912	3.87166	0	0	0	2.17895	0
DB_HB002T_Pool_B.577	Hepatoblast_I	3.64892	2.45918	1.84808	0	0	0	2.83573	0
DB_HB003H_Pool_A.218	Erythroid_like	0	0	0	0	0	0	0	0
DB_HB004T_Pool_A_C.366	Erythroid_like	0	0	1.99076	0	1.42565	0	0	0
DB_HB004T_Pool_A_C.439	Erythroid_like	1.49252	0	1.49252	0	2.06643	0	0	0
DB_HB004T_Pool_A_C.563	Erythroid_like	2.89639	1.66339	0	0	1.66339	0	0	0
DB_HB004T_Pool_A_C.757	Erythroid_like	0	0	2.47697	0	1.86448	0	0	0
DB_HB004T_Pool_A_C.907	Erythroid_like	0	0	1.88314	2.49719	0	0	0	0
DB_HB004T_Pool_A_C.1046	Erythroid_like	2.83021	0	3.49341	0	0	0	0	0
DB_HB004T_Pool_B.288	Erythroid_like	2.31327	0	0	0	0	0	0	0
DB_HB004T_Pool_B.293	Erythroid_like	2.47597	0	0	0	0	0	0	0
DB_HB004T_Pool_B.502	Erythroid_like	0	0	0	0	3.52753	0	0	0
DB_HB004T_Pool_B.784	Erythroid_like	5.11647	3.63317	4.02978	0	0	0	0	0
DB_HB004T_Pool_B.793	Erythroid_like	4.43169	3.47049	3.08046	0	0	0	0	0
DB_HB005H_Pool_A.5	Fibroblast_like	0	0	0	0	0	0	0	0
DB_HB005H_Pool_C.16	Fibroblast_like	0	0	2.34849	0	0	0	0	0
DB_HB005H_Pool_C.17	Fibroblast_like	0	0	3.56654	0	0	0	0	0
DB_HB007H_Pool_C.694	Hepatoblast_II	0	0	0	0	0	0	0	0
DB_HB007H_Pool_C.742	Hepatoblast_II	0	0	0	0	0	0	0	0
DB_HB007N_Pool_C.650	Hepatoblast_II	0	0	0	0	0	0	0	0
DB_HB008T_Pool_A	Hepatoblast_II	0	2.7579	4.61921	0	0	0	2.55049	0
DB_HB008T_Pool_A.1	Hepatoblast_II	0	2.40017	0	0	0	0	1.79385	0
DB_HB008T_Pool_A.2	Hepatoblast_II	0	2.67458	4.26595	0	0	0	0	0
DB_HB008T_Pool_A.4	Hepatoblast_II	2.03775	0	4.71052	0	0	0	0	0
DB_HB008T_Pool_A.5	Hepatoblast_II	2.2015	0	3.97501	0	0	0	0	0
DB_HB008T_Pool_A.6	Hepatoblast_II	3.44633	1.47616	4.36501	0	0	0	2.40949	0
DB_HB008T_Pool_A.7	Hepatoblast_II	4.78675	0	3.17868	0	0	0	1.57605	0
DB_HB008T_Pool_A.8	Hepatoblast_II	0	0	1.51151	0	0	0	0	0
DB_HB008T_Pool_A.9	Hepatoblast_II	0	0	1.42974	0	0	0	0	0
DB_HB008T_Pool_A.10	Hepatoblast_II	2.2123	0	4.59148	0	0	0	0	0
DB_HB008T_Pool_A.11	Hepatoblast_II	4.22339	0	0	0	0	0	1.55539	0
DB_HB008T_Pool_A.12	Hepatoblast_II	1.64458	1.64458	3.40956	0	0	0	2.2362	0
DB_HB008T_Pool_A.13	Hepatoblast_II	3.07947	3.07947	4.03114	0	0	0	2.69674	0
DB_HB008T_Pool_A.14	Hepatoblast_II	0	0	2.29542	0	0	0	0	0
DB_HB008T_Pool_A.15	Hepatoblast_II	0	0	3.95027	0	0	0	3.63901	0
DB_HB008T_Pool_A.16	Hepatoblast_II	0	2.51337	3.55647	0	0	0	1.56489	0
DB_HB008T_Pool_A.17	Hepatoblast_II	1.58896	2.17444	4.01784	0	0	0	1.58896	0
DB_HB008T_Pool_A.18	Hepatoblast_II	2.72859	2.72859	4.00127	0	0	0	2.09871	0
DB_HB008T_Pool_A.20	Hepatoblast_II	3.59701	2.18453	4.90579	0	0	0	0	0
DB_HB008T_Pool_A.23	Hepatoblast_II	3.9432	2.80724	3.46974	0	0	0	2.53949	0
DB_HB008T_Pool_A.24	Hepatoblast_II	1.69206	0	4.07071	0	0	0	3.14214	0
DB_HB008T_Pool_A.25	Hepatoblast_II	0	0	4.4484	0	0	0	0	0
DB_HB008T_Pool_A.26	Hepatoblast_II	0	0	2.67508	0	0	0	0	0
DB_HB008T_Pool_A.28	Hepatoblast_II	4.65503	1.82546	2.4346	0	0	0	0	0
DB_HB008T_Pool_A.31	Hepatoblast_II	3.26091	2.2362	3.93469	0	0	0	2.2362	0
DB_HB008T_Pool_A.33	Hepatoblast_II	4.10812	2.19474	1.6072	0	0	0	0	0
DB_HB008T_Pool_A.35	Hepatoblast_II	0	0	4.25574	0	0	0	2.32902	0
DB_HB008T_Pool_A.36	Hepatoblast_II	1.68846	0	2.65559	0	0	0	0	0
DB_HB008T_Pool_A.37	Hepatoblast_II	2.31204	2.68393	4.01765	0	0	0	1.71335	0
DB_HB008T_Pool_A.38	Hepatoblast_II	4.40911	2.25623	3.10761	0	0	0	2.25623	0
DB_HB008T_Pool_A.39	Hepatoblast_II	2.03111	0	0	0	0	0	0	0
DB_HB008T_Pool_A.40	Hepatoblast_II	2.94881	1.70852	2.30674	0	0	0	0	0
DB_HB008T_Pool_A.41	Hepatoblast_II	3.91131	1.56161	2.98732	0	0	0	2.50955	0
DB_HB008T_Pool_A.42	Hepatoblast_II	3.29337	0	1.82241	0	0	0	1.82241	0
DB_HB008T_Pool_A.43	Hepatoblast_II	4.70557	0	1.78843	0	0	0	3.04072	0
DB_HB008T_Pool_A.45	Hepatoblast_II	0	0	0	0	0	0	0	0
DB_HB008T_Pool_A.47	Hepatoblast_II	2.36755	2.36755	4.53127	0	0	0	0	0
DB_HB008T_Pool_A.52	Hepatoblast_II	4.10646	1.78802	3.82425	0	0	0	0	0
DB_HB008T_Pool_A.55	Hepatoblast_II	2.90369	1.90912	4.248	0	0	0	2.52527	0
DB_HB008T_Pool_A.56	Hepatoblast_II	3.6049	2.93858	4.1986	0	0	0	2.55925	0
DB_HB008T_Pool_A.57	Hepatoblast_II	3.67205	3.21719	3.78701	0	0	0	1.7564	0
DB_HB008T_Pool_A.58	Hepatoblast_II	4.52983	2.58267	3.45256	0	0	0	0	0
DB_HB008T_Pool_A.59	Hepatoblast_II	0	0	2.94539	0	0	0	2.30349	0
DB_HB008T_Pool_A.61	Hepatoblast_II	3.49341	1.84314	3.31715	0	2.45382	0	0	0
DB_HB008T_Pool_A.62	Hepatoblast_II	3.26111	1.9837	4.0505	0	0	0	2.98613	0
DB_HB008T_Pool_A.63	Hepatoblast_II	2.42515	2.80069	2.80069	0	0	0	0	0
DB_HB008T_Pool_A.64	Hepatoblast_II	1.87189	0	3.13559	0	0	0	0	0
DB_HB008T_Pool_A.65	Hepatoblast_II	3.71406	2.39835	3.82913	0	0	0	2.77306	0
DB_HB008T_Pool_A.66	Hepatoblast_II	3.26243	1.79552	3.43835	0	0	0	0	0
DB_HB008T_Pool_A.67	Hepatoblast_II	3.2255	0	0	0	0	0	0	0
DB_HB008T_Pool_A.68	Hepatoblast_II	4.2248	0	4.46282	0	0	0	1.96343	0
DB_HB008T_Pool_A.69	Hepatoblast_II	5.65912	0	1.99514	0	0	0	0	0
DB_HB008T_Pool_A.70	Hepatoblast_II	0	3.06816	3.73778	0	0	0	1.81247	0
DB_HB008T_Pool_A.71	Hepatoblast_II	4.88392	1.86632	3.91562	0	0	0	1.86632	0
DB_HB008T_Pool_A.74	Hepatoblast_II	3.15419	2.88063	3.94113	0	0	0	2.88063	0
DB_HB008T_Pool_A.76	Hepatoblast_II	5.36488	0	5.31633	0	0	0	0	0
DB_HB008T_Pool_A.77	Hepatoblast_II	4.0396	1.88409	2.49821	0	0	0	1.88409	0
DB_HB008T_Pool_A.78	Hepatoblast_II	2.43698	0	4.06751	0	0	0	1.82764	0
DB_HB008T_Pool_A.80	Hepatoblast_II	0	2.06884	3.35559	0	0	0	0	0
DB_HB008T_Pool_A.81	Hepatoblast_II	2.66819	0	2.66819	0	0	0	0	0
DB_HB008T_Pool_A.82	Hepatoblast_II	1.90667	0	4.58926	0	0	0	0	0
DB_HB008T_Pool_A.84	Hepatoblast_II	3.48878	2.44945	2.44945	0	0	1.83912	2.82572	0
DB_HB008T_Pool_A.86	Hepatoblast_II	1.90181	2.51737	2.51737	0	0	0	1.90181	0
DB_HB008T_Pool_A.88	Hepatoblast_II	3.28802	0	4.27558	0	0	0	0	0
DB_HB008T_Pool_A.90	Hepatoblast_II	0	0	4.75809	0	0	0	2.1066	0
DB_HB008T_Pool_A.91	Hepatoblast_II	2.6161	0	2.6161	0	0	0	2.9969	0
DB_HB008T_Pool_A.93	Hepatoblast_II	0	0	3.79713	0	0	0	3.12617	0
DB_HB008T_Pool_A.94	Hepatoblast_II	3.39862	0	3.12201	0	0	0	3.12201	0
DB_HB008T_Pool_A.95	Hepatoblast_II	0	0	3.95917	0	0	0	0	0
DB_HB008T_Pool_A.96	Hepatoblast_II	4.05452	0	3.65768	0	0	0	0	0
DB_HB008T_Pool_A.97	Hepatoblast_II	3.42628	2.76512	2.76512	0	0	0	2.13304	0
DB_HB008T_Pool_A.98	Hepatoblast_II	3.82182	2.39156	2.76605	0	0	0	1.78595	0
DB_HB008T_Pool_A.99	Hepatoblast_II	2.9963	0	3.38497	0	0	0	0	0
DB_HB008T_Pool_A.101	Hepatoblast_II	4.10239	0	0	0	0	0	2.02938	0
DB_HB008T_Pool_A.102	Hepatoblast_II	0	0	3.42125	0	0	0	0	0
DB_HB008T_Pool_A.104	Hepatoblast_II	0	0	3.84934	0	0	0	2.64844	0
DB_HB008T_Pool_A.105	Hepatoblast_II	4.40958	0	3.23358	0	0	0	3.23358	0
DB_HB008T_Pool_A.106	Hepatoblast_II	4.0385	2.49719	3.14831	0	0	0	2.49719	0
DB_HB008T_Pool_A.107	Hepatoblast_II	3.62923	2.75197	3.80712	0	0	0	2.12067	0
DB_HB008T_Pool_A.108	Hepatoblast_II	2.71433	2.71433	3.09746	0	0	0	2.08533	0
DB_HB008T_Pool_A.110	Hepatoblast_II	2.75404	2.12261	4.83628	0	0	0	2.12261	0
DB_HB008T_Pool_A.111	Hepatoblast_II	2.74173	0	0	0	0	0	0	0
DB_HB008T_Pool_A.113	Hepatoblast_II	2.61083	0	0	0	0	0	0	0
DB_HB008T_Pool_A.114	Hepatoblast_II	3.94239	0	2.73699	0	0	0	2.1066	0
DB_HB008T_Pool_A.115	Hepatoblast_II	3.21275	0	3.21275	0	2.19156	0	0	0
DB_HB008T_Pool_A.116	Hepatoblast_II	3.95307	3.13104	2.74718	0	2.11617	0	0	0
DB_HB008T_Pool_A.117	Hepatoblast_II	1.96185	1.96185	3.45196	0	0	0	2.5821	0
DB_HB008T_Pool_A.118	Hepatoblast_II	2.86776	0	3.74936	0	0	0	0	0
DB_HB008T_Pool_A.119	Hepatoblast_II	3.33774	2.0527	4.23249	0	0	0	2.0527	0
DB_HB008T_Pool_A.120	Hepatoblast_II	3.07552	2.69288	3.56771	0	0	0	0	0
DB_HB008T_Pool_A.122	Hepatoblast_II	4.07096	0	2.22251	0	0	0	2.22251	0
DB_HB008T_Pool_A.123	Hepatoblast_II	4.22782	0	3.54915	0	0	0	0	0
DB_HB008T_Pool_A.124	Hepatoblast_II	3.78907	2.26624	4.65126	0	0	0	3.57156	0
DB_HB008T_Pool_A.125	Hepatoblast_II	2.76025	2.12846	4.09793	0	0	0	2.76025	0
DB_HB008T_Pool_A.127	Hepatoblast_II	4.16093	2.612	3.66045	0	0	0	2.9927	0
DB_HB008T_Pool_A.128	Hepatoblast_II	3.91965	0	3.52406	0	0	0	0	0
DB_HB008T_Pool_A.129	Hepatoblast_II	2.70712	0	3.76022	0	0	0	0	0
DB_HB008T_Pool_A.130	Hepatoblast_II	2.06102	0	4.33591	0	0	0	3.34695	0
DB_HB008T_Pool_A.131	Hepatoblast_II	0	0	3.93956	0	0	0	0	0
DB_HB008T_Pool_A.132	Hepatoblast_II	2.17272	0	2.80724	0	0	0	0	0
DB_HB008T_Pool_A.134	Hepatoblast_II	2.97547	0	3.25032	1.97403	0	0	1.97403	0
DB_HB008T_Pool_A.135	Hepatoblast_II	2.25699	2.25699	4.5549	0	0	0	0	0
DB_HB008T_Pool_A.136	Hepatoblast_II	2.2547	3.95498	2.2547	0	0	0	3.28081	0
DB_HB008T_Pool_A.138	Hepatoblast_II	4.02206	0	3.69273	0	0	0	0	0
DB_HB008T_Pool_A.140	Hepatoblast_II	3.23047	3.23047	2.84458	0	0	0	3.72535	0
DB_HB008T_Pool_A.141	Hepatoblast_II	2.27402	3.30157	4.5737	0	0	0	2.27402	0
DB_HB008T_Pool_A.142	Hepatoblast_II	3.04962	0	3.04962	0	0	0	0	0
DB_HB008T_Pool_A.144	Hepatoblast_II	0	0	3.17391	0	0	0	0	0
DB_HB008T_Pool_A.146	Hepatoblast_II	3.39327	2.3597	3.00447	0	0	0	0	0
DB_HB008T_Pool_A.147	Hepatoblast_II	3.52087	0	3.243	0	0	0	2.21958	0
DB_HB008T_Pool_A.148	Hepatoblast_II	3.14937	2.13304	3.14937	0	0	0	0	0
DB_HB008T_Pool_A.149	Hepatoblast_II	4.5939	0	4.30958	0	0	0	2.21448	0
DB_HB008T_Pool_A.150	Hepatoblast_II	2.12003	2.12003	4.40238	0	0	0	0	0
DB_HB008T_Pool_A.151	Hepatoblast_II	3.56071	0	3.56071	0	0	0	2.25623	0
DB_HB008T_Pool_A.152	Hepatoblast_II	2.68967	0	0	0	0	0	0	0
DB_HB008T_Pool_A.153	Hepatoblast_II	5.98404	2.38885	2.38885	0	0	0	0	0
DB_HB008T_Pool_A.154	Hepatoblast_II	2.5855	0	0	0	0	0	0	0
DB_HB008T_Pool_A.155	Hepatoblast_II	3.43932	3.43932	0	0	0	0	0	0
DB_HB008T_Pool_A.156	Hepatoblast_II	3.74733	0	3.46748	0	0	0	0	0
DB_HB008T_Pool_A.157	Hepatoblast_II	2.44463	0	2.44463	0	0	0	0	0
DB_HB008T_Pool_A.159	Hepatoblast_II	2.49719	0	0	0	0	0	0	0
DB_HB008T_Pool_A.160	Hepatoblast_II	3.18791	2.16859	2.80287	0	0	0	0	0
DB_HB008T_Pool_A.161	Hepatoblast_II	2.75679	2.12521	3.14087	0	0	0	2.12521	0
DB_HB008T_Pool_A.162	Hepatoblast_II	2.12846	3.1444	4.49784	0	0	0	0	0
DB_HB008T_Pool_A.164	Hepatoblast_II	3.82397	2.0012	3.4962	0	0	0	0	0
DB_HB008T_Pool_A.165	Hepatoblast_II	0	0	3.45058	0	0	0	0	0
DB_HB008T_Pool_A.166	Hepatoblast_II	0	0	2.27402	0	0	0	2.91435	0
DB_HB008T_Pool_A.167	Hepatoblast_II	3.19537	0	0	0	0	0	0	0
DB_HB008T_Pool_A.168	Hepatoblast_II	4.89373	0	2.86541	0	0	0	2.22766	0
DB_HB008T_Pool_A.169	Hepatoblast_II	0	2.95224	4.16699	0	0	0	2.95224	0
DB_HB008T_Pool_A.171	Hepatoblast_II	2.10091	0	0	0	0	0	0	0
DB_HB008T_Pool_A.172	Hepatoblast_II	4.28026	0	3.88169	0	0	0	2.18803	0
DB_HB008T_Pool_A.173	Hepatoblast_II	4.82571	0	0	0	0	0	0	0
DB_HB008T_Pool_A.174	Hepatoblast_II	2.77423	2.14161	2.14161	0	0	0	0	0
DB_HB008T_Pool_A.176	Hepatoblast_II	2.27246	0	3.29989	0	0	0	0	0
DB_HB008T_Pool_A.177	Hepatoblast_II	2.23583	2.23583	3.2605	0	0	0	0	0
DB_HB008T_Pool_A.178	Hepatoblast_II	3.96575	0	4.14491	0	0	0	0	0
DB_HB008T_Pool_A.179	Hepatoblast_II	3.11925	0	2.73564	0	0	0	0	0
DB_HB008T_Pool_A.180	Hepatoblast_II	2.96349	0	4.02707	0	0	0	2.32069	0
DB_HB008T_Pool_A.181	Hepatoblast_II	2.65272	0	3.03442	0	0	0	0	0
DB_HB008T_Pool_A.182	Hepatoblast_II	3.90558	0	3.90558	0	0	0	0	0
DB_HB008T_Pool_A.183	Hepatoblast_II	3.67065	0	0	0	0	0	2.35796	0
DB_HB008T_Pool_A.184	Hepatoblast_II	2.22177	2.22177	2.85919	0	0	0	0	0
DB_HB008T_Pool_A.186	Hepatoblast_II	2.82871	0	4.16967	0	0	0	2.82871	0
DB_HB008T_Pool_A.187	Hepatoblast_II	2.15229	2.15229	4.3444	0	0	0	2.78557	0
DB_HB008T_Pool_A.188	Hepatoblast_II	4.78005	3.02941	3.91627	0	0	0	2.38348	0
DB_HB008T_Pool_A.189	Hepatoblast_II	2.43034	0	0	0	0	0	2.43034	0
DB_HB008T_Pool_A.190	Hepatoblast_II	3.46823	2.80578	4.26169	0	0	0	2.17134	0
DB_HB008T_Pool_A.191	Hepatoblast_II	5.32253	3.59624	4.14403	0	0	0	0	0
DB_HB008T_Pool_A.192	Hepatoblast_II	2.18663	3.20743	3.70194	0	0	0	2.82199	0
DB_HB008T_Pool_A.193	Hepatoblast_II	3.80999	0	0	0	0	0	0	0
DB_HB008T_Pool_A.194	Hepatoblast_II	3.47959	0	4.7101	0	0	0	0	0
DB_HB008T_Pool_A.195	Hepatoblast_II	2.43698	0	3.08543	0	0	0	0	0
DB_HB008T_Pool_A.196	Hepatoblast_II	4.59728	0	0	0	0	0	2.29542	0
DB_HB008T_Pool_A.197	Hepatoblast_II	3.52646	0	2.485	0	0	0	0	0
DB_HB008T_Pool_A.198	Hepatoblast_II	0	0	0	0	0	0	0	0
DB_HB008T_Pool_A.199	Hepatoblast_II	4.91557	0	3.01271	0	0	0	2.36755	0
DB_HB008T_Pool_A.200	Hepatoblast_II	0	0	2.24032	0	0	0	0	0
DB_HB008T_Pool_A.201	Hepatoblast_II	2.56421	2.56421	3.89104	0	0	0	2.56421	0
DB_HB008T_Pool_A.202	Hepatoblast_II	0	0	4.6504	0	0	0	3.07848	0
DB_HB008T_Pool_A.203	Hepatoblast_II	3.63928	3.14582	3.42268	0	0	0	3.14582	0
DB_HB008T_Pool_A.204	Hepatoblast_II	0	0	2.90125	0	0	0	2.2616	0
DB_HB008T_Pool_A.205	Hepatoblast_II	2.9531	2.31082	2.31082	0	0	0	0	0
DB_HB008T_Pool_A.206	Hepatoblast_II	0	3.0628	3.73229	0	0	0	0	0
DB_HB008T_Pool_A.207	Hepatoblast_II	3.91516	2.08225	3.76433	0	0	0	0	0
DB_HB008T_Pool_A.208	Hepatoblast_II	0	0	4.28967	0	0	0	4.00655	0
DB_HB008T_Pool_A.209	Hepatoblast_II	2.78344	0	0	0	0	0	0	0
DB_HB008T_Pool_A.210	Hepatoblast_II	4.26284	0	2.53913	0	0	0	0	0
DB_HB008T_Pool_A.211	Hepatoblast_II	2.612	0	3.26776	0	0	0	0	0
DB_HB008T_Pool_A.212	Hepatoblast_II	3.64671	2.33574	4.04344	0	0	0	2.33574	0
DB_HB008T_Pool_A.213	Hepatoblast_II	0	0	5.01356	0	0	0	2.59922	0
DB_HB008T_Pool_A.216	Hepatoblast_II	2.81828	2.18313	3.69809	0	0	0	0	0
DB_HB008T_Pool_A.217	Hepatoblast_II	0	0	0	0	0	0	0	0
DB_HB008T_Pool_A.218	Hepatoblast_II	3.40916	2.37459	3.40916	0	0	0	0	0
DB_HB008T_Pool_A.219	Hepatoblast_II	0	2.3571	3.3905	0	0	0	2.3571	0
DB_HB008T_Pool_A.220	Hepatoblast_II	3.90922	0	2.84993	0	0	0	0	0
DB_HB008T_Pool_A.222	Hepatoblast_II	0	0	5.34299	0	0	0	0	0
DB_HB008T_Pool_A.225	Hepatoblast_II	0	0	0	0	0	0	0	0
DB_HB008T_Pool_A.226	Hepatoblast_II	2.9268	2.9268	2.9268	0	0	0	0	0
DB_HB008T_Pool_A.227	Hepatoblast_II	2.59577	0	3.25091	0	0	0	0	0
DB_HB008T_Pool_A.228	Hepatoblast_II	3.21352	0	3.60548	0	0	0	0	0
DB_HB008T_Pool_A.229	Hepatoblast_II	4.7077	0	3.76653	0	0	0	2.24559	0
DB_HB008T_Pool_A.232	Hepatoblast_II	0	0	2.99721	0	0	0	0	0
DB_HB008T_Pool_A.234	Hepatoblast_II	0	0	4.55628	0	0	0	0	0
DB_HB008T_Pool_A.235	Hepatoblast_II	3.88308	0	4.74647	0	0	0	2.35278	0
DB_HB008T_Pool_A.237	Hepatoblast_II	4.43936	0	3.64308	0	0	0	0	0
DB_HB008T_Pool_A.238	Hepatoblast_II	2.42187	0	0	0	0	0	0	0
DB_HB008T_Pool_A.240	Hepatoblast_II	2.2058	0	3.22814	0	0	0	2.84229	0
DB_HB008T_Pool_A.241	Hepatoblast_II	3.84293	0	2.51895	0	0	0	2.51895	0
DB_HB008T_Pool_A.242	Hepatoblast_II	3.99566	0	2.45722	0	0	0	2.45722	0
DB_HB008T_Pool_A.243	Hepatoblast_II	2.34934	2.34934	2.9936	0	0	0	0	0
DB_HB008T_Pool_A.244	Hepatoblast_II	5.25832	4.28613	3.21466	0	0	0	0	0
DB_HB008T_Pool_A.245	Hepatoblast_II	4.57418	2.45625	3.10557	0	0	0	0	0
DB_HB008T_Pool_A.246	Hepatoblast_II	2.29301	3.32194	3.81823	0	2.29301	0	0	0
DB_HB008T_Pool_A.247	Hepatoblast_II	4.83152	0	0	0	0	0	2.35796	0
DB_HB008T_Pool_A.248	Hepatoblast_II	4.60418	0	0	0	0	0	0	0
DB_HB008T_Pool_A.249	Hepatoblast_II	0	0	4.036	0	0	0	0	0
DB_HB008T_Pool_A.250	Hepatoblast_II	3.2426	0	2.58777	0	0	0	0	0
DB_HB008T_Pool_A.251	Hepatoblast_II	2.23434	3.2589	2.23434	0	0	0	0	0
DB_HB008T_Pool_A.252	Hepatoblast_II	4.07895	0	3.40258	0	0	0	0	0
DB_HB008T_Pool_A.253	Hepatoblast_II	4.37877	0	3.15688	0	0	0	0	0
DB_HB008T_Pool_A.254	Hepatoblast_II	3.39792	2.36405	3.6772	0	0	0	0	0
DB_HB008T_Pool_A.255	Hepatoblast_II	0	0	4.59188	0	0	0	2.58098	0
DB_HB008T_Pool_A.256	Hepatoblast_II	3.65432	0	3.26171	0	0	0	0	0
DB_HB008T_Pool_A.257	Hepatoblast_II	2.89558	0	3.95665	0	0	0	0	0
DB_HB008T_Pool_A.258	Hepatoblast_II	0	3.24615	3.74129	0	0	0	2.22251	0
DB_HB008T_Pool_A.259	Hepatoblast_II	4.11009	0	2.56421	0	0	0	0	0
DB_HB008T_Pool_A.260	Hepatoblast_II	3.80676	0	4.48874	0	0	0	0	0
DB_HB008T_Pool_A.261	Hepatoblast_II	3.4991	2.45918	3.10863	0	0	0	0	0
DB_HB008T_Pool_A.262	Hepatoblast_II	4.36225	0	2.49006	0	0	0	0	0
DB_HB008T_Pool_A.263	Hepatoblast_II	0	0	0	0	0	0	0	0
DB_HB008T_Pool_A.264	Hepatoblast_II	0	0	2.66756	0	0	0	0	0
DB_HB008T_Pool_A.266	Hepatoblast_II	0	0	4.28663	0	0	0	0	0
DB_HB008T_Pool_A.267	Hepatoblast_II	4.20155	2.98553	2.98553	0	0	0	2.98553	0
DB_HB008T_Pool_A.268	Hepatoblast_II	4.75452	2.73362	3.39374	0	0	0	2.73362	0
DB_HB008T_Pool_A.269	Hepatoblast_II	3.71201	0	2.83171	0	0	0	0	0
DB_HB008T_Pool_A.271	Hepatoblast_II	4.90982	0	0	0	0	0	0	0
DB_HB008T_Pool_A.272	Hepatoblast_II	2.3979	0	2.3979	0	0	0	2.3979	0
DB_HB008T_Pool_A.274	Hepatoblast_II	5.17774	0	4.5763	0	0	0	0	0
DB_HB008T_Pool_A.275	Hepatoblast_II	4.71263	0	3.35292	0	0	0	0	0
DB_HB008T_Pool_A.277	Hepatoblast_II	5.38012	0	3.46148	0	0	0	0	0
DB_HB008T_Pool_A.279	Hepatoblast_II	3.47579	0	3.47579	0	0	0	0	0
DB_HB008T_Pool_A.280	Hepatoblast_II	4.29781	0	3.07848	0	0	0	0	0
DB_HB008T_Pool_A.281	Hepatoblast_II	3.75444	0	3.08443	0	0	0	0	0
DB_HB008T_Pool_A.282	Hepatoblast_II	3.66538	0	2.61669	0	0	0	0	0
DB_HB008T_Pool_A.283	Hepatoblast_II	4.20968	2.22914	2.22914	0	0	0	0	0
DB_HB008T_Pool_A.284	Hepatoblast_II	2.28267	0	2.28267	0	0	0	0	0
DB_HB008T_Pool_A.286	Hepatoblast_II	5.21998	0	2.36842	0	0	0	2.36842	0
DB_HB008T_Pool_A.287	Hepatoblast_II	2.60038	0	3.2557	0	0	0	2.60038	0
DB_HB008T_Pool_A.288	Hepatoblast_II	4.00699	0	2.67382	0	0	0	0	0
DB_HB008T_Pool_A.289	Hepatoblast_II	2.96436	0	0	0	0	0	2.32152	0
DB_HB008T_Pool_A.291	Hepatoblast_II	3.56682	2.52316	3.56682	0	0	0	2.52316	0
DB_HB008T_Pool_A.292	Hepatoblast_II	3.71618	0	0	0	0	0	0	0
DB_HB008T_Pool_A.293	Hepatoblast_II	4.12195	0	3.90285	0	0	0	3.22969	0
DB_HB008T_Pool_A.294	Hepatoblast_II	3.33317	0	0	0	0	0	0	0
DB_HB008T_Pool_A.295	Hepatoblast_II	3.00538	2.36056	2.36056	0	0	0	3.67345	0
DB_HB008T_Pool_A.296	Hepatoblast_II	4.30637	0	4.81179	0	0	0	0	0
DB_HB008T_Pool_A.297	Hepatoblast_II	2.78059	0	2.78059	0	0	0	0	0
DB_HB008T_Pool_A.298	Hepatoblast_II	0	0	4.15207	0	0	0	0	0
DB_HB008T_Pool_A.299	Hepatoblast_II	0	0	3.88169	0	0	0	0	0
DB_HB008T_Pool_A.300	Hepatoblast_II	3.68664	0	3.68664	0	0	0	3.68664	0
DB_HB008T_Pool_A.302	Hepatoblast_II	4.02617	0	3.35071	0	0	0	0	0
DB_HB008T_Pool_A.304	Hepatoblast_II	5.05056	0	3.34541	0	0	0	2.31492	0
DB_HB008T_Pool_A.305	Hepatoblast_II	2.60153	2.60153	4.61388	0	0	0	0	0
DB_HB008T_Pool_A.307	Hepatoblast_II	2.43034	0	4.6504	0	0	0	0	0
DB_HB008T_Pool_A.308	Hepatoblast_II	2.33827	0	2.33827	0	0	0	0	0
DB_HB008T_Pool_A.309	Hepatoblast_II	0	0	0	0	0	0	0	0
DB_HB008T_Pool_A.310	Hepatoblast_II	3.27385	2.61787	4.16717	0	0	0	0	0
DB_HB008T_Pool_A.311	Hepatoblast_II	4.16654	0	0	0	0	0	0	0
DB_HB008T_Pool_A.312	Hepatoblast_II	0	2.44367	4.75933	0	0	0	2.44367	0
DB_HB008T_Pool_A.313	Hepatoblast_II	3.44567	0	0	0	0	0	2.40888	0
DB_HB008T_Pool_A.314	Hepatoblast_II	4.60038	0	0	0	0	0	0	0
DB_HB008T_Pool_A.315	Hepatoblast_II	0	0	0	0	0	0	0	0
DB_HB008T_Pool_A.316	Hepatoblast_II	4.4144	0	3.73329	0	0	0	0	0
DB_HB008T_Pool_A.317	Hepatoblast_II	5.23755	0	0	0	0	0	0	0
DB_HB008T_Pool_A.318	Hepatoblast_II	4.62008	0	0	0	0	0	0	0
DB_HB008T_Pool_A.319	Hepatoblast_II	0	0	4.3444	0	0	0	0	0
DB_HB008T_Pool_A.321	Hepatoblast_II	2.72959	0	2.72959	0	0	0	2.72959	0
DB_HB008T_Pool_A.322	Hepatoblast_II	3.36498	0	4.0407	0	0	0	2.33321	0
DB_HB008T_Pool_A.323	Hepatoblast_II	0	0	3.47554	0	0	0	0	0
DB_HB008T_Pool_A.324	Hepatoblast_II	3.71944	2.40337	3.43981	0	0	0	0	0
DB_HB008T_Pool_A.325	Hepatoblast_II	0	0	2.79779	0	0	0	0	0
DB_HB008T_Pool_A.326	Hepatoblast_II	0	0	3.49341	0	0	0	0	0
DB_HB008T_Pool_A.327	Hepatoblast_II	2.5402	0	3.58482	0	0	0	0	0
DB_HB008T_Pool_A.328	Hepatoblast_II	3.87358	0	0	0	0	0	0	0
DB_HB008T_Pool_A.329	Hepatoblast_II	3.55574	0	3.83625	0	0	0	0	0
DB_HB008T_Pool_A.330	Hepatoblast_II	3.82669	0	3.82669	0	0	0	0	0
DB_HB008T_Pool_A.331	Hepatoblast_II	3.52007	0	2.47897	0	0	0	2.47897	0
DB_HB008T_Pool_A.332	Hepatoblast_II	0	0	2.95569	0	0	0	0	0
DB_HB008T_Pool_A.335	Hepatoblast_II	5.08569	2.59234	2.59234	0	0	0	2.59234	0
DB_HB008T_Pool_A.336	Hepatoblast_II	4.30757	0	2.96088	0	0	0	0	0
DB_HB008T_Pool_A.337	Hepatoblast_II	4.08372	2.37282	3.40727	0	0	0	2.37282	0
DB_HB008T_Pool_A.338	Hepatoblast_II	3.49186	3.49186	4.38972	0	0	0	0	0
DB_HB008T_Pool_A.339	Hepatoblast_II	3.82742	0	3.1558	0	0	0	0	0
DB_HB008T_Pool_A.341	Hepatoblast_II	3.44176	0	3.44176	0	0	0	0	0
DB_HB008T_Pool_A.342	Hepatoblast_II	4.9103	3.15473	2.50335	0	0	0	0	0
DB_HB008T_Pool_A.343	Hepatoblast_II	0	0	3.36229	0	0	0	0	0
DB_HB008T_Pool_A.344	Hepatoblast_II	2.6515	0	3.30873	0	0	0	0	0
DB_HB008T_Pool_A.345	Hepatoblast_II	5.43621	0	2.72692	0	0	0	0	0
DB_HB008T_Pool_A.346	Hepatoblast_II	2.46803	0	3.11787	0	0	0	0	0
DB_HB008T_Pool_A.348	Hepatoblast_II	4.51542	0	2.94881	0	0	0	0	0
DB_HB008T_Pool_A.349	Hepatoblast_II	2.57311	0	3.90048	0	0	0	0	0
DB_HB008T_Pool_A.350	Hepatoblast_II	2.47997	0	3.52113	0	0	0	3.13034	0
DB_HB008T_Pool_A.351	Hepatoblast_II	0	0	0	0	0	0	2.73631	0
DB_HB008T_Pool_A.352	Hepatoblast_II	4.58971	0	0	0	0	0	0	0
DB_HB008T_Pool_A.353	Hepatoblast_II	4.15721	0	0	0	0	0	0	0
DB_HB008T_Pool_A.354	Hepatoblast_II	4.50445	0	4.50445	0	0	0	0	0
DB_HB008T_Pool_A.355	Hepatoblast_II	0	0	2.89882	0	0	0	0	0
DB_HB008T_Pool_A.357	Hepatoblast_II	4.04841	2.50644	0	0	0	0	3.15796	0
DB_HB008T_Pool_A.358	Hepatoblast_II	4.02302	2.68903	2.68903	0	0	0	2.68903	0
DB_HB008T_Pool_A.359	Hepatoblast_II	3.85492	2.79779	0	0	0	0	0	0
DB_HB008T_Pool_A.361	Hepatoblast_II	3.3905	2.3571	2.3571	0	0	0	2.3571	0
DB_HB008T_Pool_A.363	Hepatoblast_II	3.46148	0	4.35876	0	0	0	2.79924	0
DB_HB008T_Pool_A.364	Hepatoblast_II	0	0	0	0	0	0	0	0
DB_HB008T_Pool_A.366	Hepatoblast_II	3.82376	0	4.79084	0	0	0	3.42916	0
DB_HB008T_Pool_A.367	Hepatoblast_II	3.64823	0	3.64823	0	0	0	2.60038	0
DB_HB008T_Pool_A.368	Hepatoblast_II	4.48548	0	3.2605	0	0	0	0	0
DB_HB008T_Pool_A.369	Hepatoblast_II	0	0	3.11994	0	0	0	0	0
DB_HB008T_Pool_A.370	Hepatoblast_II	4.15721	0	2.6085	0	0	0	2.6085	0
DB_HB008T_Pool_A.371	Hepatoblast_II	5.20248	0	0	0	0	0	0	0
DB_HB008T_Pool_A.372	Hepatoblast_II	3.42772	0	3.8223	0	0	0	0	0
DB_HB008T_Pool_A.373	Hepatoblast_II	4.32581	3.49599	0	0	0	0	2.45625	0
DB_HB008T_Pool_A.376	Hepatoblast_II	3.20553	0	0	0	0	0	0	0
DB_HB008T_Pool_A.377	Hepatoblast_II	3.84831	0	2.32069	0	0	0	0	0
DB_HB008T_Pool_A.378	Hepatoblast_II	0	0	4.1163	0	0	0	2.77776	0
DB_HB008T_Pool_A.379	Hepatoblast_II	0	0	4.35446	0	0	0	0	0
DB_HB008T_Pool_A.380	Hepatoblast_II	2.70842	0	4.04344	0	0	0	0	0
DB_HB008T_Pool_A.381	Hepatoblast_II	2.5776	3.23203	4.12434	0	0	0	0	0
DB_HB008T_Pool_A.383	Hepatoblast_II	5.29711	0	2.59692	0	0	0	0	0
DB_HB008T_Pool_A.385	Hepatoblast_II	3.01087	2.3658	3.39978	0	0	0	2.3658	0
DB_HB008T_Pool_A.386	Hepatoblast_II	2.83774	0	3.89653	0	0	0	0	0
DB_HB008T_Pool_A.387	Hepatoblast_II	2.49821	0	2.49821	0	0	0	2.49821	0
DB_HB008T_Pool_A.388	Hepatoblast_II	3.88285	3.21009	3.21009	0	0	0	4.28143	0
DB_HB008T_Pool_A.389	Hepatoblast_II	3.79288	0	3.12201	0	0	0	2.47199	0
DB_HB008T_Pool_A.390	Hepatoblast_II	4.99923	3.91402	2.85455	0	0	0	2.85455	0
DB_HB008T_Pool_A.392	Hepatoblast_II	2.79924	0	3.46148	0	0	0	2.79924	0
DB_HB008T_Pool_A.393	Hepatoblast_II	3.99461	0	3.49599	0	0	0	0	0
DB_HB008T_Pool_A.394	Hepatoblast_II	3.97827	0	4.52983	0	0	0	0	0
DB_HB008T_Pool_A.395	Hepatoblast_II	2.71894	0	3.37856	0	0	0	0	0
DB_HB008T_Pool_A.396	Hepatoblast_II	4.69771	2.57088	3.89811	0	0	0	0	0
DB_HB008T_Pool_A.397	Hepatoblast_II	4.50121	0	2.9352	0	0	0	0	0
DB_HB008T_Pool_A.398	Hepatoblast_II	2.5554	0	3.60085	0	0	0	0	0
DB_HB008T_Pool_A.399	Hepatoblast_II	0	0	4.55021	0	0	0	3.08244	0
DB_HB008T_Pool_A.400	Hepatoblast_II	3.11994	0	3.11994	0	0	0	0	0
DB_HB008T_Pool_A.401	Hepatoblast_II	3.52007	3.52007	2.47897	0	0	0	3.52007	0
DB_HB008T_Pool_A.402	Hepatoblast_II	0	0	3.4234	0	3.81794	0	0	0
DB_HB008T_Pool_A.404	Hepatoblast_II	4.81482	0	2.79058	0	0	0	0	0
DB_HB008T_Pool_A.405	Hepatoblast_II	3.70322	0	3.31	0	0	0	0	0
DB_HB008T_Pool_A.406	Hepatoblast_II	3.88091	0	4.16342	0	0	0	0	0
DB_HB008T_Pool_A.407	Hepatoblast_II	2.5565	0	3.21009	0	0	0	0	0
DB_HB008T_Pool_A.408	Hepatoblast_II	3.46298	0	4.14033	0	0	0	3.46298	0
DB_HB008T_Pool_A.409	Hepatoblast_II	2.34166	2.34166	0	0	0	0	0	0
DB_HB008T_Pool_A.410	Hepatoblast_II	2.69674	0	0	0	0	0	2.69674	0
DB_HB008T_Pool_A.411	Hepatoblast_II	0	0	2.58324	0	0	0	0	0
DB_HB008T_Pool_A.412	Hepatoblast_II	0	0	3.26171	0	0	0	0	0
DB_HB008T_Pool_A.413	Hepatoblast_II	4.22782	0	2.88435	0	0	0	2.88435	0
DB_HB008T_Pool_A.414	Hepatoblast_II	3.29863	0	4.37232	0	0	0	3.69171	0
DB_HB008T_Pool_A.415	Hepatoblast_II	2.65395	3.31128	3.70451	0	0	0	2.65395	0
DB_HB008T_Pool_A.416	Hepatoblast_II	0	0	2.7949	0	0	0	0	0
DB_HB008T_Pool_A.417	Hepatoblast_II	3.97493	0	3.47655	0	0	0	0	0
DB_HB008T_Pool_A.418	Hepatoblast_II	4.13155	2.58437	2.58437	0	0	0	0	0
DB_HB008T_Pool_A.419	Hepatoblast_II	5.7002	0	4.51823	0	0	0	2.63572	0
DB_HB008T_Pool_A.420	Hepatoblast_II	0	0	4.0742	0	0	0	0	0
DB_HB008T_Pool_A.422	Hepatoblast_II	3.75206	0	5.2739	0	0	0	0	0
DB_HB008T_Pool_A.423	Hepatoblast_II	2.86541	0	3.92531	0	0	0	0	0
DB_HB008T_Pool_A.424	Hepatoblast_II	2.75956	0	4.0972	0	0	0	0	0
DB_HB008T_Pool_A.425	Hepatoblast_II	4.35067	0	3.27753	0	0	0	0	0
DB_HB008T_Pool_A.427	Hepatoblast_II	3.61248	0	2.56643	0	0	0	2.56643	0
DB_HB008T_Pool_A.430	Hepatoblast_II	0	0	3.79784	0	0	0	0	0
DB_HB008T_Pool_A.431	Hepatoblast_II	3.8223	0	3.8223	0	0	0	2.76652	0
DB_HB008T_Pool_A.432	Hepatoblast_II	0	0	0	0	0	0	0	0
DB_HB008T_Pool_A.433	Hepatoblast_II	3.55684	0	3.16554	0	0	0	0	0
DB_HB008T_Pool_A.434	Hepatoblast_II	0	3.2581	0	0	0	0	0	0
DB_HB008T_Pool_A.435	Hepatoblast_II	3.57465	0	4.4058	0	0	0	0	0
DB_HB008T_Pool_A.436	Hepatoblast_II	5.04694	3.6207	3.3419	0	0	0	0	0
DB_HB008T_Pool_A.437	Hepatoblast_II	2.74581	0	0	0	0	0	0	0
DB_HB008T_Pool_A.438	Hepatoblast_II	2.50852	2.50852	4.05063	0	0	0	2.50852	0
DB_HB008T_Pool_A.440	Hepatoblast_II	3.72931	2.6776	0	0	0	0	0	0
DB_HB008T_Pool_A.441	Hepatoblast_II	4.03114	0	0	0	0	0	0	0
DB_HB008T_Pool_A.442	Hepatoblast_II	0	0	2.85147	0	0	0	3.51531	0
DB_HB008T_Pool_A.443	Hepatoblast_II	4.27139	0	2.7163	0	0	0	0	0
DB_HB008T_Pool_A.444	Hepatoblast_II	4.64415	0	0	0	0	0	0	0
DB_HB008T_Pool_A.445	Hepatoblast_II	2.97312	0	0	0	0	0	0	0
DB_HB008T_Pool_A.446	Hepatoblast_II	3.96423	0	0	0	0	0	0	0
DB_HB008T_Pool_A.448	Hepatoblast_II	0	2.81091	4.70388	0	0	0	0	0
DB_HB008T_Pool_A.449	Hepatoblast_II	3.64701	0	4.14736	0	0	0	0	0
DB_HB008T_Pool_A.451	Hepatoblast_II	0	0	0	0	0	0	0	0
DB_HB008T_Pool_A.452	Hepatoblast_II	5.27325	2.63452	3.9655	0	0	0	0	0
DB_HB008T_Pool_A.453	Hepatoblast_II	3.83996	2.78344	2.78344	0	0	0	0	0
DB_HB008T_Pool_A.454	Hepatoblast_II	3.39235	0	2.73228	0	0	0	0	0
DB_HB008T_Pool_A.455	Hepatoblast_II	4.16031	0	3.87782	0	0	0	0	0
DB_HB008T_Pool_A.456	Hepatoblast_II	2.84687	0	3.51058	0	0	0	3.51058	0
DB_HB008T_Pool_A.457	Hepatoblast_II	5.29872	2.79202	2.79202	0	0	0	2.79202	0
DB_HB008T_Pool_A.458	Hepatoblast_II	5.28523	0	2.85455	0	0	0	0	0
DB_HB008T_Pool_A.459	Hepatoblast_II	4.38345	0	2.82273	0	0	0	0	0
DB_HB008T_Pool_A.460	Hepatoblast_II	3.49651	0	0	0	0	0	0	0
DB_HB008T_Pool_A.461	Hepatoblast_II	4.04758	0	4.04758	0	0	0	2.71235	0
DB_HB008T_Pool_A.462	Hepatoblast_II	0	0	4.86322	0	0	0	0	0
DB_HB008T_Pool_A.464	Hepatoblast_II	2.98375	0	4.04804	0	0	0	2.98375	0
DB_HB008T_Pool_A.465	Hepatoblast_II	3.70194	0	4.38267	0	0	0	0	0
DB_HB008T_Pool_A.466	Hepatoblast_II	3.22504	0	2.57088	0	0	0	2.57088	0
DB_HB008T_Pool_A.467	Hepatoblast_II	4.78658	3.31128	3.98602	0	0	0	0	0
DB_HB008T_Pool_A.468	Hepatoblast_II	0	0	4.31361	0	0	0	0	0
DB_HB008T_Pool_A.469	Hepatoblast_II	3.09444	3.09444	0	0	0	0	0	0
DB_HB008T_Pool_A.470	Hepatoblast_II	4.58586	0	2.69932	0	0	0	0	0
DB_HB008T_Pool_A.472	Hepatoblast_II	2.62497	0	0	0	0	0	0	0
DB_HB008T_Pool_A.473	Hepatoblast_II	2.74445	0	0	0	0	0	0	0
DB_HB008T_Pool_A.475	Hepatoblast_II	2.6515	0	0	0	0	0	0	0
DB_HB008T_Pool_A.476	Hepatoblast_II	4.44661	0	4.11482	0	0	0	0	0
DB_HB008T_Pool_A.477	Hepatoblast_II	3.21811	2.56421	0	0	0	0	0	0
DB_HB008T_Pool_A.478	Hepatoblast_II	4.12554	3.23319	0	0	0	0	0	0
DB_HB008T_Pool_A.479	Hepatoblast_II	4.69056	0	0	0	0	0	0	0
DB_HB008T_Pool_A.480	Hepatoblast_II	4.11334	0	0	0	0	0	0	0
DB_HB008T_Pool_A.481	Hepatoblast_II	2.72558	0	0	0	0	0	0	0
DB_HB008T_Pool_A.482	Hepatoblast_II	3.29989	3.69298	3.97442	0	0	0	2.64297	0
DB_HB008T_Pool_A.484	Hepatoblast_II	4.59659	2.47697	3.79819	0	0	0	3.51795	0
DB_HB008T_Pool_A.485	Hepatoblast_II	2.49209	0	3.14299	0	0	0	3.53396	0
DB_HB008T_Pool_A.486	Hepatoblast_II	3.67783	0	3.67783	0	0	0	0	0
DB_HB008T_Pool_A.487	Hepatoblast_II	3.29989	0	0	0	0	0	0	0
DB_HB008T_Pool_A.489	Hepatoblast_II	4.68169	0	2.9352	0	0	0	0	0
DB_HB008T_Pool_A.490	Hepatoblast_II	2.98732	0	4.05174	0	0	0	0	0
DB_HB008T_Pool_A.491	Hepatoblast_II	0	0	0	0	0	0	2.5565	0
DB_HB008T_Pool_A.493	Hepatoblast_II	2.69803	0	3.35693	0	0	0	0	0
DB_HB008T_Pool_A.494	Hepatoblast_II	0	0	4.06995	0	0	0	0	0
DB_HB008T_Pool_A.495	Hepatoblast_II	3.79076	0	3.79076	0	0	0	0	0
DB_HB008T_Pool_A.496	Hepatoblast_II	4.16187	2.82125	2.82125	0	0	0	2.82125	0
DB_HB008T_Pool_A.497	Hepatoblast_II	3.71748	3.71748	0	0	0	0	2.66632	0
DB_HB008T_Pool_A.498	Hepatoblast_II	5.35645	0	3.37175	0	0	0	3.37175	0
DB_HB008T_Pool_A.499	Hepatoblast_II	6.09325	0	2.53591	0	0	0	0	0
DB_HB008T_Pool_A.500	Hepatoblast_II	3.6278	0	0	0	0	0	2.96088	0
DB_HB008T_Pool_A.503	Hepatoblast_II	4.03659	0	3.75478	0	0	0	0	0
DB_HB008T_Pool_A.504	Hepatoblast_II	0	0	4.67465	0	0	0	0	0
DB_HB008T_Pool_A.505	Hepatoblast_II	2.82721	2.82721	2.82721	0	0	0	0	0
DB_HB008T_Pool_A.506	Hepatoblast_II	3.82669	0	0	0	0	0	0	0
DB_HB008T_Pool_A.507	Hepatoblast_II	3.26898	0	3.66168	0	0	0	0	0
DB_HB008T_Pool_A.508	Hepatoblast_II	4.50121	2.9352	2.9352	0	0	0	2.9352	0
DB_HB008T_Pool_A.509	Hepatoblast_II	3.68159	0	2.63212	0	0	0	0	0
DB_HB008T_Pool_A.510	Hepatoblast_II	0	3.29863	0	0	0	0	0	0
DB_HB008T_Pool_A.511	Hepatoblast_II	4.76456	0	4.0799	0	0	0	0	0
DB_HB008T_Pool_A.512	Hepatoblast_II	2.91683	2.91683	4.48201	0	0	0	3.58255	0
DB_HB008T_Pool_A.513	Hepatoblast_II	4.3444	0	0	0	0	0	0	0
DB_HB008T_Pool_A.514	Hepatoblast_II	0	0	3.61189	0	0	0	0	0
DB_HB008T_Pool_A.515	Hepatoblast_II	3.60317	0	4.2826	0	0	0	0	0
DB_HB008T_Pool_A.516	Hepatoblast_II	0	0	0	0	0	0	0	0
DB_HB008T_Pool_A.517	Hepatoblast_II	3.52806	0	3.52806	0	0	0	0	0
DB_HB008T_Pool_A.519	Hepatoblast_II	4.11186	0	0	0	0	0	0	0
DB_HB008T_Pool_A.520	Hepatoblast_II	2.60385	0	3.2593	0	0	0	0	0
DB_HB008T_Pool_A.521	Hepatoblast_II	4.34515	0	3.44813	0	0	0	0	0
DB_HB008T_Pool_A.522	Hepatoblast_II	4.16218	0	3.94292	0	0	0	0	0
DB_HB008T_Pool_A.523	Hepatoblast_II	3.55244	0	3.94831	0	0	0	0	0
DB_HB008T_Pool_A.524	Hepatoblast_II	3.03129	0	0	0	0	0	0	0
DB_HB008T_Pool_A.525	Hepatoblast_II	3.61834	0	3.2262	0	0	0	0	0
DB_HB008T_Pool_A.526	Hepatoblast_II	3.03129	0	0	0	0	0	0	0
DB_HB008T_Pool_A.527	Hepatoblast_II	5.43722	2.67131	3.72272	0	0	0	0	0
DB_HB008T_Pool_A.528	Hepatoblast_II	0	0	2.83472	0	0	0	2.83472	0
DB_HB008T_Pool_A.530	Hepatoblast_II	3.44371	0	2.78201	0	0	0	0	0
DB_HB008T_Pool_A.531	Hepatoblast_II	4.36718	3.01824	4.36718	0	0	0	0	0
DB_HB008T_Pool_A.532	Hepatoblast_II	4.5226	0	0	0	0	0	2.95569	0
DB_HB008T_Pool_A.533	Hepatoblast_II	2.88435	0	2.88435	0	0	0	0	0
DB_HB008T_Pool_A.534	Hepatoblast_II	4.40238	0	0	0	0	0	2.84077	0
DB_HB008T_Pool_A.535	Hepatoblast_II	4.20155	0	4.42169	0	0	0	0	0
DB_HB008T_Pool_A.537	Hepatoblast_II	3.34894	2.69031	3.74263	0	0	0	0	0
DB_HB008T_Pool_A.538	Hepatoblast_II	2.72027	0	0	0	0	0	2.72027	0
DB_HB008T_Pool_A.539	Hepatoblast_II	5.46598	0	2.95052	0	0	0	0	0
DB_HB008T_Pool_A.540	Hepatoblast_II	0	0	2.71762	0	0	0	0	0
DB_HB008T_Pool_A.541	Hepatoblast_II	0	0	3.58425	0	0	0	0	0
DB_HB008T_Pool_A.542	Hepatoblast_II	4.05359	0	0	0	0	0	0	0
DB_HB008T_Pool_A.543	Hepatoblast_II	4.61089	2.72292	3.38268	0	0	0	0	0
DB_HB008T_Pool_A.544	Hepatoblast_II	2.45236	0	3.10151	0	0	0	0	0
DB_HB008T_Pool_A.545	Hepatoblast_II	0	2.62854	3.67783	0	0	0	3.95917	0
DB_HB008T_Pool_A.546	Hepatoblast_II	5.89384	0	0	0	0	0	0	0
DB_HB008T_Pool_A.547	Hepatoblast_II	0	0	0	0	0	0	0	0
DB_HB008T_Pool_A.548	Hepatoblast_II	2.66259	2.66259	3.71357	0	0	0	0	0
DB_HB008T_Pool_A.549	Hepatoblast_II	2.85609	0	3.52007	0	0	0	0	0
DB_HB008T_Pool_A.550	Hepatoblast_II	0	0	2.5587	0	0	0	0	0
DB_HB008T_Pool_A.551	Hepatoblast_II	3.22969	0	3.62188	0	0	0	0	0
DB_HB008T_Pool_A.552	Hepatoblast_II	4.24123	0	2.51895	0	0	0	0	0
DB_HB008T_Pool_A.553	Hepatoblast_II	2.69159	0	2.69159	0	0	0	0	0
DB_HB008T_Pool_A.554	Hepatoblast_II	2.50748	0	4.381	0	0	0	0	0
DB_HB008T_Pool_A.555	Hepatoblast_II	4.02978	0	0	0	0	0	2.69545	0
DB_HB008T_Pool_A.556	Hepatoblast_II	5.25122	0	2.55431	0	0	0	2.55431	0
DB_HB008T_Pool_A.557	Hepatoblast_II	2.82422	2.82422	3.48724	0	0	0	0	0
DB_HB008T_Pool_A.560	Hepatoblast_II	0	0	3.42484	0	0	0	3.42484	0
DB_HB008T_Pool_A.561	Hepatoblast_II	2.78344	0	3.83996	0	0	0	0	0
DB_HB008T_Pool_A.563	Hepatoblast_II	3.6531	3.2605	2.60501	0	0	0	0	0
DB_HB008T_Pool_A.564	Hepatoblast_II	2.70973	0	4.26446	0	0	0	2.70973	0
DB_HB008T_Pool_A.565	Hepatoblast_II	3.23086	0	3.62306	0	0	0	2.57647	0
DB_HB008T_Pool_A.566	Hepatoblast_II	4.93626	0	4.13427	0	0	0	0	0
DB_HB008T_Pool_A.567	Hepatoblast_II	2.5565	2.5565	3.88285	0	0	0	0	0
DB_HB008T_Pool_A.569	Hepatoblast_II	2.9963	0	2.9963	0	0	0	0	0
DB_HB008T_Pool_A.570	Hepatoblast_II	2.8036	0	2.8036	0	0	0	0	0
DB_HB008T_Pool_A.571	Hepatoblast_II	4.52466	0	4.37232	0	0	0	2.64175	0
DB_HB008T_Pool_A.574	Hepatoblast_II	0	3.46448	4.54201	0	0	0	0	0
DB_HB008T_Pool_A.576	Hepatoblast_II	3.87012	0	4.15258	0	0	0	0	0
DB_HB008T_Pool_A.577	Hepatoblast_II	3.77537	2.72159	0	0	0	0	0	0
DB_HB008T_Pool_A.578	Hepatoblast_II	2.89075	0	0	0	0	0	0	0
DB_HB008T_Pool_A.579	Hepatoblast_II	4.20155	0	3.91884	0	0	0	0	0
DB_HB008T_Pool_A.581	Hepatoblast_II	2.64783	0	3.69809	0	0	0	0	0
DB_HB008T_Pool_A.583	Hepatoblast_II	0	0	4.29323	0	0	0	0	0
DB_HB008T_Pool_A.584	Hepatoblast_II	4.47341	2.90859	0	0	0	0	0	0
DB_HB008T_Pool_A.585	Hepatoblast_II	2.49514	3.5372	3.14617	0	0	0	0	0
DB_HB008T_Pool_A.586	Hepatoblast_II	0	0	3.36768	0	0	0	0	0
DB_HB008T_Pool_A.587	Hepatoblast_II	0	0	0	0	0	0	0	0
DB_HB008T_Pool_A.588	Hepatoblast_II	2.92513	0	2.92513	0	0	0	2.92513	0
DB_HB008T_Pool_A.589	Hepatoblast_II	0	0	0	0	0	0	0	0
DB_HB008T_Pool_A.590	Hepatoblast_II	3.86401	0	0	0	0	0	3.46899	0
DB_HB008T_Pool_A.591	Hepatoblast_II	0	3.93183	2.87168	0	0	0	0	0
DB_HB008T_Pool_A.592	Hepatoblast_II	4.90982	0	4.07231	0	0	0	4.07231	0
DB_HB008T_Pool_A.593	Hepatoblast_II	0	2.89558	0	0	0	0	2.89558	0
DB_HB008T_Pool_A.594	Hepatoblast_II	3.34234	0	2.68393	0	0	0	2.68393	0
DB_HB008T_Pool_A.595	Hepatoblast_II	3.30241	0	0	0	0	0	0	0
DB_HB008T_Pool_A.596	Hepatoblast_II	2.98197	0	2.98197	0	0	0	0	0
DB_HB008T_Pool_A.597	Hepatoblast_II	4.85416	0	4.70131	0	0	0	0	0
DB_HB008T_Pool_A.599	Hepatoblast_II	0	2.93858	3.6049	0	0	0	2.93858	0
DB_HB008T_Pool_A.600	Hepatoblast_II	0	0	3.77954	0	0	0	2.72558	0
DB_HB008T_Pool_A.601	Hepatoblast_II	5.07924	0	3.79642	0	0	0	3.79642	0
DB_HB008T_Pool_A.602	Hepatoblast_II	3.62661	2.57985	3.23437	0	0	0	0	0
DB_HB008T_Pool_A.603	Hepatoblast_II	0	0	3.68854	0	0	0	3.68854	0
DB_HB008T_Pool_A.605	Hepatoblast_II	3.40775	0	4.76889	0	0	0	2.74718	0
DB_HB008T_Pool_A.606	Hepatoblast_II	2.91188	0	0	0	0	0	0	0
DB_HB008T_Pool_A.607	Hepatoblast_II	3.69937	0	0	0	0	0	0	0
DB_HB008T_Pool_A.608	Hepatoblast_II	4.37877	0	3.02941	0	0	0	3.02941	0
DB_HB008T_Pool_A.609	Hepatoblast_II	3.70709	0	4.7892	0	0	0	2.65641	0
DB_HB008T_Pool_A.610	Hepatoblast_II	2.84077	0	3.5043	0	0	0	0	0
DB_HB008T_Pool_A.611	Hepatoblast_II	0	0	3.37856	0	0	0	0	0
DB_HB008T_Pool_A.612	Hepatoblast_II	0	0	2.74309	0	0	0	0	0
DB_HB008T_Pool_A.613	Hepatoblast_II	0	2.78772	3.4496	0	0	0	0	0
DB_HB008T_Pool_A.614	Hepatoblast_II	3.31766	3.31766	2.66011	0	0	0	0	0
DB_HB008T_Pool_A.615	Hepatoblast_II	4.21788	0	4.21788	0	0	0	0	0
DB_HB008T_Pool_A.616	Hepatoblast_II	4.31848	0	2.76095	0	0	0	0	0
DB_HB008T_Pool_A.618	Hepatoblast_II	3.70194	0	3.98343	0	0	0	0	0
DB_HB008T_Pool_A.619	Hepatoblast_II	2.88914	0	2.88914	0	0	0	0	0
DB_HB008T_Pool_A.620	Hepatoblast_II	4.00832	0	2.94539	0	0	0	0	0
DB_HB008T_Pool_A.621	Hepatoblast_II	2.87958	0	3.54424	0	0	0	0	0
DB_HB008T_Pool_A.622	Hepatoblast_II	3.87936	0	3.48418	0	0	0	2.82125	0
DB_HB008T_Pool_A.623	Hepatoblast_II	0	0	3.03129	0	0	0	3.70001	0
DB_HB008T_Pool_A.625	Hepatoblast_II	3.34365	0	2.6852	0	0	0	0	0
DB_HB008T_Pool_A.627	Hepatoblast_II	4.00302	0	2.94028	0	0	0	0	0
DB_HB008T_Pool_A.628	Hepatoblast_II	5.54642	0	2.72027	0	0	0	0	0
DB_HB008T_Pool_A.629	Hepatoblast_II	0	0	2.8623	0	0	0	2.8623	0
DB_HB008T_Pool_A.630	Hepatoblast_II	2.87168	0	3.53612	0	0	0	3.53612	0
DB_HB008T_Pool_A.632	Hepatoblast_II	4.78789	0	0	0	0	0	0	0
DB_HB008T_Pool_A.633	Hepatoblast_II	0	0	0	0	0	0	2.78772	0
DB_HB008T_Pool_A.634	Hepatoblast_II	4.35383	3.00538	3.00538	0	0	0	0	0
DB_HB008T_Pool_A.635	Hepatoblast_II	2.64661	0	0	0	0	0	0	0
DB_HB008T_Pool_A.636	Hepatoblast_II	0	0	3.84891	0	0	0	0	0
DB_HB008T_Pool_A.638	Hepatoblast_II	2.66632	0	2.66632	0	0	0	0	0
DB_HB008T_Pool_A.639	Hepatoblast_II	4.43478	3.53612	4.21459	0	0	0	3.53612	0
DB_HB008T_Pool_A.640	Hepatoblast_II	3.77954	2.72558	4.0615	0	0	0	2.72558	0
DB_HB008T_Pool_A.643	Hepatoblast_II	4.25311	2.90859	2.90859	0	0	0	0	0
DB_HB008T_Pool_A.644	Hepatoblast_II	2.84993	2.84993	3.51373	0	0	0	0	0
DB_HB008T_Pool_A.645	Hepatoblast_II	0	0	4.36718	0	0	0	3.01824	0
DB_HB008T_Pool_A.646	Hepatoblast_II	4.29323	0	4.69413	0	0	0	0	0
DB_HB008T_Pool_A.647	Hepatoblast_II	0	0	3.41199	0	0	0	0	0
DB_HB008T_Pool_A.649	Hepatoblast_II	3.8136	2.75818	2.75818	0	0	0	0	0
DB_HB008T_Pool_A.650	Hepatoblast_II	0	0	3.52326	0	0	0	0	0
DB_HB008T_Pool_A.651	Hepatoblast_II	3.63137	0	3.63137	0	0	0	0	0
DB_HB008T_Pool_A.653	Hepatoblast_II	3.88285	0	3.21009	0	0	0	0	0
DB_HB008T_Pool_A.654	Hepatoblast_II	2.76512	0	4.50298	0	0	0	0	0
DB_HB008T_Pool_A.656	Hepatoblast_II	0	0	4.65702	0	0	0	3.42772	0
DB_HB008T_Pool_A.657	Hepatoblast_II	2.9352	2.9352	0	0	0	0	0	0
DB_HB008T_Pool_A.658	Hepatoblast_II	3.56403	0	4.64358	0	0	0	0	0
DB_HB008T_Pool_A.660	Hepatoblast_II	4.82243	0	0	0	0	0	0	0
DB_HB008T_Pool_A.661	Hepatoblast_II	0	2.85609	3.91562	0	0	0	0	0
DB_HB008T_Pool_A.662	Hepatoblast_II	4.19348	0	0	0	0	0	2.85147	0
DB_HB008T_Pool_A.663	Hepatoblast_II	0	0	3.50586	0	0	0	0	0
DB_HB008T_Pool_B.1	Hepatoblast_II	3.30283	2.91559	4.2604	0	1.15765	0	2.0212	0
DB_HB008T_Pool_B.2	Hepatoblast_II	3.50725	2.78665	4.09439	0	0	0	2.66188	0
DB_HB008T_Pool_B.3	Hepatoblast_II	4.38052	2.1847	2.81995	0	0	0	1.93384	0
DB_HB008T_Pool_B.4	Hepatoblast_II	2.46074	1.14508	2.77252	0	0	0	0	0
DB_HB008T_Pool_B.5	Hepatoblast_II	2.82927	1.09582	4.39031	0	0	0	0	0
DB_HB008T_Pool_B.6	Hepatoblast_II	3.64357	1.35162	3.5657	0	0	0	2.26083	0
DB_HB008T_Pool_B.7	Hepatoblast_II	3.67908	2.76317	1.37877	0	0	0	2.29355	0
DB_HB008T_Pool_B.8	Hepatoblast_II	3.45486	2.68266	3.21253	0	1.48297	0	2.41752	0
DB_HB008T_Pool_B.10	Hepatoblast_II	1.38975	1.94986	4.20923	0	0	0	1.38975	0
DB_HB008T_Pool_B.11	Hepatoblast_II	2.94758	0	0	0	0	0	0	0
DB_HB008T_Pool_B.12	Hepatoblast_II	2.06322	0	2.06322	0	0	0	1.71934	0
DB_HB008T_Pool_B.13	Hepatoblast_II	3.55343	2.41411	3.64613	0	1.48008	0	0	0
DB_HB008T_Pool_B.15	Hepatoblast_II	2.54074	1.36667	3.58538	0	0	0	2.91959	0
DB_HB008T_Pool_B.16	Hepatoblast_II	2.63964	2.01544	3.68949	0	0	0	0	0
DB_HB008T_Pool_B.18	Hepatoblast_II	2.9383	1.94036	3.88547	0	0	0	1.94036	0
DB_HB008T_Pool_B.19	Hepatoblast_II	2.94949	2.10882	3.12305	0	0	0	2.73936	0
DB_HB008T_Pool_B.20	Hepatoblast_II	4.48982	0	1.54139	0	0	0	0	0
DB_HB008T_Pool_B.21	Hepatoblast_II	2.84565	2.01291	3.16538	0	0	0	2.37282	0
DB_HB008T_Pool_B.23	Hepatoblast_II	4.44871	1.4772	2.67571	0	0	0	0	0
DB_HB008T_Pool_B.24	Hepatoblast_II	1.59269	0	0	0	0	0	0	0
DB_HB008T_Pool_B.25	Hepatoblast_II	3.5043	2.46408	3.39027	0	0	0	2.73026	0
DB_HB008T_Pool_B.26	Hepatoblast_II	3.27858	0	3.88008	0	0	0	1.5365	0
DB_HB008T_Pool_B.30	Hepatoblast_II	2.8527	3.17255	2.64388	0	0	0	3.17255	0
DB_HB008T_Pool_B.31	Hepatoblast_II	4.60462	0	3.70322	0	0	0	2.02766	0
DB_HB008T_Pool_B.32	Hepatoblast_II	3.79571	0	1.53165	0	0	0	0	0
DB_HB008T_Pool_B.33	Hepatoblast_II	4.26446	0	2.70973	0	0	0	2.70973	0
DB_HB008T_Pool_B.35	Hepatoblast_II	2.90402	1.49278	4.38624	0	0	0	1.49278	0
DB_HB008T_Pool_B.36	Hepatoblast_II	4.08868	0	3.66246	0	0	0	0	0
DB_HB008T_Pool_B.37	Hepatoblast_II	3.50202	3.19481	3.30803	0	0	1.36754	2.92069	0
DB_HB008T_Pool_B.38	Hepatoblast_II	3.7222	1.85328	3.65493	0	2.20509	0	2.98732	0
DB_HB008T_Pool_B.39	Hepatoblast_II	4.12643	1.43704	3.28338	0	0	0	1.43704	0
DB_HB008T_Pool_B.40	Hepatoblast_II	4.19698	2.53022	3.67683	0	0	0	2.1638	0
DB_HB008T_Pool_B.42	Hepatoblast_II	3.38176	2.99315	4.45745	0	0	0	0	0
DB_HB008T_Pool_B.43	Hepatoblast_II	2.63733	0	4.25141	0	0	0	2.26701	0
DB_HB008T_Pool_B.44	Hepatoblast_II	2.96002	1.96001	2.96002	0	0	0	0	0
DB_HB008T_Pool_B.45	Hepatoblast_II	3.76662	0	3.19717	0	0	0	0	0
DB_HB008T_Pool_B.46	Hepatoblast_II	3.16849	0	2.37577	0	0	0	0	0
DB_HB008T_Pool_B.47	Hepatoblast_II	2.34549	2.34549	3.77214	0	0	0	0	0
DB_HB008T_Pool_B.48	Hepatoblast_II	2.79924	1.58063	2.53164	0	0	0	1.58063	0
DB_HB008T_Pool_B.50	Hepatoblast_II	3.48615	2.30714	2.94924	0	0	0	0	0
DB_HB008T_Pool_B.51	Hepatoblast_II	4.25782	0	3.57873	0	0	0	0	0
DB_HB008T_Pool_B.52	Hepatoblast_II	4.5208	2.59501	3.25012	0	0	0	0	0
DB_HB008T_Pool_B.53	Hepatoblast_II	5.22884	0	3.85849	0	0	0	2.24445	0
DB_HB008T_Pool_B.54	Hepatoblast_II	0	1.77692	4.64577	0	0	0	1.77692	0
DB_HB008T_Pool_B.56	Hepatoblast_II	3.36444	0	3.54098	0	0	0	0	0
DB_HB008T_Pool_B.57	Hepatoblast_II	3.93712	0	2.16722	0	0	0	1.58247	0
DB_HB008T_Pool_B.58	Hepatoblast_II	5.59695	3.61893	3.51654	0	0	0	0	0
DB_HB008T_Pool_B.59	Hepatoblast_II	2.88914	2.88914	5.03566	0	0	0	0	0
DB_HB008T_Pool_B.60	Hepatoblast_II	3.72338	2.04563	3.44371	0	0	0	1.47408	0
DB_HB008T_Pool_B.61	Hepatoblast_II	3.16391	0	1.89698	0	0	0	1.89698	0
DB_HB008T_Pool_B.62	Hepatoblast_II	3.41483	1.64898	3.26614	0	0	0	2.24107	0
DB_HB008T_Pool_B.63	Hepatoblast_II	0	1.65068	3.09343	0	0	0	0	0
DB_HB008T_Pool_B.64	Hepatoblast_II	1.60752	0	4.2881	0	0	0	3.04224	0
DB_HB008T_Pool_B.65	Hepatoblast_II	2.45722	2.72325	3.59935	0	1.51676	0	2.93318	0
DB_HB008T_Pool_B.67	Hepatoblast_II	4.83116	0	4.3027	0	0	0	0	0
DB_HB008T_Pool_B.68	Hepatoblast_II	2.23062	0	1.63954	0	0	0	0	0
DB_HB008T_Pool_B.70	Hepatoblast_II	3.62227	2.57572	2.57572	0	0	0	2.2076	0
DB_HB008T_Pool_B.71	Hepatoblast_II	3.99172	0	3.38839	0	0	0	0	0
DB_HB008T_Pool_B.72	Hepatoblast_II	4.27558	0	2.66011	0	0	0	2.28902	0
DB_HB008T_Pool_B.73	Hepatoblast_II	3.48061	0	3.30443	0	0	0	0	0
DB_HB008T_Pool_B.76	Hepatoblast_II	4.33156	0	2.87247	0	0	0	1.6429	0
DB_HB008T_Pool_B.79	Hepatoblast_II	4.36932	0	2.63893	0	0	0	1.67387	0
DB_HB008T_Pool_B.80	Hepatoblast_II	2.59635	0	4.1443	0	0	0	2.59635	0
DB_HB008T_Pool_B.81	Hepatoblast_II	2.3047	0	3.48352	0	0	0	1.70667	0
DB_HB008T_Pool_B.82	Hepatoblast_II	0	2.64337	3.12534	0	1.67775	1.67775	2.64337	0
DB_HB008T_Pool_B.83	Hepatoblast_II	3.56029	2.62576	3.43081	0	0	0	2.25585	0
DB_HB008T_Pool_B.84	Hepatoblast_II	3.33709	2.30714	1.70889	0	0	0	2.67886	0
DB_HB008T_Pool_B.85	Hepatoblast_II	2.86178	2.48449	4.48819	0	0	0	1.87142	0
DB_HB008T_Pool_B.86	Hepatoblast_II	3.28369	0	3.67658	0	0	0	1.66373	0
DB_HB008T_Pool_B.87	Hepatoblast_II	1.73263	2.33321	3.64399	0	0	0	2.33321	0
DB_HB008T_Pool_B.88	Hepatoblast_II	4.35699	0	3.10884	0	0	0	2.25738	0
DB_HB008T_Pool_B.89	Hepatoblast_II	3.42299	2.61826	1.6558	0	0	0	0	0
DB_HB008T_Pool_B.90	Hepatoblast_II	2.98197	0	2.33827	0	0	0	2.71104	0
DB_HB008T_Pool_B.91	Hepatoblast_II	4.04319	0	2.78963	0	0	0	0	0
DB_HB008T_Pool_B.92	Hepatoblast_II	3.16055	0	2.6776	0	0	0	1.70778	0
DB_HB008T_Pool_B.93	Hepatoblast_II	2.78736	0	0	0	0	0	1.5706	0
DB_HB008T_Pool_B.94	Hepatoblast_II	4.05134	1.61619	3.50469	0	0	0	1.61619	0
DB_HB008T_Pool_B.95	Hepatoblast_II	3.9454	2.24596	2.61552	0	0	0	0	0
DB_HB008T_Pool_B.96	Hepatoblast_II	3.80068	0	3.62282	0	0	0	2.11488	0
DB_HB008T_Pool_B.97	Hepatoblast_II	3.97784	0	3.30325	0	0	0	2.64621	0
DB_HB008T_Pool_B.98	Hepatoblast_II	4.21662	0	3.07061	0	0	0	2.42281	0
DB_HB008T_Pool_B.99	Hepatoblast_II	3.88682	1.75363	1.75363	0	0	0	2.35623	0
DB_HB008T_Pool_B.100	Hepatoblast_II	3.20838	0	1.93654	0	0	0	0	0
DB_HB008T_Pool_B.101	Hepatoblast_II	3.31715	1.84314	3.10303	0	0	0	0	0
DB_HB008T_Pool_B.102	Hepatoblast_II	3.45298	2.64702	2.27637	0	0	0	0	0
DB_HB008T_Pool_B.103	Hepatoblast_II	2.24672	2.24672	4.1655	0	0	0	1.65409	0
DB_HB008T_Pool_B.104	Hepatoblast_II	2.92097	0	0	0	0	0	0	0
DB_HB008T_Pool_B.105	Hepatoblast_II	4.32336	0	3.57626	0	0	0	1.78554	0
DB_HB008T_Pool_B.106	Hepatoblast_II	4.16915	2.45187	3.49135	0	0	0	1.84135	0
DB_HB008T_Pool_B.107	Hepatoblast_II	3.91635	2.29743	1.70006	0	0	0	0	0
DB_HB008T_Pool_B.108	Hepatoblast_II	3.41815	1.77814	3.91578	0	0	0	0	0
DB_HB008T_Pool_B.109	Hepatoblast_II	5.48827	0	3.08842	0	0	0	2.43984	0
DB_HB008T_Pool_B.110	Hepatoblast_II	3.14468	1.69423	1.69423	0	0	0	0	0
DB_HB008T_Pool_B.111	Hepatoblast_II	4.46121	0	3.88262	0	0	0	0	0
DB_HB008T_Pool_B.112	Hepatoblast_II	3.30367	2.64661	2.85548	0	0	0	2.38228	0
DB_HB008T_Pool_B.113	Hepatoblast_II	3.81988	1.7843	1.7843	0	0	0	1.7843	0
DB_HB008T_Pool_B.115	Hepatoblast_II	1.49385	1.49385	1.49385	0	0	0	1.49385	0
DB_HB008T_Pool_B.116	Hepatoblast_II	4.89606	0	4.41123	0	0	0	0	0
DB_HB008T_Pool_B.117	Hepatoblast_II	3.18199	0	0	0	0	0	0	0
DB_HB008T_Pool_B.118	Hepatoblast_II	3.50586	2.46556	3.65572	0	0	0	1.85396	0
DB_HB008T_Pool_B.119	Hepatoblast_II	2.82472	0	0	0	0	0	0	0
DB_HB008T_Pool_B.120	Hepatoblast_II	2.44127	0	3.76005	0	0	0	0	0
DB_HB008T_Pool_B.121	Hepatoblast_II	4.19261	1.79426	4.6181	0	0	0	1.79426	0
DB_HB008T_Pool_B.122	Hepatoblast_II	3.8353	0	3.50743	0	0	0	2.63512	0
DB_HB008T_Pool_B.123	Hepatoblast_II	0	0	0	0	0	0	0	0
DB_HB008T_Pool_B.124	Hepatoblast_II	3.3134	2.656	4.20761	0	0	0	0	0
DB_HB008T_Pool_B.125	Hepatoblast_II	3.48081	0	4.4172	0	0	0	2.9903	0
DB_HB008T_Pool_B.126	Hepatoblast_II	1.91255	0	1.91255	0	0	0	0	0
DB_HB008T_Pool_B.128	Hepatoblast_II	4.44456	2.7913	2.7913	0	0	0	0	0
DB_HB008T_Pool_B.129	Hepatoblast_II	3.82139	1.88456	3.36444	0	0	0	2.49872	0
DB_HB008T_Pool_B.130	Hepatoblast_II	2.2547	0	3.77648	0	0	0	2.89397	0
DB_HB008T_Pool_B.131	Hepatoblast_II	4.49614	0	2.38437	0	0	0	2.38437	0
DB_HB008T_Pool_B.132	Hepatoblast_II	4.54754	0	2.59922	0	0	0	3.46989	0
DB_HB008T_Pool_B.133	Hepatoblast_II	3.8223	0	2.76652	0	0	0	2.39201	0
DB_HB008T_Pool_B.134	Hepatoblast_II	3.48724	0	3.48724	0	0	0	1.83779	0
DB_HB008T_Pool_B.135	Hepatoblast_II	3.67908	2.48752	3.13822	0	0	0	1.87422	0
DB_HB008T_Pool_B.138	Hepatoblast_II	4.13508	0	2.72071	0	0	0	0	0
DB_HB008T_Pool_B.139	Hepatoblast_II	2.96204	0	0	0	0	0	2.5821	0
DB_HB008T_Pool_B.140	Hepatoblast_II	0	0	4.00619	0	0	0	0	0
DB_HB008T_Pool_B.141	Hepatoblast_II	4.09256	1.92997	2.54777	0	0	0	0	0
DB_HB008T_Pool_B.142	Hepatoblast_II	4.06459	0	3.56515	0	0	0	0	0
DB_HB008T_Pool_B.144	Hepatoblast_II	3.61014	1.81462	3.46049	0	0	0	0	0
DB_HB008T_Pool_B.145	Hepatoblast_II	3.62247	0	3.7728	0	0	0	0	0
DB_HB008T_Pool_B.146	Hepatoblast_II	4.39445	1.84583	2.45674	0	0	0	0	0
DB_HB008T_Pool_B.147	Hepatoblast_II	3.47655	2.98613	4.61822	0	0	0	1.9837	0
DB_HB008T_Pool_B.148	Hepatoblast_II	3.48878	0	1.99459	0	0	0	0	0
DB_HB008T_Pool_B.149	Hepatoblast_II	4.05118	0	3.37529	0	0	0	2.88701	0
DB_HB008T_Pool_B.150	Hepatoblast_II	0	0	4.1492	0	0	0	3.4717	0
DB_HB008T_Pool_B.151	Hepatoblast_II	4.11729	1.7972	2.7787	0	0	0	0	0
DB_HB008T_Pool_B.152	Hepatoblast_II	1.89842	0	3.83736	0	0	0	0	0
DB_HB008T_Pool_B.153	Hepatoblast_II	4.64206	0	1.8576	0	0	0	0	0
DB_HB008T_Pool_B.154	Hepatoblast_II	3.18254	3.39736	4.40523	0	0	0	1.91354	0
DB_HB008T_Pool_B.156	Hepatoblast_II	0	1.77406	3.23765	0	0	0	0	0
DB_HB008T_Pool_B.157	Hepatoblast_II	3.02381	0	3.69235	0	0	0	0	0
DB_HB008T_Pool_B.158	Hepatoblast_II	4.63597	2.89155	0	0	0	0	0	0
DB_HB008T_Pool_B.159	Hepatoblast_II	4.29679	0	3.4402	0	0	0	0	0
DB_HB008T_Pool_B.160	Hepatoblast_II	4.75423	0	2.52633	0	0	0	0	0
DB_HB008T_Pool_B.161	Hepatoblast_II	3.62129	0	3.4443	0	0	0	1.95505	0
DB_HB008T_Pool_B.162	Hepatoblast_II	4.07483	0	2.00509	0	0	0	0	0
DB_HB008T_Pool_B.163	Hepatoblast_II	3.201	0	1.92997	0	0	0	2.54777	0
DB_HB008T_Pool_B.164	Hepatoblast_II	3.48724	0	2.18874	0	0	0	0	0
DB_HB008T_Pool_B.165	Hepatoblast_II	3.75681	0	4.72294	0	0	0	0	0
DB_HB008T_Pool_B.166	Hepatoblast_II	4.90032	1.95453	1.95453	0	0	0	1.95453	0
DB_HB008T_Pool_B.167	Hepatoblast_II	2.78486	0	0	0	0	0	1.80268	0
DB_HB008T_Pool_B.168	Hepatoblast_II	4.07834	0	3.98472	0	0	0	1.8369	0
DB_HB008T_Pool_B.170	Hepatoblast_II	0	0	2.60733	0	0	0	0	0
DB_HB008T_Pool_B.171	Hepatoblast_II	3.82836	0	3.00965	0	0	0	0	0
DB_HB008T_Pool_B.172	Hepatoblast_II	2.45139	0	1.8409	0	0	0	0	0
DB_HB008T_Pool_B.173	Hepatoblast_II	1.91551	0	3.97243	0	0	0	0	0
DB_HB008T_Pool_B.174	Hepatoblast_II	0	0	4.5238	0	0	0	0	0
DB_HB008T_Pool_B.175	Hepatoblast_II	3.98963	0	4.18693	0	0	0	1.93047	0
DB_HB008T_Pool_B.176	Hepatoblast_II	3.94914	0	1.99624	0	0	0	0	0
DB_HB008T_Pool_B.177	Hepatoblast_II	3.42628	0	2.76512	0	0	0	2.76512	0
DB_HB008T_Pool_B.178	Hepatoblast_II	0	0	5.19057	0	0	0	1.96818	0
DB_HB008T_Pool_B.179	Hepatoblast_II	3.87396	0	0	0	0	0	0	0
DB_HB008T_Pool_B.180	Hepatoblast_II	4.82396	0	2.63873	0	0	0	0	0
DB_HB008T_Pool_B.181	Hepatoblast_II	0	0	3.77711	0	0	0	0	0
DB_HB008T_Pool_B.182	Hepatoblast_II	3.39792	0	3.12132	0	0	0	0	0
DB_HB008T_Pool_B.183	Hepatoblast_II	3.91482	0	0	0	0	0	0	0
DB_HB008T_Pool_B.184	Hepatoblast_II	3.99402	2.15296	3.66489	0	0	0	0	0
DB_HB008T_Pool_B.185	Hepatoblast_II	4.70234	0	2.17479	0	0	0	0	0
DB_HB008T_Pool_B.186	Hepatoblast_II	2.97136	1.9703	4.31848	0	0	0	1.9703	0
DB_HB008T_Pool_B.187	Hepatoblast_II	0	0	3.42974	0	0	0	0	0
DB_HB008T_Pool_B.188	Hepatoblast_II	4.40523	0	3.18254	0	0	0	2.53004	0
DB_HB008T_Pool_B.189	Hepatoblast_II	4.38839	0	2.58267	0	0	0	1.96237	0
DB_HB008T_Pool_B.191	Hepatoblast_II	2.11296	0	2.74377	0	0	0	0	0
DB_HB008T_Pool_B.192	Hepatoblast_II	3.06086	2.41349	3.27459	0	0	0	2.41349	0
DB_HB008T_Pool_B.193	Hepatoblast_II	4.36846	0	3.01947	0	0	0	2.01404	0
DB_HB008T_Pool_B.194	Hepatoblast_II	1.91304	0	3.57353	0	0	0	2.52951	0
DB_HB008T_Pool_B.195	Hepatoblast_II	2.95569	0	3.44548	0	0	0	1.95609	0
DB_HB008T_Pool_B.196	Hepatoblast_II	4.69714	0	2.52052	0	0	0	0	0
DB_HB008T_Pool_B.197	Hepatoblast_II	4.358	0	3.46074	0	0	0	0	0
DB_HB008T_Pool_B.198	Hepatoblast_II	2.04095	2.04095	3.54066	0	0	0	0	0
DB_HB008T_Pool_B.199	Hepatoblast_II	2.12846	2.76025	3.96677	0	0	0	2.12846	0
DB_HB008T_Pool_B.200	Hepatoblast_II	3.52539	0	3.13454	0	0	0	0	0
DB_HB008T_Pool_B.201	Hepatoblast_II	3.19313	0	2.17341	0	0	0	0	0
DB_HB008T_Pool_B.202	Hepatoblast_II	4.19187	0	3.02257	0	0	0	0	0
DB_HB008T_Pool_B.203	Hepatoblast_II	2.03168	2.03168	0	0	0	0	2.65702	0
DB_HB008T_Pool_B.204	Hepatoblast_II	3.05346	2.04504	3.05346	0	0	0	0	0
DB_HB008T_Pool_B.205	Hepatoblast_II	4.691	0	2.67382	0	0	0	0	0
DB_HB008T_Pool_B.206	Hepatoblast_II	3.04389	0	3.04389	0	0	0	2.0363	0
DB_HB008T_Pool_B.208	Hepatoblast_II	3.00903	2.62794	4.0742	0	0	0	0	0
DB_HB008T_Pool_B.209	Hepatoblast_II	3.81649	2.12911	3.42197	0	2.12911	0	0	0
DB_HB008T_Pool_B.210	Hepatoblast_II	2.65764	0	0	0	0	0	0	0
DB_HB008T_Pool_B.211	Hepatoblast_II	1.6838	2.27951	0	0	0	0	0	0
DB_HB008T_Pool_B.212	Hepatoblast_II	3.95226	0	4.26546	0	0	0	0	0
DB_HB008T_Pool_B.213	Hepatoblast_II	2.66632	0	2.04037	0	0	0	0	0
DB_HB008T_Pool_B.214	Hepatoblast_II	0	0	2.57311	0	0	0	0	0
DB_HB008T_Pool_B.215	Hepatoblast_II	2.6852	0	2.6852	0	0	0	0	0
DB_HB008T_Pool_B.216	Hepatoblast_II	0	0	0	0	0	0	0	0
DB_HB008T_Pool_B.217	Hepatoblast_II	0	0	3.67034	0	0	0	0	0
DB_HB008T_Pool_B.218	Hepatoblast_II	2.67257	2.04621	3.54653	0	0	0	0	0
DB_HB008T_Pool_B.220	Hepatoblast_II	3.91036	2.07796	2.07796	0	0	0	0	0
DB_HB008T_Pool_B.221	Hepatoblast_II	2.80651	0	3.19163	0	0	0	2.80651	0
DB_HB008T_Pool_B.222	Hepatoblast_II	3.94593	0	2.74037	0	0	0	0	0
DB_HB008T_Pool_B.224	Hepatoblast_II	4.55978	0	3.69886	0	0	0	2.18383	0
DB_HB008T_Pool_B.225	Hepatoblast_II	3.57173	2.06884	3.35559	0	0	0	0	0
DB_HB008T_Pool_B.226	Hepatoblast_II	2.55815	0	4.10362	0	1.93959	0	0	0
DB_HB008T_Pool_B.227	Hepatoblast_II	2.65579	2.03053	2.03053	0	0	0	0	0
DB_HB008T_Pool_B.228	Hepatoblast_II	3.2708	0	3.66353	0	0	0	0	0
DB_HB008T_Pool_B.229	Hepatoblast_II	4.4303	0	3.43932	0	0	0	2.14493	0
DB_HB008T_Pool_B.231	Hepatoblast_II	3.38497	2.35192	2.35192	0	0	0	1.7497	0
DB_HB008T_Pool_B.232	Hepatoblast_II	3.91448	2.08163	3.09343	0	0	0	0	0
DB_HB008T_Pool_B.233	Hepatoblast_II	2.76025	2.12846	3.1444	0	0	0	0	0
DB_HB008T_Pool_B.234	Hepatoblast_II	0	0	4.28684	0	0	0	0	0
DB_HB008T_Pool_B.235	Hepatoblast_II	2.12261	0	3.41483	0	0	0	2.12261	0
DB_HB008T_Pool_B.236	Hepatoblast_II	4.04344	2.07979	4.26307	0	0	0	2.07979	0
DB_HB008T_Pool_B.237	Hepatoblast_II	2.03514	0	0	0	0	0	0	0
DB_HB008T_Pool_B.238	Hepatoblast_II	2.04153	2.66756	3.32538	0	0	0	0	0
DB_HB008T_Pool_B.239	Hepatoblast_II	4.60854	0	0	0	0	0	2.65641	0
DB_HB008T_Pool_B.240	Hepatoblast_II	3.14016	0	4.09357	0	0	0	0	0
DB_HB008T_Pool_B.241	Hepatoblast_II	2.83548	2.83548	2.19936	0	0	0	2.19936	0
DB_HB008T_Pool_B.242	Hepatoblast_II	4.302	2.03111	2.03111	0	0	0	2.03111	0
DB_HB008T_Pool_B.243	Hepatoblast_II	3.87166	0	2.81385	0	0	0	0	0
DB_HB008T_Pool_B.244	Hepatoblast_II	3.36678	0	3.36678	0	0	0	0	0
DB_HB008T_Pool_B.245	Hepatoblast_II	3.62513	0	0	0	0	0	2.31574	0
DB_HB008T_Pool_B.246	Hepatoblast_II	0	0	0	0	0	0	0	0
DB_HB008T_Pool_B.247	Hepatoblast_II	4.77684	0	3.9015	0	0	0	0	0
DB_HB008T_Pool_B.248	Hepatoblast_II	4.18787	0	4.05651	0	2.20941	0	2.20941	0
DB_HB008T_Pool_B.249	Hepatoblast_II	4.04699	0	3.22272	0	0	0	0	0
DB_HB008T_Pool_B.250	Hepatoblast_II	2.15296	0	3.44813	0	0	0	0	0
DB_HB008T_Pool_B.251	Hepatoblast_II	3.82335	2.00065	2.00065	0	0	0	2.62378	0
DB_HB008T_Pool_B.252	Hepatoblast_II	2.40063	0	0	0	0	0	0	0
DB_HB008T_Pool_B.253	Hepatoblast_II	3.28823	0	4.72544	0	0	0	0	0
DB_HB008T_Pool_B.254	Hepatoblast_II	3.47201	0	2.17479	0	0	0	0	0
DB_HB008T_Pool_B.255	Hepatoblast_II	1.98587	1.98587	3.65615	0	0	0	0	0
DB_HB008T_Pool_B.256	Hepatoblast_II	3.50305	0	2.00731	0	0	0	0	0
DB_HB008T_Pool_B.259	Hepatoblast_II	4.07357	0	2.00397	0	0	0	0	0
DB_HB008T_Pool_B.260	Hepatoblast_II	4.17177	2.0909	3.37993	0	0	0	0	0
DB_HB008T_Pool_B.261	Hepatoblast_II	2.78344	0	3.83996	0	0	0	2.15028	0
DB_HB008T_Pool_B.262	Hepatoblast_II	2.82348	0	3.88169	0	0	0	2.18803	0
DB_HB008T_Pool_B.263	Hepatoblast_II	3.73678	2.41954	0	0	0	0	0	0
DB_HB008T_Pool_B.264	Hepatoblast_II	4.42739	0	3.52886	0	0	0	2.86463	0
DB_HB008T_Pool_B.265	Hepatoblast_II	0	0	4.29679	0	0	0	3.22504	0
DB_HB008T_Pool_B.266	Hepatoblast_II	0	0	3.39792	0	0	0	0	0
DB_HB008T_Pool_B.267	Hepatoblast_II	4.07673	0	2.63033	0	0	0	2.00676	0
DB_HB008T_Pool_B.269	Hepatoblast_II	2.30268	0	2.30268	0	0	0	0	0
DB_HB008T_Pool_B.270	Hepatoblast_II	3.50743	0	2.84382	0	0	0	0	0
DB_HB008T_Pool_B.271	Hepatoblast_II	2.84306	0	3.72377	0	0	0	2.84306	0
DB_HB008T_Pool_B.272	Hepatoblast_II	2.10217	0	2.73228	0	0	0	2.10217	0
DB_HB008T_Pool_B.273	Hepatoblast_II	3.50352	0	0	0	0	0	0	0
DB_HB008T_Pool_B.276	Hepatoblast_II	2.26701	0	2.90696	0	0	0	0	0
DB_HB008T_Pool_B.278	Hepatoblast_II	2.23285	0	3.2573	0	0	0	0	0
DB_HB008T_Pool_B.279	Hepatoblast_II	2.85609	0	3.73728	0	0	0	0	0
DB_HB008T_Pool_B.280	Hepatoblast_II	2.25929	2.89882	0	0	0	0	0	0
DB_HB008T_Pool_B.281	Hepatoblast_II	3.17904	0	2.1604	0	0	0	0	0
DB_HB008T_Pool_B.282	Hepatoblast_II	3.27345	0	3.76901	0	0	0	2.88674	0
DB_HB008T_Pool_B.283	Hepatoblast_II	5.25666	2.99992	2.99992	0	0	0	0	0
DB_HB008T_Pool_B.284	Hepatoblast_II	3.70194	0	0	0	0	0	0	0
DB_HB008T_Pool_B.285	Hepatoblast_II	4.21295	0	2.23211	0	0	0	2.87011	0
DB_HB008T_Pool_B.286	Hepatoblast_II	0	3.45552	3.67233	0	0	0	2.15972	0
DB_HB008T_Pool_B.287	Hepatoblast_II	4.39761	0	0	0	0	0	0	0
DB_HB008T_Pool_B.288	Hepatoblast_II	3.85116	2.1604	3.17904	0	0	0	0	0
DB_HB008T_Pool_B.289	Hepatoblast_II	4.21871	0	3.54017	0	0	0	0	0
DB_HB008T_Pool_B.290	Hepatoblast_II	3.11034	0	0	0	0	0	0	0
DB_HB008T_Pool_B.291	Hepatoblast_II	3.77565	0	3.77565	0	0	0	2.25394	0
DB_HB008T_Pool_B.292	Hepatoblast_II	3.13735	0	2.75335	0	0	0	0	0
DB_HB008T_Pool_B.293	Hepatoblast_II	3.07947	0	4.43067	0	0	0	2.06884	0
DB_HB008T_Pool_B.294	Hepatoblast_II	3.06086	0	4.6321	0	0	0	0	0
DB_HB008T_Pool_B.295	Hepatoblast_II	2.91023	0	4.25482	0	0	0	1.91501	0
DB_HB008T_Pool_B.296	Hepatoblast_II	2.71367	0	2.08471	0	0	0	0	0
DB_HB008T_Pool_B.297	Hepatoblast_II	4.41946	0	3.73828	0	0	0	0	0
DB_HB008T_Pool_B.298	Hepatoblast_II	3.4585	3.18125	2.79634	0	0	0	0	0
DB_HB008T_Pool_B.299	Hepatoblast_II	4.07349	0	3.79147	0	0	0	2.73699	0
DB_HB008T_Pool_B.300	Hepatoblast_II	4.46983	0	3.47807	0	0	0	0	0
DB_HB008T_Pool_B.302	Hepatoblast_II	2.85841	2.22104	0	0	0	0	0	0
DB_HB008T_Pool_B.303	Hepatoblast_II	2.85841	3.24457	3.91804	0	0	0	2.85841	0
DB_HB008T_Pool_B.304	Hepatoblast_II	2.44271	0	3.76159	0	0	0	1.83292	0
DB_HB008T_Pool_B.307	Hepatoblast_II	2.22619	0	0	0	0	0	0	0
DB_HB008T_Pool_B.308	Hepatoblast_II	4.28731	0	0	0	0	0	0	0
DB_HB008T_Pool_B.310	Hepatoblast_II	2.9927	2.34849	2.9927	0	0	0	2.34849	0
DB_HB008T_Pool_B.311	Hepatoblast_II	4.88842	0	0	0	0	0	0	0
DB_HB008T_Pool_B.312	Hepatoblast_II	5.1253	2.87483	3.53936	0	0	0	2.23657	0
DB_HB008T_Pool_B.313	Hepatoblast_II	2.23062	0	0	0	0	0	2.86854	0
DB_HB008T_Pool_B.314	Hepatoblast_II	0	0	0	0	0	0	2.2471	0
DB_HB008T_Pool_B.315	Hepatoblast_II	4.08728	0	2.87562	0	0	0	0	0
DB_HB008T_Pool_B.316	Hepatoblast_II	5.81484	0	2.30592	0	0	0	2.30592	0
DB_HB008T_Pool_B.317	Hepatoblast_II	0	0	3.52166	0	0	0	2.22031	0
DB_HB008T_Pool_B.318	Hepatoblast_II	0	0	3.75681	0	0	0	0	0
DB_HB008T_Pool_B.319	Hepatoblast_II	3.70812	0	3.70812	0	0	0	2.19226	0
DB_HB008T_Pool_B.320	Hepatoblast_II	3.69521	2.3808	3.69521	0	0	0	0	0
DB_HB008T_Pool_B.321	Hepatoblast_II	3.17428	0	0	0	0	0	2.5221	0
DB_HB008T_Pool_B.322	Hepatoblast_II	4.88718	0	0	0	0	0	0	0
DB_HB008T_Pool_B.323	Hepatoblast_II	4.40571	0	3.33122	0	0	0	0	0
DB_HB008T_Pool_B.324	Hepatoblast_II	4.75413	2.43888	3.08742	0	0	0	0	0
DB_HB008T_Pool_B.325	Hepatoblast_II	4.01631	0	3.83759	0	0	0	2.9531	0
DB_HB008T_Pool_B.327	Hepatoblast_II	2.49107	0	2.49107	0	0	0	0	0
DB_HB008T_Pool_B.328	Hepatoblast_II	5.01315	0	2.22988	0	0	0	0	0
DB_HB008T_Pool_B.329	Hepatoblast_II	5.083	0	3.89339	0	0	0	2.83472	0
DB_HB008T_Pool_B.330	Hepatoblast_II	4.22008	3.15044	2.49924	0	0	0	3.15044	0
DB_HB008T_Pool_B.331	Hepatoblast_II	4.17072	0	2.45333	0	0	0	0	0
DB_HB008T_Pool_B.332	Hepatoblast_II	4.75829	0	4.75829	0	0	0	2.44271	0
DB_HB008T_Pool_B.333	Hepatoblast_II	2.10028	2.10028	3.39027	0	0	0	2.10028	0
DB_HB008T_Pool_B.334	Hepatoblast_II	3.38497	0	3.88215	0	0	0	2.35192	0
DB_HB008T_Pool_B.335	Hepatoblast_II	3.7429	2.22398	3.7429	0	0	0	0	0
DB_HB008T_Pool_B.336	Hepatoblast_II	2.19368	0	3.49264	0	0	0	2.19368	0
DB_HB008T_Pool_B.337	Hepatoblast_II	4.83275	0	3.32109	0	0	0	0	0
DB_HB008T_Pool_B.338	Hepatoblast_II	3.68361	2.16996	2.16996	0	0	0	0	0
DB_HB008T_Pool_B.339	Hepatoblast_II	2.45139	0	0	0	0	0	2.45139	0
DB_HB008T_Pool_B.340	Hepatoblast_II	3.39792	0	3.00903	0	0	0	2.36405	0
DB_HB008T_Pool_B.341	Hepatoblast_II	2.92513	0	3.31255	0	0	0	0	0
DB_HB008T_Pool_B.342	Hepatoblast_II	4.74074	3.07454	3.07454	0	0	0	0	0
DB_HB008T_Pool_B.343	Hepatoblast_II	5.31219	0	0	0	0	0	0	0
DB_HB008T_Pool_B.344	Hepatoblast_II	2.8036	0	3.46598	0	0	0	0	0
DB_HB008T_Pool_B.345	Hepatoblast_II	3.99252	0	2.93015	0	0	0	2.28902	0
DB_HB008T_Pool_B.346	Hepatoblast_II	4.27733	0	0	0	0	0	0	0
DB_HB008T_Pool_B.347	Hepatoblast_II	3.43205	0	3.43205	0	0	0	2.39608	0
DB_HB008T_Pool_B.348	Hepatoblast_II	2.34677	0	2.9909	0	0	0	0	0
DB_HB008T_Pool_B.349	Hepatoblast_II	2.9218	2.28109	3.30916	0	0	0	0	0
DB_HB008T_Pool_B.350	Hepatoblast_II	2.3737	0	3.90571	0	0	0	0	0
DB_HB008T_Pool_B.351	Hepatoblast_II	2.22619	2.22619	4.68618	0	0	0	0	0
DB_HB008T_Pool_B.352	Hepatoblast_II	4.2105	0	2.22988	0	0	0	0	0
DB_HB008T_Pool_B.353	Hepatoblast_II	3.67439	0	2.36143	0	0	0	0	0
DB_HB008T_Pool_B.355	Hepatoblast_II	0	0	3.73229	0	0	0	0	0
DB_HB008T_Pool_B.357	Hepatoblast_II	3.38773	2.3545	2.99902	0	0	0	2.3545	0
DB_HB008T_Pool_B.358	Hepatoblast_II	3.67252	0	4.57344	0	0	0	0	0
DB_HB008T_Pool_B.360	Hepatoblast_II	0	0	2.23807	0	0	0	0	0
DB_HB008T_Pool_B.361	Hepatoblast_II	3.95498	0	2.89397	0	0	0	0	0
DB_HB008T_Pool_B.362	Hepatoblast_II	2.42468	0	2.42468	0	0	0	0	0
DB_HB008T_Pool_B.363	Hepatoblast_II	5.68007	2.84611	3.72693	0	0	0	2.84611	0
DB_HB008T_Pool_B.364	Hepatoblast_II	4.91128	0	3.48801	0	0	0	0	0
DB_HB008T_Pool_B.365	Hepatoblast_II	4.74836	0	4.34722	0	0	0	0	0
DB_HB008T_Pool_B.366	Hepatoblast_II	2.5587	1.9401	3.60432	0	0	0	0	0
DB_HB008T_Pool_B.367	Hepatoblast_II	0	2.11553	3.13034	0	0	0	0	0
DB_HB008T_Pool_B.368	Hepatoblast_II	0	3.44079	3.93871	0	0	0	3.44079	0
DB_HB008T_Pool_B.370	Hepatoblast_II	3.29989	0	2.9127	0	0	0	2.27246	0
DB_HB008T_Pool_B.371	Hepatoblast_II	3.97391	0	3.08543	0	0	0	2.43698	0
DB_HB008T_Pool_B.372	Hepatoblast_II	3.4234	3.03411	0	0	0	0	0	0
DB_HB008T_Pool_B.373	Hepatoblast_II	2.27873	0	2.91931	0	0	0	0	0
DB_HB008T_Pool_B.374	Hepatoblast_II	4.94269	0	3.64037	0	0	0	2.97312	0
DB_HB008T_Pool_B.375	Hepatoblast_II	3.47756	0	3.47756	0	0	0	0	0
DB_HB008T_Pool_B.376	Hepatoblast_II	3.85281	0	3.35604	0	0	0	2.32484	0
DB_HB008T_Pool_B.377	Hepatoblast_II	2.0909	0	3.37993	0	0	0	2.0909	0
DB_HB008T_Pool_B.378	Hepatoblast_II	0	0	2.30674	0	0	0	2.94881	0
DB_HB008T_Pool_B.379	Hepatoblast_II	3.62602	0	5.26246	0	0	0	2.31656	0
DB_HB008T_Pool_B.380	Hepatoblast_II	4.6463	0	3.46448	0	0	0	0	0
DB_HB008T_Pool_B.381	Hepatoblast_II	5.22062	2.41814	3.06572	0	0	0	2.41814	0
DB_HB008T_Pool_B.382	Hepatoblast_II	3.04167	0	3.71065	0	0	0	0	0
DB_HB008T_Pool_B.383	Hepatoblast_II	4.18958	0	0	0	0	0	0	0
DB_HB008T_Pool_B.384	Hepatoblast_II	4.89322	0	3.94964	0	0	0	0	0
DB_HB008T_Pool_B.385	Hepatoblast_II	4.2401	0	3.84182	0	0	0	2.5179	0
DB_HB008T_Pool_B.386	Hepatoblast_II	3.7575	0	3.47756	0	0	0	0	0
DB_HB008T_Pool_B.387	Hepatoblast_II	2.25623	0	5.19566	0	0	0	0	0
DB_HB008T_Pool_B.388	Hepatoblast_II	3.97493	0	3.08642	0	0	0	0	0
DB_HB008T_Pool_B.389	Hepatoblast_II	3.30325	0	3.30325	0	0	0	2.27559	0
DB_HB008T_Pool_B.390	Hepatoblast_II	2.91106	2.91106	3.57662	0	0	0	0	0
DB_HB008T_Pool_B.391	Hepatoblast_II	3.36498	0	2.33321	0	0	0	2.33321	0
DB_HB008T_Pool_B.392	Hepatoblast_II	5.65849	2.26779	3.57325	0	0	0	2.26779	0
DB_HB008T_Pool_B.393	Hepatoblast_II	3.69044	0	3.41104	0	0	0	0	0
DB_HB008T_Pool_B.394	Hepatoblast_II	3.22041	0	2.83472	0	0	0	2.19865	0
DB_HB008T_Pool_B.395	Hepatoblast_II	2.64175	0	3.69171	0	0	0	0	0
DB_HB008T_Pool_B.396	Hepatoblast_II	2.21739	0	3.73568	0	0	0	2.21739	0
DB_HB008T_Pool_B.397	Hepatoblast_II	4.13881	0	2.92513	0	0	0	2.28425	0
DB_HB008T_Pool_B.398	Hepatoblast_II	3.3419	2.95396	2.31163	0	0	0	0	0
DB_HB008T_Pool_B.400	Hepatoblast_II	3.11068	0	2.46114	0	0	0	0	0
DB_HB008T_Pool_B.401	Hepatoblast_II	4.98311	0	2.95052	0	0	0	0	0
DB_HB008T_Pool_B.402	Hepatoblast_II	2.33489	0	4.04253	0	0	0	0	0
DB_HB008T_Pool_B.403	Hepatoblast_II	4.13716	0	4.50685	0	0	0	0	0
DB_HB008T_Pool_B.404	Hepatoblast_II	4.65648	0	4.7427	0	0	0	0	0
DB_HB008T_Pool_B.405	Hepatoblast_II	3.64823	0	3.2557	0	0	0	2.60038	0
DB_HB008T_Pool_B.407	Hepatoblast_II	0	0	2.485	0	0	0	0	0
DB_HB008T_Pool_B.408	Hepatoblast_II	2.98464	0	3.37311	0	0	0	0	0
DB_HB008T_Pool_B.409	Hepatoblast_II	4.01186	0	0	0	0	0	2.30674	0
DB_HB008T_Pool_B.410	Hepatoblast_II	4.12275	0	3.44567	0	0	0	0	0
DB_HB008T_Pool_B.411	Hepatoblast_II	3.91242	0	2.37991	0	0	0	0	0
DB_HB008T_Pool_B.412	Hepatoblast_II	4.06612	2.21812	2.21812	0	0	0	2.21812	0
DB_HB008T_Pool_B.413	Hepatoblast_II	0	0	2.9243	0	0	0	0	0
DB_HB008T_Pool_B.414	Hepatoblast_II	4.04344	2.9793	2.9793	0	0	0	0	0
DB_HB008T_Pool_B.415	Hepatoblast_II	4.26762	0	3.93674	0	0	0	0	0
DB_HB008T_Pool_B.416	Hepatoblast_II	3.27263	0	0	0	0	0	0	0
DB_HB008T_Pool_B.417	Hepatoblast_II	3.40071	0	4.07705	0	0	0	0	0
DB_HB008T_Pool_B.418	Hepatoblast_II	4.67046	0	4.1071	0	0	0	2.32194	0
DB_HB008T_Pool_B.419	Hepatoblast_II	3.06767	0	2.42	0	0	0	0	0
DB_HB008T_Pool_B.420	Hepatoblast_II	3.6772	0	3.00903	0	0	0	0	0
DB_HB008T_Pool_B.421	Hepatoblast_II	4.05452	0	2.99	0	0	0	2.34592	0
DB_HB008T_Pool_B.422	Hepatoblast_II	2.4052	0	0	0	0	0	0	0
DB_HB008T_Pool_B.423	Hepatoblast_II	0	0	4.88392	0	0	0	0	0
DB_HB008T_Pool_B.425	Hepatoblast_II	3.22853	2.57423	3.6207	0	0	0	3.6207	0
DB_HB008T_Pool_B.427	Hepatoblast_II	5.1208	3.60201	2.5565	0	0	0	0	0
DB_HB008T_Pool_B.428	Hepatoblast_II	5.10077	0	0	0	0	0	0	0
DB_HB008T_Pool_B.429	Hepatoblast_II	2.24785	2.24785	3.27345	0	0	0	0	0
DB_HB008T_Pool_B.430	Hepatoblast_II	4.16342	0	0	0	0	0	0	0
DB_HB008T_Pool_B.431	Hepatoblast_II	3.43884	0	3.43884	0	0	0	0	0
DB_HB008T_Pool_B.432	Hepatoblast_II	0	0	3.23203	0	2.5776	0	2.5776	0
DB_HB008T_Pool_B.433	Hepatoblast_II	4.37683	0	3.69617	0	0	0	3.02754	0
DB_HB008T_Pool_B.434	Hepatoblast_II	3.96846	0	4.8049	0	0	0	0	0
DB_HB008T_Pool_B.435	Hepatoblast_II	2.5776	2.5776	3.90524	0	0	0	3.23203	0
DB_HB008T_Pool_B.436	Hepatoblast_II	4.26961	2.40428	2.40428	0	0	0	3.05121	0
DB_HB008T_Pool_B.438	Hepatoblast_II	3.63496	0	3.63496	0	0	0	2.32484	0
DB_HB008T_Pool_B.439	Hepatoblast_II	5.30763	2.66663	2.87578	0	0	0	2.66663	0
DB_HB008T_Pool_B.440	Hepatoblast_II	2.38795	0	0	0	0	0	0	0
DB_HB008T_Pool_B.441	Hepatoblast_II	0	0	3.54424	0	0	0	3.54424	0
DB_HB008T_Pool_B.442	Hepatoblast_II	0	0	0	0	0	0	0	0
DB_HB008T_Pool_B.443	Hepatoblast_II	3.65824	0	2.14693	0	0	0	0	0
DB_HB008T_Pool_B.444	Hepatoblast_II	0	0	0	0	0	0	0	0
DB_HB008T_Pool_B.445	Hepatoblast_II	3.88682	0	2.35623	0	0	0	3.00083	0
DB_HB008T_Pool_B.446	Hepatoblast_II	4.36814	0	3.68759	0	0	0	0	0
DB_HB008T_Pool_B.447	Hepatoblast_II	3.49393	0	2.4543	0	0	0	0	0
DB_HB008T_Pool_B.448	Hepatoblast_II	4.86379	2.20079	3.22272	0	0	0	0	0
DB_HB008T_Pool_B.449	Hepatoblast_II	3.18421	0	0	0	0	0	0	0
DB_HB008T_Pool_B.450	Hepatoblast_II	3.07159	0	5.38012	0	0	0	0	0
DB_HB008T_Pool_B.452	Hepatoblast_II	3.89929	2.57199	3.61834	0	0	0	1.95245	0
DB_HB008T_Pool_B.453	Hepatoblast_II	2.98197	0	0	0	0	0	0	0
DB_HB008T_Pool_B.454	Hepatoblast_II	3.86645	2.33742	2.98108	0	0	0	0	0
DB_HB008T_Pool_B.456	Hepatoblast_II	3.56905	0	3.56905	0	0	0	0	0
DB_HB008T_Pool_B.457	Hepatoblast_II	3.5531	0	3.33709	0	0	0	3.33709	0
DB_HB008T_Pool_B.459	Hepatoblast_II	3.95565	0	3.06767	0	0	0	0	0
DB_HB008T_Pool_B.460	Hepatoblast_II	4.5348	0	3.26372	0	0	0	3.26372	0
DB_HB008T_Pool_B.461	Hepatoblast_II	2.71367	2.08471	0	0	0	0	2.08471	0
DB_HB008T_Pool_B.462	Hepatoblast_II	3.57915	0	2.53484	0	0	0	2.53484	0
DB_HB008T_Pool_B.463	Hepatoblast_II	0	2.31492	4.99033	0	0	0	0	0
DB_HB008T_Pool_B.464	Hepatoblast_II	3.03317	0	4.78396	0	0	0	2.38706	0
DB_HB008T_Pool_B.465	Hepatoblast_II	4.98311	0	3.53936	0	0	0	0	0
DB_HB008T_Pool_B.466	Hepatoblast_II	3.53418	0	3.53418	0	0	0	0	0
DB_HB008T_Pool_B.468	Hepatoblast_II	3.60317	2.5576	4.43478	0	0	0	2.5576	0
DB_HB008T_Pool_B.469	Hepatoblast_II	3.83293	0	2.50955	0	0	0	0	0
DB_HB008T_Pool_B.471	Hepatoblast_II	5.09542	0	4.7235	0	0	0	0	0
DB_HB008T_Pool_B.472	Hepatoblast_II	6.19478	2.34251	3.87197	0	0	0	0	0
DB_HB008T_Pool_B.474	Hepatoblast_II	2.44367	0	3.48265	0	0	0	0	0
DB_HB008T_Pool_B.475	Hepatoblast_II	4.95941	0	3.59395	0	0	0	0	0
DB_HB008T_Pool_B.476	Hepatoblast_II	3.87589	0	0	0	0	0	0	0
DB_HB008T_Pool_B.477	Hepatoblast_II	3.55409	0	2.88914	0	0	0	0	0
DB_HB008T_Pool_B.478	Hepatoblast_II	4.75829	0	0	0	0	0	2.44271	0
DB_HB008T_Pool_B.479	Hepatoblast_II	0	0	3.01209	0	0	0	0	0
DB_HB008T_Pool_B.480	Hepatoblast_II	4.80676	0	4.12175	0	0	0	0	0
DB_HB008T_Pool_B.481	Hepatoblast_II	3.14724	0	3.14724	0	0	0	0	0
DB_HB008T_Pool_B.482	Hepatoblast_II	3.22272	0	2.56865	0	0	0	0	0
DB_HB008T_Pool_B.483	Hepatoblast_II	0	2.41721	3.95264	0	3.45453	0	0	0
DB_HB008T_Pool_B.484	Hepatoblast_II	3.73628	0	0	0	0	0	0	0
DB_HB008T_Pool_B.485	Hepatoblast_II	3.48776	3.09746	3.09746	0	0	0	3.09746	0
DB_HB008T_Pool_B.486	Hepatoblast_II	3.62543	0	4.81058	0	0	0	0	0
DB_HB008T_Pool_B.487	Hepatoblast_II	3.23203	0	3.90524	0	0	0	0	0
DB_HB008T_Pool_B.488	Hepatoblast_II	3.71553	0	3.43592	0	0	0	0	0
DB_HB008T_Pool_B.489	Hepatoblast_II	3.76983	0	3.09948	0	0	0	2.08718	0
DB_HB008T_Pool_B.490	Hepatoblast_II	5.07835	0	0	0	0	0	0	0
DB_HB008T_Pool_B.491	Hepatoblast_II	5.26767	2.51372	3.55684	0	0	0	0	0
DB_HB008T_Pool_B.492	Hepatoblast_II	2.34336	0	2.34336	0	0	0	0	0
DB_HB008T_Pool_B.493	Hepatoblast_II	4.4336	0	4.4336	0	0	0	2.5565	0
DB_HB008T_Pool_B.494	Hepatoblast_II	2.04095	0	4.11547	0	0	0	3.32474	0
DB_HB008T_Pool_B.495	Hepatoblast_II	3.07159	0	0	0	0	0	0	0
DB_HB008T_Pool_B.496	Hepatoblast_II	3.11891	0	4.00832	0	0	0	0	0
DB_HB008T_Pool_B.497	Hepatoblast_II	4.21459	0	3.88402	0	0	0	0	0
DB_HB008T_Pool_B.498	Hepatoblast_II	0	0	2.34166	0	0	0	2.98553	0
DB_HB008T_Pool_B.500	Hepatoblast_II	5.11906	0	3.69139	0	0	0	0	0
DB_HB008T_Pool_B.501	Hepatoblast_II	3.74936	2.43128	4.14695	0	0	0	2.43128	0
DB_HB008T_Pool_B.502	Hepatoblast_II	3.87104	2.34166	2.98553	0	0	0	0	0
DB_HB008T_Pool_B.503	Hepatoblast_II	3.37765	0	0	0	0	0	0	0
DB_HB008T_Pool_B.504	Hepatoblast_II	3.24024	0	2.5855	0	0	0	0	0
DB_HB008T_Pool_B.505	Hepatoblast_II	0	0	5.00936	0	0	0	0	0
DB_HB008T_Pool_B.506	Hepatoblast_II	0	0	3.11994	0	0	0	3.11994	0
DB_HB008T_Pool_B.507	Hepatoblast_II	3.96677	0	0	0	0	0	0	0
DB_HB008T_Pool_B.508	Hepatoblast_II	3.38773	0	2.99902	0	0	0	0	0
DB_HB008T_Pool_B.509	Hepatoblast_II	2.5576	3.21123	3.88402	0	0	0	0	0
DB_HB008T_Pool_B.510	Hepatoblast_II	4.55434	0	3.08642	0	0	0	2.43793	0
DB_HB008T_Pool_B.511	Hepatoblast_II	0	0	2.55321	0	0	0	0	0
DB_HB008T_Pool_B.512	Hepatoblast_II	4.99313	0	0	0	0	0	0	0
DB_HB008T_Pool_B.513	Hepatoblast_II	4.01097	2.94795	2.94795	0	0	0	0	0
DB_HB008T_Pool_B.514	Hepatoblast_II	3.00083	0	4.06572	0	0	0	0	0
DB_HB008T_Pool_B.515	Hepatoblast_II	4.14981	0	0	0	0	0	2.60153	0
DB_HB008T_Pool_B.516	Hepatoblast_II	4.57749	0	2.56754	0	0	0	0	0
DB_HB008T_Pool_B.517	Hepatoblast_II	3.38819	0	2.72825	0	0	0	0	0
DB_HB008T_Pool_B.518	Hepatoblast_II	0	0	0	0	0	0	0	0
DB_HB008T_Pool_B.519	Hepatoblast_II	4.02168	0	3.34629	0	0	0	3.34629	0
DB_HB008T_Pool_B.520	Hepatoblast_II	3.13664	0	2.48601	0	0	0	0	0
DB_HB008T_Pool_B.521	Hepatoblast_II	0	0	0	0	0	0	2.47897	0
DB_HB008T_Pool_B.522	Hepatoblast_II	3.12513	0	4.01471	0	0	0	0	0
DB_HB008T_Pool_B.523	Hepatoblast_II	3.60839	0	2.94198	0	0	0	0	0
DB_HB008T_Pool_B.524	Hepatoblast_II	2.44752	2.44752	2.44752	0	0	0	0	0
DB_HB008T_Pool_B.526	Hepatoblast_II	3.90524	0	2.5776	0	0	0	0	0
DB_HB008T_Pool_B.527	Hepatoblast_II	4.31604	0	2.58891	0	0	0	0	0
DB_HB008T_Pool_B.529	Hepatoblast_II	4.33745	2.46704	2.46704	0	0	0	2.46704	0
DB_HB008T_Pool_B.530	Hepatoblast_II	2.67382	3.33187	3.33187	0	0	0	0	0
DB_HB008T_Pool_B.531	Hepatoblast_II	4.35118	0	4.35118	0	0	0	0	0
DB_HB008T_Pool_B.532	Hepatoblast_II	3.78549	0	0	0	0	0	0	0
DB_HB008T_Pool_B.533	Hepatoblast_II	3.35292	2.69416	4.58038	0	0	0	0	0
DB_HB008T_Pool_B.534	Hepatoblast_II	5.25898	0	3.49289	0	0	0	0	0
DB_HB008T_Pool_B.535	Hepatoblast_II	3.19987	2.54668	2.54668	0	0	0	0	0
DB_HB008T_Pool_B.536	Hepatoblast_II	2.94881	2.56921	4.20923	0	0	0	2.94881	0
DB_HB008T_Pool_B.537	Hepatoblast_II	4.14423	0	0	0	0	0	0	0
DB_HB008T_Pool_B.538	Hepatoblast_II	0	2.45527	3.77502	0	0	0	0	0
DB_HB008T_Pool_B.539	Hepatoblast_II	5.27995	2.58098	4.30757	0	0	0	2.58098	0
DB_HB008T_Pool_B.540	Hepatoblast_II	2.57985	0	3.23437	0	0	0	0	0
DB_HB008T_Pool_B.541	Hepatoblast_II	0	0	3.54806	0	0	0	0	0
DB_HB008T_Pool_B.542	Hepatoblast_II	0	0	4.45034	0	0	0	0	0
DB_HB008T_Pool_B.543	Hepatoblast_II	3.21237	0	2.5587	0	0	0	2.5587	0
DB_HB008T_Pool_B.544	Hepatoblast_II	3.88402	0	3.55574	0	0	0	2.68139	0
DB_HB008T_Pool_B.545	Hepatoblast_II	0	0	4.51284	0	0	0	0	0
DB_HB008T_Pool_B.546	Hepatoblast_II	3.57016	0	3.17868	0	0	0	3.57016	0
DB_HB008T_Pool_B.547	Hepatoblast_II	0	0	0	0	0	0	0	0
DB_HB008T_Pool_B.548	Hepatoblast_II	4.15969	0	0	0	0	0	0	0
DB_HB008T_Pool_B.549	Hepatoblast_II	2.5609	0	3.21466	0	0	0	0	0
DB_HB008T_Pool_B.551	Hepatoblast_II	4.67478	0	4.50942	0	0	0	0	0
DB_HB008T_Pool_B.552	Hepatoblast_II	3.63856	0	0	0	0	0	0	0
DB_HB008T_Pool_B.553	Hepatoblast_II	0	0	3.29613	0	0	0	0	0
DB_HB008T_Pool_B.554	Hepatoblast_II	3.97391	0	3.08543	0	0	0	0	0
DB_HB008T_Pool_B.555	Hepatoblast_II	0	2.67006	3.32797	0	0	0	2.67006	0
DB_HB008T_Pool_B.556	Hepatoblast_II	4.28495	0	3.21352	0	0	0	0	0
DB_HB008T_Pool_B.557	Hepatoblast_II	3.34102	0	2.68266	0	0	0	0	0
DB_HB008T_Pool_B.558	Hepatoblast_II	3.56237	0	2.51895	0	0	0	0	0
DB_HB008T_Pool_B.560	Hepatoblast_II	0	3.27999	4.35319	0	0	0	2.62378	0
DB_HB008T_Pool_B.561	Hepatoblast_II	2.43793	0	2.43793	0	0	0	0	0
DB_HB008T_Pool_B.562	Hepatoblast_II	3.74129	0	3.34762	0	0	0	0	0
DB_HB008T_Pool_B.563	Hepatoblast_II	3.9306	0	3.64944	0	0	0	0	0
DB_HB008T_Pool_B.564	Hepatoblast_II	4.79127	0	2.89397	0	0	0	0	0
DB_HB008T_Pool_B.565	Hepatoblast_II	0	3.43205	5.19651	0	0	0	0	0
DB_HB008T_Pool_B.566	Hepatoblast_II	2.52	0	3.17208	2.52	0	0	2.52	0
DB_HB008T_Pool_B.567	Hepatoblast_II	4.00832	0	4.00832	0	0	0	0	0
DB_HB008T_Pool_B.568	Hepatoblast_II	0	0	5.55464	0	0	0	3.31894	0
DB_HB008T_Pool_B.570	Hepatoblast_II	3.04452	0	2.3979	0	0	0	2.3979	0
DB_HB008T_Pool_B.572	Hepatoblast_II	3.56793	0	3.17647	0	0	0	0	0
DB_HB008T_Pool_B.573	Hepatoblast_II	0	2.81828	3.48112	0	0	0	2.81828	0
DB_HB008T_Pool_B.574	Hepatoblast_II	3.19987	0	0	0	0	0	0	0
DB_HB008T_Pool_B.575	Hepatoblast_II	3.71879	0	0	0	0	0	3.32538	0
DB_HB008T_Pool_B.576	Hepatoblast_II	3.26171	2.60617	3.26171	0	0	0	0	0
DB_HB008T_Pool_B.577	Hepatoblast_II	3.98836	0	3.48981	0	0	0	2.45042	0
DB_HB008T_Pool_B.578	Hepatoblast_II	4.1823	3.11375	0	0	0	0	0	0
DB_HB008T_Pool_B.579	Hepatoblast_II	2.43698	0	3.47554	0	0	0	2.43698	0
DB_HB008T_Pool_B.580	Hepatoblast_II	3.06963	0	3.73928	0	0	0	0	0
DB_HB008T_Pool_B.581	Hepatoblast_II	2.47897	2.47897	4.19831	0	0	0	0	0
DB_HB008T_Pool_B.582	Hepatoblast_II	4.9103	3.15473	0	0	0	0	0	0
DB_HB008T_Pool_B.583	Hepatoblast_II	4.16654	0	0	0	0	0	0	0
DB_HB008T_Pool_B.584	Hepatoblast_II	3.86645	0	2.33742	0	0	0	0	0
DB_HB008T_Pool_B.585	Hepatoblast_II	3.46748	0	2.42939	0	0	0	0	0
DB_HB008T_Pool_B.586	Hepatoblast_II	3.95331	0	3.95331	0	0	0	3.55739	0
DB_HB008T_Pool_B.587	Hepatoblast_II	4.28348	0	3.60403	0	0	0	2.93774	0
DB_HB008T_Pool_B.588	Hepatoblast_II	4.6016	0	0	0	0	0	0	0
DB_HB008T_Pool_B.589	Hepatoblast_II	3.29113	0	0	0	0	0	3.29113	0
DB_HB008T_Pool_B.590	Hepatoblast_II	4.08085	2.37018	4.3643	0	0	0	0	0
DB_HB008T_Pool_B.591	Hepatoblast_II	2.62854	2.62854	3.28492	0	0	0	0	0
DB_HB008T_Pool_B.592	Hepatoblast_II	4.77227	0	2.64054	0	0	0	0	0
DB_HB008T_Pool_B.593	Hepatoblast_II	3.87589	0	3.20326	0	0	0	2.54994	0
DB_HB008T_Pool_B.594	Hepatoblast_II	3.91362	0	4.3124	0	0	0	3.24024	0
DB_HB008T_Pool_B.595	Hepatoblast_II	5.44609	0	4.55848	0	0	0	0	0
DB_HB008T_Pool_B.596	Hepatoblast_II	2.43128	3.07947	3.07947	0	0	0	2.43128	0
DB_HB008T_Pool_B.597	Hepatoblast_II	2.62259	0	2.62259	0	0	0	0	0
DB_HB008T_Pool_B.598	Hepatoblast_II	3.47251	0	3.47251	0	0	0	0	0
DB_HB008T_Pool_B.599	Hepatoblast_II	3.95791	0	3.28369	0	0	0	0	0
DB_HB008T_Pool_B.600	Hepatoblast_II	4.20935	2.65764	4.89504	0	0	0	2.65764	0
DB_HB008T_Pool_B.601	Hepatoblast_II	6.21883	0	3.53828	0	0	0	2.49616	0
DB_HB008T_Pool_B.602	Hepatoblast_II	4.09637	0	2.24559	0	0	0	0	0
DB_HB008T_Pool_B.603	Hepatoblast_II	4.27325	2.54886	0	0	0	0	0	0
DB_HB008T_Pool_B.604	Hepatoblast_II	4.71729	3.81432	0	0	0	0	2.49209	0
DB_HB008T_Pool_B.605	Hepatoblast_II	5.4392	0	2.47797	0	0	0	2.47797	0
DB_HB008T_Pool_B.606	Hepatoblast_II	3.77815	0	3.77815	0	0	0	0	0
DB_HB008T_Pool_B.607	Hepatoblast_II	3.71357	0	3.49651	0	0	0	0	0
DB_HB008T_Pool_B.608	Hepatoblast_II	5.51196	0	2.50232	0	0	0	2.50232	0
DB_HB008T_Pool_B.609	Hepatoblast_II	3.22504	2.57088	3.22504	0	0	0	2.57088	0
DB_HB008T_Pool_B.610	Hepatoblast_II	4.89194	3.22041	4.44423	0	0	0	0	0
DB_HB008T_Pool_B.611	Hepatoblast_II	3.70065	0	3.98214	0	0	0	0	0
DB_HB008T_Pool_B.613	Hepatoblast_II	3.53074	0	0	0	0	0	0	0
DB_HB008T_Pool_B.614	Hepatoblast_II	2.65641	0	3.70709	0	0	0	0	0
DB_HB008T_Pool_B.615	Hepatoblast_II	4.762	0	0	0	0	0	0	0
DB_HB008T_Pool_B.616	Hepatoblast_II	4.38267	0	3.70194	0	0	0	0	0
DB_HB008T_Pool_B.617	Hepatoblast_II	2.5327	2.5327	3.5769	0	0	0	0	0
DB_HB008T_Pool_B.619	Hepatoblast_II	4.46828	0	0	0	0	0	0	0
DB_HB008T_Pool_B.620	Hepatoblast_II	3.21926	0	3.89221	0	0	0	0	0
DB_HB008T_Pool_B.621	Hepatoblast_II	3.10455	0	3.10455	0	0	0	0	0
DB_HB008T_Pool_B.622	Hepatoblast_II	4.02221	0	2.48198	0	0	0	0	0
DB_HB008T_Pool_B.623	Hepatoblast_II	4.48982	0	0	0	0	0	0	0
DB_HB008T_Pool_B.624	Hepatoblast_II	3.20213	0	0	0	0	0	0	0
DB_HB008T_Pool_B.626	Hepatoblast_II	3.35826	0	0	0	0	0	0	0
DB_HB008T_Pool_B.627	Hepatoblast_II	5.93519	0	2.63934	0	0	0	0	0
DB_HB008T_Pool_B.628	Hepatoblast_II	3.1293	0	3.1293	0	0	0	3.1293	0
DB_HB008T_Pool_B.629	Hepatoblast_II	5.26305	0	2.59463	0	0	0	1.9735	0
DB_HB008T_Pool_B.631	Hepatoblast_II	3.75342	2.70062	4.25482	0	0	0	0	0
DB_HB008T_Pool_B.632	Hepatoblast_II	3.25211	2.59692	2.59692	0	0	0	2.59692	0
DB_HB008T_Pool_B.633	Hepatoblast_II	5.05784	0	0	0	0	0	0	0
DB_HB008T_Pool_B.634	Hepatoblast_II	0	0	0	0	0	0	2.86541	0
DB_HB008T_Pool_B.635	Hepatoblast_II	4.22229	0	0	0	0	0	0	0
DB_HB008T_Pool_B.636	Hepatoblast_II	3.30493	0	0	0	0	0	0	0
DB_HB008T_Pool_B.637	Hepatoblast_II	3.33187	0	2.67382	0	0	0	0	0
DB_HB008T_Pool_B.638	Hepatoblast_II	2.3571	0	4.21835	0	0	0	0	0
DB_HB008T_Pool_B.639	Hepatoblast_II	5.2301	0	2.24559	0	0	0	2.88435	0
DB_HB008T_Pool_B.642	Hepatoblast_II	2.66881	0	0	0	0	0	0	0
DB_HB008T_Pool_B.643	Hepatoblast_II	3.27385	0	0	0	0	0	0	0
DB_HB008T_Pool_B.644	Hepatoblast_II	3.99252	2.66011	4.99231	0	0	0	0	0
DB_HB008T_Pool_B.645	Hepatoblast_II	2.54344	0	4.4196	0	0	0	0	0
DB_HB008T_Pool_B.646	Hepatoblast_II	3.79819	0	0	0	0	0	2.47697	0
DB_HB008T_Pool_B.647	Hepatoblast_II	4.36207	0	0	0	0	0	0	0
DB_HB008T_Pool_B.648	Hepatoblast_II	4.12914	3.23671	3.62899	0	0	0	2.5821	0
DB_HB008T_Pool_B.649	Hepatoblast_II	3.50117	0	3.11068	0	0	0	0	0
DB_HB008T_Pool_B.650	Hepatoblast_II	0	0	0	0	0	0	0	0
DB_HB008T_Pool_B.651	Hepatoblast_II	4.74177	0	0	0	0	0	0	0
DB_HB008T_Pool_B.652	Hepatoblast_II	5.82458	2.81532	2.81532	0	0	0	0	0
DB_HB008T_Pool_B.653	Hepatoblast_II	3.3384	0	3.73196	0	0	0	3.3384	0
DB_HB008T_Pool_B.654	Hepatoblast_II	3.46598	0	0	0	0	0	0	0
DB_HB008T_Pool_B.655	Hepatoblast_II	5.23814	0	3.78935	0	0	0	0	0
DB_HB008T_Pool_B.656	Hepatoblast_II	0	0	0	0	0	0	0	0
DB_HB008T_Pool_B.657	Hepatoblast_II	4.76744	0	0	0	0	0	0	0
DB_HB008T_Pool_B.658	Hepatoblast_II	4.56369	0	4.16342	0	0	0	0	0
DB_HB008T_Pool_B.659	Hepatoblast_II	5.06228	0	3.15366	0	0	0	0	0
DB_HB008T_Pool_B.660	Hepatoblast_II	2.94368	0	3.61014	0	0	0	0	0
DB_HB008T_Pool_B.661	Hepatoblast_II	0	0	3.33665	0	0	0	0	0
DB_HB008T_Pool_B.662	Hepatoblast_II	4.47562	0	0	0	0	0	0	0
DB_HB008T_Pool_B.664	Hepatoblast_II	2.62973	0	3.28616	0	0	0	0	0
DB_HB008T_Pool_B.665	Hepatoblast_II	4.5238	0	2.78486	0	0	0	0	0
DB_HB009H_Pool_A.202	Erythroid_like	0	0	2.54128	0	0	0	0	0
DB_HB009H_Pool_C.277	Erythroid_like	2.5158	0	0	0	0	2.5158	0	0
DB_HB009H_Pool_C.282	Erythroid_like	2.90696	0	0	0	0	0	0	0
DB_HB009H_Pool_C.424	Erythroid_like	3.82522	2.50232	0	0	0	0	0	0
DB_HB009H_Pool_C.515	Erythroid_like	3.86898	2.54344	4.4196	0	0	0	0	0
DB_HB009H_Pool_C.719	Erythroid_like	3.04262	3.71162	0	0	0	0	0	0
DB_HB009H_Pool_C.761	Erythroid_like	3.92531	3.52967	0	0	2.86541	0	0	0
DB_HB012T_1_S34_L002.270	Hepatoblast_I	0	0	0	0	0	0	0	0
DB_HB012T_1_S34_L002.696	Hepatoblast_I	0	0	4.403	0	0	0	0	0
DB_HB012T_1_S34_L002.817	Hepatoblast_I	0	0	4.31743	0	0	0	0	0
DB_HB012T_2_S18_L001.636	Hepatoblast_I	0	0	3.09343	0	0	0	0	0
DB_HB014T_1_2_redo.389	Hepatoblast_I	3.72602	1.27703	5.29892	0	0	0	0	0
DB_HB014T_1_2_redo.592	Hepatoblast_I	2.2027	0	2.2027	0	0	0	0.850818	0
DB_HB014T_1_2_redo.816	Hepatoblast_I	2.49543	0	0	0	0	0	0	0
DB_HB016T_1.385	Neuroendocrine	0	1.40043	0	0	0	0	0.567717	0.927613
DB_HB016T_1.1043	Neuroendocrine	0	0	0	0	0	0	0	0
DB_HB016T_2.616	Neuroendocrine	0	1.24849	1.24849	0	1.24849	0	2.13479	0
DB_HB001N_Pool_C.281	Neuroendocrine	0	0	0	0	2.30025	0	0	0
DB_HB013H_1_2_redo.10	Neuroendocrine	0	0	0	0	2.40612	0	0	0
DB_HB013H_1_2_redo.58	Neuroendocrine	0	0	0	0	0	0	0	0
DB_HB013H_1_2_redo.265	Neuroendocrine	0	0	0	0	0	0	0	0
DB_HB014T_1_2_redo.3	Neuroendocrine	2.10154	0	2.10154	0	0	0	0	0
DB_HB014T_1_2_redo.9	Neuroendocrine	0	0	2.02766	0	0	0	0	0
DB_HB014T_1_2_redo.16	Neuroendocrine	0	0	0	0	0	0	0	0
DB_HB014T_1_2_redo.186	Neuroendocrine	0	0	1.98424	0	0	0	0	0
DB_HB014T_1_2_redo.317	Neuroendocrine	0	0	2.71235	0	0	0	0	0
DB_HB014T_1_2_redo.493	Neuroendocrine	2.85224	0	0	0	0	0	0	0
DB_HB014T_1_2_redo.792	Neuroendocrine	2.23463	0.981559	2.39896	0	0	0	0	0
DB_HB014T_1_2_redo.812	Neuroendocrine	0	0	2.72692	0	0	0	0	0
DB_HB016T_1.135	Neuroendocrine	0	0	0	0	2.36492	2.36492	0	2.36492
DB_HB016T_1.259	Neuroendocrine	0	0	1.14178	0	0	0	0	1.51599
DB_HB016T_1.460	Neuroendocrine	0	0	1.19598	0	0	0	1.19598	0
DB_HB016T_2.332	Neuroendocrine	0	0	0	0	0	0	0	0.789988
DB_HB002T_Pool_B.392	Fibroblast_like	0	3.21673	2.35883	0	0	0	0	0
DB_HB002T_Pool_B.402	Fibroblast_like	0	0	1.67952	0	0	0	0	0
DB_HB002T_Pool_B.494	Fibroblast_like	3.14831	0	1.88314	0	0	0	1.88314	0
DB_HB007H_Pool_A_B.182	Fibroblast_like	0	0	0	0	0	0	0	0
DB_HB007H_Pool_C.322	Fibroblast_like	0	0	2.3623	0	0	0	0	0
DB_HB008T_Pool_B.137	Fibroblast_like	2.36318	0	3.00812	0	0	0	0	0
DB_HB010T_Pool_C.102	Fibroblast_like	0	0	0	0	3.94976	0	0	0
DB_HB015H_1.344	Fibroblast_like	0	0	2.22031	0	0	0	0	0
DB_HB015H_1.850	Fibroblast_like	0	0	0	0	0	0	0	0
DB_HB015H_2.686	Fibroblast_like	0	0	1.36841	0	0	0	0	0
DB_HB015H_2.946	Fibroblast_like	0	0	0	0	0	0	0	0
DB_HB016T_1.344	Fibroblast_like	0	0	0	0	0	0.547218	0.547218	0
DB_HB016T_1.458	Fibroblast_like	0	0	0	0	0	0	0	0
DB_HB016T_1.503	Fibroblast_like	0	0	0	0	0	0	0	0
DB_HB016T_1.681	Fibroblast_like	0	0	0	0	0	0	0	0
DB_HB016T_1.798	Fibroblast_like	0	0	2.23285	0	0	0	0	0
DB_HB016T_1.867	Fibroblast_like	0	0	0	0	0	0	0	0
DB_HB016T_2.99	Fibroblast_like	0	0	0	0	0	0	0	0
DB_HB016T_2.525	Fibroblast_like	0	0	0	0	0	0	0	0
DB_HB016T_2.802	Fibroblast_like	0	0	1.47356	0	2.04504	0	0	0
DB_HB016T_2.975	Fibroblast_like	0	0	0	0	0	0	0	0
DB_HB018T_1_2.110	Fibroblast_like	0	0	0	0	0	0	0	0
DB_HB018T_1_2.184	Fibroblast_like	0	0	0	0	0	0	0	0
DB_HB002T_Pool_A_C.663	Hepatoblast_I	2.78593	2.99666	2.5186	0	0	0	0	0
DB_HB004T_Pool_A_C.1	Erythroid_like	1.82715	2.1775	3.11425	0	0	0	0.834662	0
DB_HB004T_Pool_A_C.8	Erythroid_like	5.01318	3.1423	2.72752	0	1.14557	0	0	0
DB_HB004T_Pool_A_C.9	Erythroid_like	0.606705	0	0.981611	0	3.19305	2.23471	0	0
DB_HB004T_Pool_A_C.10	Erythroid_like	1.26349	2.5193	2.1533	0	1.80426	0	0	0
DB_HB004T_Pool_A_C.11	Erythroid_like	1.65077	1.65077	2.44473	0	4.44523	0	0.719177	0
DB_HB004T_Pool_A_C.12	Erythroid_like	1.50739	0	1.50739	0	1.96727	0.630598	0	0
DB_HB004T_Pool_A_C.23	Erythroid_like	1.82378	2.63821	1.67323	0	1.28027	0	0	0
DB_HB004T_Pool_A_C.24	Erythroid_like	0.649672	0	1.53894	0.649672	2.00207	0	0	0
DB_HB004T_Pool_A_C.30	Erythroid_like	2.15001	0.923064	1.39475	0	1.95557	0	0	0
DB_HB004T_Pool_A_C.39	Erythroid_like	0	0	2.35839	0	0	0	0	0
DB_HB004T_Pool_A_C.40	Erythroid_like	2.85971	3.26702	2.97811	0	0	0	0.740552	0
DB_HB004T_Pool_A_C.43	Erythroid_like	0	0	2.82572	0	2.82572	0	0	0
DB_HB004T_Pool_A_C.44	Erythroid_like	0.914017	0	0	0	3.38073	0	0	0
DB_HB004T_Pool_A_C.46	Erythroid_like	5.91686	0.757176	1.48086	0	0	0	0	0
DB_HB004T_Pool_A_C.47	Erythroid_like	0.837143	0	0	0.837143	2.02139	1.59519	0	0
DB_HB004T_Pool_A_C.48	Erythroid_like	1.20614	4.0254	3.14567	0	1.20614	0	0	0
DB_HB004T_Pool_A_C.49	Erythroid_like	0	0	0	0	0	0	0	0
DB_HB004T_Pool_A_C.51	Erythroid_like	4.82571	0.816244	1.79972	0	0	0	0	0
DB_HB004T_Pool_A_C.55	Erythroid_like	1.5216	1.21975	2.46288	0	1.5216	0	0.78535	0
DB_HB004T_Pool_A_C.59	Erythroid_like	0	1.02313	1.51815	0	3.69391	2.29349	0	0
DB_HB004T_Pool_A_C.61	Erythroid_like	0	2.67173	0.914734	0	0.914734	0	0.914734	0
DB_HB004T_Pool_A_C.63	Erythroid_like	3.40553	1.32822	1.32822	0	0.870102	1.32822	0.870102	0
DB_HB004T_Pool_A_C.69	Erythroid_like	3.70797	0	2.61934	0	1.99651	0	0	0
DB_HB004T_Pool_A_C.71	Erythroid_like	1.35003	3.11047	3.11047	0	1.90436	0	0	0
DB_HB004T_Pool_A_C.74	Erythroid_like	3.34927	1.48958	2.42531	0	0	0	0	0
DB_HB004T_Pool_A_C.78	Erythroid_like	1.66768	0	0	0	0.88924	0	0	0
DB_HB004T_Pool_A_C.79	Erythroid_like	2.19829	2.39899	2.83434	0	1.09941	0	0	0
DB_HB004T_Pool_A_C.80	Erythroid_like	0.999323	3.14904	3.07257	0	2.89947	0	0	0
DB_HB004T_Pool_A_C.84	Erythroid_like	0	0	1.16292	0	2.65293	0	0	0
DB_HB004T_Pool_A_C.85	Erythroid_like	0	0	1.84329	0	0	1.01972	0	0
DB_HB004T_Pool_A_C.86	Erythroid_like	2.60352	1.02508	2.09792	0	2.09792	0	0	0
DB_HB004T_Pool_A_C.87	Erythroid_like	0	0.977508	0.977508	0	0	0	0	0
DB_HB004T_Pool_A_C.89	Erythroid_like	0	0	0.701142	0	1.80505	1.10926	0	0
DB_HB004T_Pool_A_C.91	Erythroid_like	1.57393	0	0	0	1.06911	0	0	0
DB_HB004T_Pool_A_C.93	Erythroid_like	2.52993	2.32651	2.07086	0	2.52993	0	0	0
DB_HB004T_Pool_A_C.94	Erythroid_like	4.50908	1.94437	2.70637	0	2.70637	0	0	0
DB_HB004T_Pool_A_C.95	Erythroid_like	4.0118	2.8877	2.24876	0	1.47942	0	0	0
DB_HB004T_Pool_A_C.97	Erythroid_like	2.88203	1.72198	2.15864	0	2.58437	0	0	0
DB_HB004T_Pool_A_C.98	Erythroid_like	1.48455	2.41938	0.995651	0	2.98423	0.995651	0.995651	0
DB_HB004T_Pool_A_C.100	Erythroid_like	2.13173	0	2.76373	0	0	0	0	0
DB_HB004T_Pool_A_C.101	Erythroid_like	2.25355	0	1.14115	0	3.00437	1.14115	0	0
DB_HB004T_Pool_A_C.102	Erythroid_like	0.98407	3.38373	3.38373	0	1.79608	0	0.98407	0
DB_HB004T_Pool_A_C.103	Erythroid_like	0	0	1.8764	0	2.75662	1.04497	0	0
DB_HB004T_Pool_A_C.117	Erythroid_like	2.42156	0	1.81347	0	2.6868	1.4864	0	0
DB_HB004T_Pool_A_C.119	Erythroid_like	1.6829	1.6829	2.48097	0	0	0	0	0
DB_HB004T_Pool_A_C.120	Erythroid_like	4.64991	1.24303	0	0	1.24303	0	0	0
DB_HB004T_Pool_A_C.121	Erythroid_like	1.01723	0	1.51096	0	2.08718	1.01723	0	0
DB_HB004T_Pool_A_C.122	Erythroid_like	5.09916	1.84695	4.39577	0	1.30025	0	0	0
DB_HB004T_Pool_A_C.125	Erythroid_like	1.03527	2.31049	2.31049	0	2.85318	0	0	0
DB_HB004T_Pool_A_C.126	Erythroid_like	1.07112	2.52668	2.36022	0	0	0	0	0
DB_HB004T_Pool_A_C.127	Erythroid_like	1.23675	2.75151	3.62875	1.23675	1.77305	0	0	0
DB_HB004T_Pool_A_C.128	Erythroid_like	1.46647	0	1.46647	0	2.53913	0	0	0
DB_HB004T_Pool_A_C.130	Erythroid_like	0	0	2.26841	0	0	0	0	0
DB_HB004T_Pool_A_C.134	Erythroid_like	2.29274	0	1.3781	0	1.3781	0	0	0
DB_HB004T_Pool_A_C.136	Erythroid_like	2.85919	0	0	0	0	0	0	0
DB_HB004T_Pool_A_C.137	Erythroid_like	3.86898	0	3.28808	0	1.73859	0	0	0
DB_HB004T_Pool_A_C.142	Erythroid_like	1.58989	3.86783	3.53156	0	0	0	0	0
DB_HB004T_Pool_A_C.143	Erythroid_like	1.58278	0	1.91732	0	2.67688	0	0	0
DB_HB004T_Pool_A_C.147	Erythroid_like	2.36558	0	3.01064	0	2.36558	1.22746	0	0
DB_HB004T_Pool_A_C.148	Erythroid_like	1.63871	2.59865	3.33097	0	1.63871	0	1.63871	0
DB_HB004T_Pool_A_C.151	Erythroid_like	2.76632	1.99955	2.25279	0	2.25279	0	0	0
DB_HB004T_Pool_A_C.152	Erythroid_like	2.46605	1.3067	1.85441	0	3.33005	0	0	0
DB_HB004T_Pool_A_C.153	Erythroid_like	2.57404	2.40685	1.10519	0	0	0	0	0
DB_HB004T_Pool_A_C.154	Erythroid_like	2.72825	2.0984	2.0984	0	2.72825	1.21916	0	0
DB_HB004T_Pool_A_C.155	Erythroid_like	2.76687	0	1.55333	0	2.13468	0	0	0
DB_HB004T_Pool_A_C.157	Erythroid_like	0	0	1.08442	0	2.17825	0	0	0
DB_HB004T_Pool_A_C.158	Erythroid_like	2.38133	1.59488	1.08649	0	1.9303	1.08649	1.59488	0
DB_HB004T_Pool_A_C.159	Erythroid_like	1.9267	2.28241	0	0	0	3.31057	0	0
DB_HB004T_Pool_A_C.161	Erythroid_like	2.69523	2.06743	2.83969	0	2.06743	0	0	0
DB_HB004T_Pool_A_C.162	Erythroid_like	1.14115	0	3.10476	0	3.10476	0	0	0
DB_HB004T_Pool_A_C.163	Erythroid_like	2.43793	1.00852	2.07521	0	2.70354	1.50032	0	0
DB_HB004T_Pool_A_C.165	Erythroid_like	4.76476	1.61152	2.40026	0	1.94814	0	0	0
DB_HB004T_Pool_A_C.166	Erythroid_like	1.99817	2.35738	2.62111	0	0	0	0	0
DB_HB004T_Pool_A_C.167	Erythroid_like	2.64637	0	2.64637	0	3.47959	0	0	0
DB_HB004T_Pool_A_C.168	Erythroid_like	3.44098	1.61522	1.10344	0	2.40447	0	0	0
DB_HB004T_Pool_A_C.170	Erythroid_like	4.85217	3.08742	2.67062	0	0	0	0	0
DB_HB004T_Pool_A_C.171	Erythroid_like	0	0	1.10478	0	2.4063	0	0	0
DB_HB004T_Pool_A_C.173	Erythroid_like	2.37194	1.76799	2.74581	0	1.23243	0	0	0
DB_HB004T_Pool_A_C.174	Erythroid_like	0	1.10223	0	0	3.50176	0	0	0
DB_HB004T_Pool_A_C.175	Erythroid_like	1.38278	1.38278	0	0	3.42945	0	0	0
DB_HB004T_Pool_A_C.176	Erythroid_like	1.68828	1.68828	0	0	0	0	0	0
DB_HB004T_Pool_A_C.177	Erythroid_like	2.78605	2.15274	0	0	1.80373	0	0	0
DB_HB004T_Pool_A_C.180	Erythroid_like	2.44032	1.83071	1.28625	0	2.44032	0	0	0
DB_HB004T_Pool_A_C.183	Erythroid_like	2.74872	0	0	0	2.11761	0	0	0
DB_HB004T_Pool_A_C.184	Erythroid_like	0	1.12926	1.98514	0	1.6461	0	0	0
DB_HB004T_Pool_A_C.186	Erythroid_like	2.01931	0	2.01931	0	2.91352	0	1.15616	0
DB_HB004T_Pool_A_C.189	Erythroid_like	2.50258	1.33592	2.70921	0	2.88037	0	0	0
DB_HB004T_Pool_A_C.193	Erythroid_like	4.1453	0	0	0	2.94653	2.19918	0	0
DB_HB004T_Pool_A_C.194	Erythroid_like	2.90098	3.28795	3.04725	0	0	0	1.90667	0
DB_HB004T_Pool_A_C.195	Erythroid_like	2.47637	2.91435	3.30157	0	1.15676	0	0	0
DB_HB004T_Pool_A_C.196	Erythroid_like	3.72048	0	0	0	1.74734	0	0	0
DB_HB004T_Pool_A_C.198	Erythroid_like	1.2425	0	2.58937	0	2.12737	0	0	0
DB_HB004T_Pool_A_C.199	Erythroid_like	1.90789	0	0	0	1.90789	0	0	0
DB_HB004T_Pool_A_C.205	Erythroid_like	2.80287	0	1.5837	0	2.5352	0	0	0
DB_HB004T_Pool_A_C.208	Erythroid_like	1.28986	0	0	0	1.28986	0	0	0
DB_HB004T_Pool_A_C.209	Erythroid_like	1.96977	1.96977	0	0	2.79866	0	0	0
DB_HB004T_Pool_A_C.211	Erythroid_like	3.34219	1.39407	0	0	0	0	0	0
DB_HB004T_Pool_A_C.212	Erythroid_like	0	2.56809	1.38885	0	1.38885	0	0	0
DB_HB004T_Pool_A_C.213	Erythroid_like	1.77021	0	2.74832	0	2.11724	0	0	0
DB_HB004T_Pool_A_C.217	Erythroid_like	4.42639	1.57758	2.36161	0	1.07213	0	0	0
DB_HB004T_Pool_A_C.218	Erythroid_like	3.05878	1.91699	2.53377	0	2.53377	0	0	0
DB_HB004T_Pool_A_C.219	Erythroid_like	3.41658	1.71075	2.51226	0	0	1.18373	0	0
DB_HB004T_Pool_A_C.220	Erythroid_like	2.63958	0	0	0	3.29638	0	0	0
DB_HB004T_Pool_A_C.221	Erythroid_like	0	1.28341	1.82742	0	2.17779	0	0	0
DB_HB004T_Pool_A_C.223	Erythroid_like	2.97097	3.39433	3.11778	0	0	0	1.40736	0
DB_HB004T_Pool_A_C.225	Erythroid_like	4.13242	0	3.81315	0	0	0	0	0
DB_HB004T_Pool_A_C.227	Erythroid_like	2.24257	1.98967	3.18421	0	1.98967	0	0	0
DB_HB004T_Pool_A_C.229	Erythroid_like	5.12772	2.42901	4.00384	0	1.97528	0	0	0
DB_HB004T_Pool_A_C.230	Erythroid_like	0	0	2.49596	0	1.17145	0	0	0
DB_HB004T_Pool_A_C.232	Erythroid_like	1.22051	0	2.73004	0	0	0	0	0
DB_HB004T_Pool_A_C.233	Erythroid_like	2.993	2.34877	1.42493	0	1.98994	0	0	0
DB_HB004T_Pool_A_C.234	Erythroid_like	3.32166	1.3781	1.3781	0	2.93408	1.93654	0	0
DB_HB004T_Pool_A_C.235	Erythroid_like	0	0	0	0	2.56266	0	0	0
DB_HB004T_Pool_A_C.236	Erythroid_like	5.07272	2.41884	3.67308	0	2.1604	0	0	0
DB_HB004T_Pool_A_C.237	Erythroid_like	3.47201	2.43365	3.75189	0	2.17479	0	0	0
DB_HB004T_Pool_A_C.241	Erythroid_like	1.8389	0	1.8389	0	2.18991	0	0	0
DB_HB004T_Pool_A_C.242	Erythroid_like	0	0	2.5327	0	3.18532	0	0	0
DB_HB004T_Pool_A_C.247	Erythroid_like	1.76518	0	0	0	1.23002	0	0	0
DB_HB004T_Pool_A_C.250	Erythroid_like	0	0	1.77773	0	3.4952	0	0	0
DB_HB004T_Pool_A_C.251	Erythroid_like	2.96465	2.58465	3.54707	0	2.96465	0	0	0
DB_HB004T_Pool_A_C.253	Erythroid_like	2.28241	0	0	0	3.73928	0	0	0
DB_HB004T_Pool_A_C.255	Erythroid_like	3.74756	2.32277	2.69502	0	2.69502	0	0	0
DB_HB004T_Pool_A_C.256	Erythroid_like	2.15296	2.51895	2.15296	0	3.66489	0	0	0
DB_HB004T_Pool_A_C.257	Erythroid_like	5.00284	2.44752	3.48673	0	0	0	0	0
DB_HB004T_Pool_A_C.258	Erythroid_like	4.56911	2.26986	4.02465	0	1.3591	0	0	0
DB_HB004T_Pool_A_C.259	Erythroid_like	3.13454	0	0	0	2.48399	0	0	0
DB_HB004T_Pool_A_C.260	Erythroid_like	4.61618	0	3.86027	0	1.52066	0	0	0
DB_HB004T_Pool_A_C.261	Erythroid_like	3.60259	0	3.08287	1.93857	1.37988	0	0	0
DB_HB004T_Pool_A_C.265	Erythroid_like	0	0	1.39956	0	0	0	0	0
DB_HB004T_Pool_A_C.267	Erythroid_like	3.07891	0	2.55321	0	2.29115	0	0	0
DB_HB004T_Pool_A_C.268	Erythroid_like	5.02799	1.77345	2.12067	0	0	0	0	0
DB_HB004T_Pool_A_C.269	Erythroid_like	2.0248	0	1.45566	0	2.38526	0	0	0
DB_HB004T_Pool_A_C.272	Erythroid_like	1.35183	0	2.52237	0	1.90643	2.26109	0	0
DB_HB004T_Pool_A_C.273	Erythroid_like	3.39089	2.30864	2.57116	0.92033	2.44849	0	0	0
DB_HB004T_Pool_A_C.274	Erythroid_like	0	2.33954	2.54322	0	0	2.85698	0	0
DB_HB004T_Pool_A_C.276	Erythroid_like	2.95052	0	1.39111	0	0	0	0	0
DB_HB004T_Pool_A_C.278	Erythroid_like	1.41518	0	0	0	0	1.41518	0	0
DB_HB004T_Pool_A_C.279	Erythroid_like	1.8848	2.23832	1.33303	0	0	0	0	0
DB_HB004T_Pool_A_C.280	Erythroid_like	3.87722	0	2.74411	0	0	0	0	0
DB_HB004T_Pool_A_C.281	Erythroid_like	0	0	0	0	0	1.2326	0	0
DB_HB004T_Pool_A_C.284	Erythroid_like	2.95949	0	2.48265	0	2.74923	0	0	0
DB_HB004T_Pool_A_C.285	Erythroid_like	3.23002	0	2.43412	0	2.69964	1.49708	0	0
DB_HB004T_Pool_A_C.286	Erythroid_like	4.69167	1.47616	2.88371	0	1.47616	0	0	0
DB_HB004T_Pool_A_C.287	Erythroid_like	0	0	0	0	2.24975	0	0	0
DB_HB004T_Pool_A_C.288	Erythroid_like	3.51422	1.25473	1.79405	0	0	0	0	0
DB_HB004T_Pool_A_C.289	Erythroid_like	2.92534	1.16473	3.03715	0	2.03015	1.16473	0	0
DB_HB004T_Pool_A_C.290	Erythroid_like	1.39796	3.44901	1.95923	0	2.95915	0	1.39796	0
DB_HB004T_Pool_A_C.291	Erythroid_like	3.44612	1.87539	2.69519	0	2.86619	0	0	0
DB_HB004T_Pool_A_C.292	Erythroid_like	2.98248	2.98248	2.98248	0	1.302	0	1.302	0
DB_HB004T_Pool_A_C.294	Erythroid_like	3.20764	0	2.05122	0	2.41288	0	0	0
DB_HB004T_Pool_A_C.296	Erythroid_like	3.31668	1.11309	1.96448	0	1.11309	0	0	0
DB_HB004T_Pool_A_C.298	Erythroid_like	1.90229	0	0	0	3.95721	0	0	0
DB_HB004T_Pool_A_C.300	Erythroid_like	4.52802	0	1.71897	0	0	0	0	0
DB_HB004T_Pool_A_C.301	Erythroid_like	2.30945	2.77974	1.95245	0	3.09833	0	0	0
DB_HB004T_Pool_A_C.302	Erythroid_like	5.55614	4.37217	0	0	0	0	0	0
DB_HB004T_Pool_A_C.303	Erythroid_like	2.97136	0	2.12911	0	2.97136	1.54835	0	0
DB_HB004T_Pool_A_C.304	Erythroid_like	3.09631	1.95064	1.39043	0	2.57004	1.95064	0	0
DB_HB004T_Pool_A_C.305	Erythroid_like	2.44487	0	1.83491	0	2.821	0	0	0
DB_HB004T_Pool_A_C.306	Erythroid_like	2.01827	2.01827	3.1713	0	1.44989	0	0	0
DB_HB004T_Pool_A_C.309	Erythroid_like	5.15854	2.00203	3.67439	0	1.43557	1.43557	0	0
DB_HB004T_Pool_A_C.310	Erythroid_like	2.96436	2.12261	1.54254	0	2.12261	0	0	0
DB_HB004T_Pool_A_C.312	Erythroid_like	2.0062	1.43924	0	0	0	0	0	0
DB_HB004T_Pool_A_C.314	Erythroid_like	3.34277	2.31245	2.31245	0	2.68436	0	0	0
DB_HB004T_Pool_A_C.315	Erythroid_like	1.90399	1.34972	1.34972	0	2.72665	2.25853	0	0
DB_HB004T_Pool_A_C.316	Erythroid_like	3.73462	0	2.41752	0	2.68266	0	0	0
DB_HB004T_Pool_A_C.317	Erythroid_like	2.92585	0	2.1476	0	2.78059	1.25887	0	0
DB_HB004T_Pool_A_C.319	Erythroid_like	4.83115	1.39453	3.2294	0	1.39453	0	0	0
DB_HB004T_Pool_A_C.320	Erythroid_like	2.62023	2.62023	0	0	0	1.65752	2.25051	0
DB_HB004T_Pool_A_C.322	Erythroid_like	3.45887	1.57849	0	0	0	0	0	0
DB_HB004T_Pool_A_C.324	Erythroid_like	5.46603	1.43095	1.43095	0	0	0	0	0
DB_HB004T_Pool_A_C.326	Erythroid_like	3.89886	0	2.15566	0	2.61905	1.26541	0	0
DB_HB004T_Pool_A_C.327	Erythroid_like	1.60816	0	1.60816	0	2.83171	0	0	0
DB_HB004T_Pool_A_C.328	Erythroid_like	4.48801	1.53995	2.75094	0	0	0	0	0
DB_HB004T_Pool_A_C.329	Erythroid_like	3.6593	1.74558	2.09111	0	1.74558	0	0	0
DB_HB004T_Pool_A_C.330	Erythroid_like	2.63195	3.05743	3.77019	0	1.04485	0	0	0
DB_HB004T_Pool_A_C.331	Erythroid_like	4.08673	1.88338	3.14857	0	1.3318	0	0	0
DB_HB004T_Pool_A_C.333	Erythroid_like	1.27054	2.42047	3.06816	0	2.62568	0	1.27054	0
DB_HB004T_Pool_A_C.334	Erythroid_like	2.04974	2.41134	0	0	2.41134	2.04974	0	0
DB_HB004T_Pool_A_C.335	Erythroid_like	3.93838	2.70686	2.50026	0	1.33406	0	0	0
DB_HB004T_Pool_A_C.338	Erythroid_like	2.56865	2.30619	3.61482	0	1.3893	0	0	0
DB_HB004T_Pool_A_C.339	Erythroid_like	2.22496	0	1.32203	0	2.69159	0	0	0
DB_HB004T_Pool_A_C.342	Erythroid_like	1.79993	0	1.25977	0	1.25977	0	0	0
DB_HB004T_Pool_A_C.343	Erythroid_like	5.1525	0	3.89104	0	2.56421	0	0	0
DB_HB004T_Pool_A_C.346	Erythroid_like	2.36114	2.62497	2.00176	0	3.15304	0	0	0
DB_HB004T_Pool_A_C.347	Erythroid_like	1.98749	1.98749	1.42277	0	2.81798	0	0	0
DB_HB004T_Pool_A_C.349	Erythroid_like	1.89457	1.34152	2.24861	0	1.34152	1.34152	0	0
DB_HB004T_Pool_A_C.350	Erythroid_like	0	0	1.93426	1.93426	2.29035	1.93426	0	0
DB_HB004T_Pool_A_C.354	Erythroid_like	2.05685	0	1.48402	0	0	0	1.48402	0
DB_HB004T_Pool_A_C.355	Erythroid_like	3.81556	0	2.6164	0	2.35278	0	0	0
DB_HB004T_Pool_A_C.356	Erythroid_like	1.88598	0	0	0	1.33406	1.33406	0	0
DB_HB004T_Pool_A_C.357	Erythroid_like	3.02226	0	1.44839	0	2.64085	0	0	0
DB_HB004T_Pool_A_C.358	Erythroid_like	2.25981	1.90521	1.35077	0	1.90521	0	0	0
DB_HB004T_Pool_A_C.360	Erythroid_like	2.68139	0	2.95181	0	0	0	0	0
DB_HB004T_Pool_A_C.367	Erythroid_like	0	1.31302	0	0	2.21399	0	1.31302	0
DB_HB004T_Pool_A_C.368	Erythroid_like	1.73071	0	0	0	3.64172	0	0	0
DB_HB004T_Pool_A_C.370	Erythroid_like	2.17433	1.82415	2.80895	0	3.54915	0	0	0
DB_HB004T_Pool_A_C.371	Erythroid_like	3.88635	0	3.21352	0	2.05655	0	0	0
DB_HB004T_Pool_A_C.372	Erythroid_like	2.30674	1.70852	1.70852	0	1.70852	1.70852	1.70852	0
DB_HB004T_Pool_A_C.375	Erythroid_like	4.12704	3.10674	3.4499	0	0	0	0	0
DB_HB004T_Pool_A_C.378	Erythroid_like	2.70529	1.33282	0	0	3.02248	0	0	0
DB_HB004T_Pool_A_C.379	Erythroid_like	2.50163	1.5548	2.13633	0	2.76861	0	0	0
DB_HB004T_Pool_A_C.380	Erythroid_like	0	0	0	0	2.74581	0	0	0
DB_HB004T_Pool_A_C.381	Erythroid_like	3.57746	0	1.49923	0	2.07399	0	0	0
DB_HB004T_Pool_A_C.382	Erythroid_like	3.11633	0	0	0	0	0	0	0
DB_HB004T_Pool_A_C.383	Erythroid_like	4.07554	0	0	0	2.68235	0	0	0
DB_HB004T_Pool_A_C.385	Erythroid_like	4.33367	0	2.71498	0	1.74072	0	0	0
DB_HB004T_Pool_A_C.386	Erythroid_like	2.34081	0	1.41825	0	1.98235	2.34081	0	0
DB_HB004T_Pool_A_C.387	Erythroid_like	0	0	1.55923	0	4.11223	0	0	0
DB_HB004T_Pool_A_C.388	Erythroid_like	2.22324	0	1.32062	0	1.32062	0	0	0
DB_HB004T_Pool_A_C.389	Erythroid_like	0	3.61557	2.4425	0	0	0	0.77328	0
DB_HB004T_Pool_A_C.392	Erythroid_like	2.5221	0	0	0	1.90619	0	0	0
DB_HB004T_Pool_A_C.394	Erythroid_like	0	0	2.42312	0	1.48772	0	0	0
DB_HB004T_Pool_A_C.395	Erythroid_like	4.18309	3.37583	3.61952	0	1.61652	0	0	0
DB_HB004T_Pool_A_C.397	Erythroid_like	3.61321	0	1.70667	0	2.3047	0	0	0
DB_HB004T_Pool_A_C.398	Erythroid_like	2.75404	2.37991	1.77528	0	0	0	0	0
DB_HB004T_Pool_A_C.399	Erythroid_like	1.82874	1.82874	0	0	2.17918	2.43817	0	0
DB_HB004T_Pool_A_C.400	Erythroid_like	5.02559	2.04416	2.40551	2.04416	2.40551	0	0	0
DB_HB004T_Pool_A_C.401	Erythroid_like	1.2676	0	0	0	2.93738	0	0	0
DB_HB004T_Pool_A_C.402	Erythroid_like	0	0	2.31327	0	4.30217	0	0	0
DB_HB004T_Pool_A_C.403	Erythroid_like	3.58482	0	2.17341	0	0	0	0	0
DB_HB004T_Pool_A_C.404	Erythroid_like	2.04153	0	2.04153	0	0	2.04153	0	0
DB_HB004T_Pool_A_C.405	Erythroid_like	1.85259	0	2.46408	0	2.46408	0	0	0
DB_HB004T_Pool_A_C.410	Erythroid_like	4.61477	3.50048	0	0	0	0	0	0
DB_HB004T_Pool_A_C.411	Erythroid_like	0	0	2.4783	0	0	0	0	0
DB_HB004T_Pool_A_C.412	Erythroid_like	1.44146	0	0	0	3.01363	0	0	0
DB_HB004T_Pool_A_C.414	Erythroid_like	1.6899	0	2.28623	0	0	0	0	0
DB_HB004T_Pool_A_C.416	Erythroid_like	2.34251	1.74111	0	0	0	0	0	0
DB_HB004T_Pool_A_C.417	Erythroid_like	2.03601	0	2.03601	0	2.39699	0	2.03601	0
DB_HB004T_Pool_A_C.419	Erythroid_like	2.10628	2.10628	2.47034	0	2.73665	0	0	0
DB_HB004T_Pool_A_C.420	Erythroid_like	1.39179	2.30918	0	0	0	1.95219	0	0
DB_HB004T_Pool_A_C.421	Erythroid_like	2.12553	1.54515	2.12553	0	1.54515	0	0	0
DB_HB004T_Pool_A_C.422	Erythroid_like	2.65426	2.65426	2.38975	0	1.45945	0	0	0
DB_HB004T_Pool_A_C.424	Erythroid_like	0	4.03796	4.77585	0	0	0	1.40977	0
DB_HB004T_Pool_A_C.425	Erythroid_like	2.29582	0	1.6986	0	1.6986	0	0	0
DB_HB004T_Pool_A_C.426	Erythroid_like	3.33057	0	1.4746	0	3.33057	2.67257	0	0
DB_HB004T_Pool_A_C.427	Erythroid_like	1.52094	2.0984	1.52094	0	0	0	0	0
DB_HB004T_Pool_A_C.428	Erythroid_like	2.33321	0	2.97665	0	2.33321	0	0	0
DB_HB004T_Pool_A_C.429	Erythroid_like	4.51425	2.07278	0	0	0	0	0	0
DB_HB004T_Pool_A_C.430	Erythroid_like	1.72122	0	0	0	2.96349	0	0	0
DB_HB004T_Pool_A_C.431	Erythroid_like	1.48034	0	2.41442	0	2.41442	0	0	0
DB_HB004T_Pool_A_C.432	Erythroid_like	3.54029	1.75482	1.75482	0	2.35753	0	0	0
DB_HB004T_Pool_A_C.433	Erythroid_like	3.00538	0	1.57666	0	1.57666	0	0	0
DB_HB004T_Pool_A_C.437	Erythroid_like	2.43936	2.43936	1.82984	0	1.82984	0	0	0
DB_HB004T_Pool_A_C.438	Erythroid_like	1.34424	0	0	0	3.89589	0	0	0
DB_HB004T_Pool_A_C.440	Erythroid_like	1.44491	0	3.01793	0	4.32485	0	0	0
DB_HB004T_Pool_A_C.441	Erythroid_like	2.85494	1.62793	0	0	2.85494	0	0	0
DB_HB004T_Pool_A_C.442	Erythroid_like	2.00065	0	1.43435	0	1.43435	1.43435	0	0
DB_HB004T_Pool_A_C.445	Erythroid_like	2.11938	0	0	0	3.41128	0	1.53966	0
DB_HB004T_Pool_A_C.447	Erythroid_like	3.11034	0	1.51983	0	2.09714	0	1.51983	0
DB_HB004T_Pool_A_C.449	Erythroid_like	2.13206	0	2.13206	0	2.97453	2.13206	0	0
DB_HB004T_Pool_A_C.450	Erythroid_like	0	0	1.60054	0	1.60054	0	0	0
DB_HB004T_Pool_A_C.451	Erythroid_like	2.47365	1.5308	2.95018	0	2.74003	0	0	0
DB_HB004T_Pool_A_C.453	Erythroid_like	3.59023	1.37038	0	0	0	0	0	0
DB_HB004T_Pool_A_C.454	Erythroid_like	2.43555	0	2.8114	0	1.82633	0	0	0
DB_HB004T_Pool_A_C.456	Erythroid_like	4.5596	1.53393	1.53393	0	0	0	0	0
DB_HB004T_Pool_A_C.457	Erythroid_like	3.87422	0	2.44032	0	2.81631	0	0	0
DB_HB004T_Pool_A_C.458	Erythroid_like	0	1.9837	2.34223	0	1.9837	0	0	0
DB_HB004T_Pool_A_C.459	Erythroid_like	1.70373	0	3.1558	0	2.67299	1.70373	1.70373	0
DB_HB004T_Pool_A_C.460	Erythroid_like	4.16654	2.08625	3.24615	0	2.08625	0	0	0
DB_HB004T_Pool_A_C.461	Erythroid_like	0	0	0	0	2.23434	0	0	0
DB_HB004T_Pool_A_C.462	Erythroid_like	1.74422	0	1.74422	0	2.71894	0	0	0
DB_HB004T_Pool_A_C.464	Erythroid_like	1.49038	0	1.49038	0	3.07421	0	0	0
DB_HB004T_Pool_A_C.466	Erythroid_like	1.74891	1.74891	2.72425	0	2.72425	0	0	0
DB_HB004T_Pool_A_C.467	Erythroid_like	4.36225	1.54486	2.75679	0	0	0	0	0
DB_HB004T_Pool_A_C.468	Erythroid_like	0	1.70373	0	0	2.30146	0	0	0
DB_HB004T_Pool_A_C.469	Erythroid_like	0	0	0	0	2.09464	0	0	0
DB_HB004T_Pool_A_C.470	Erythroid_like	0	0	2.50095	0	1.55421	2.13567	0	0
DB_HB004T_Pool_A_C.471	Erythroid_like	2.42063	0	1.4856	0	0	0	0	0
DB_HB004T_Pool_A_C.474	Erythroid_like	1.3633	0	0	0	2.53658	0	0	0
DB_HB004T_Pool_A_C.475	Erythroid_like	4.89439	3.03883	2.39246	1.46174	0	0	0	0
DB_HB004T_Pool_A_C.476	Erythroid_like	1.55362	0	2.13501	0	2.13501	0	0	0
DB_HB004T_Pool_A_C.477	Erythroid_like	4.87974	1.55421	3.54334	0	0	0	0	0
DB_HB004T_Pool_A_C.478	Erythroid_like	0	0	0	0	0	0	0	0
DB_HB004T_Pool_A_C.479	Erythroid_like	0	0	1.60402	0	0	0	0	0
DB_HB004T_Pool_A_C.481	Erythroid_like	5.20409	3.46277	2.92638	0	1.68917	0	0	0
DB_HB004T_Pool_A_C.483	Erythroid_like	0	0	1.49091	0	2.69223	1.49091	0	0
DB_HB004T_Pool_A_C.485	Erythroid_like	0	0	1.85623	0	0	0	0	0
DB_HB004T_Pool_A_C.486	Erythroid_like	3.20764	3.20764	1.47903	0	2.05122	0	0	0
DB_HB004T_Pool_A_C.487	Erythroid_like	1.46174	3.18611	2.03168	0	2.65702	0	0	0
DB_HB004T_Pool_A_C.488	Erythroid_like	3.7157	0	1.53564	0	0	0	0	0
DB_HB004T_Pool_A_C.489	Erythroid_like	3.19574	0	0	0	2.17582	0	0	0
DB_HB004T_Pool_A_C.490	Erythroid_like	3.84629	0	2.156	0	0	0	0	0
DB_HB004T_Pool_A_C.493	Erythroid_like	3.6304	0	0	0	2.03833	0	0	0
DB_HB004T_Pool_A_C.495	Erythroid_like	0	0	1.52995	0	1.52995	0	0	0
DB_HB004T_Pool_A_C.496	Erythroid_like	3.46148	1.81548	2.42375	0	0	0	0	0
DB_HB004T_Pool_A_C.497	Erythroid_like	4.80705	2.63934	4.52209	0	1.67422	0	0	0
DB_HB004T_Pool_A_C.498	Erythroid_like	3.52326	0	2.34166	0	2.71455	0	0	0
DB_HB004T_Pool_A_C.499	Erythroid_like	1.59488	0	0	0	0	0	0	0
DB_HB004T_Pool_A_C.500	Erythroid_like	1.54879	0	0	0	2.1296	0	0	0
DB_HB004T_Pool_A_C.502	Erythroid_like	3.46823	1.58617	0	0	2.17134	0	0	0
DB_HB004T_Pool_A_C.503	Erythroid_like	3.92726	1.46276	0	0	0	0	0	0
DB_HB004T_Pool_A_C.504	Erythroid_like	5.04172	2.09808	2.93791	0	2.09808	0	0	0
DB_HB004T_Pool_A_C.506	Erythroid_like	1.53794	2.48198	3.52326	0	2.48198	0	0	0
DB_HB004T_Pool_A_C.508	Erythroid_like	2.45236	2.08904	2.45236	0	2.45236	0	0	0
DB_HB004T_Pool_A_C.510	Erythroid_like	3.60897	0	0	0	1.60784	0	1.60784	0
DB_HB004T_Pool_A_C.512	Erythroid_like	0	0	1.39384	0	1.39384	0	0	0
DB_HB004T_Pool_A_C.513	Erythroid_like	3.39736	0	2.53004	0	1.91354	0	0	0
DB_HB004T_Pool_A_C.516	Erythroid_like	0	3.41564	2.24182	0	3.26695	0	1.64966	0
DB_HB004T_Pool_A_C.519	Erythroid_like	5.18545	2.337	0	0	1.73608	0	1.73608	0
DB_HB004T_Pool_A_C.521	Erythroid_like	3.94565	1.4772	2.67571	0	2.67571	0	0	0
DB_HB004T_Pool_A_C.522	Erythroid_like	0	0	0	0	0	0	1.59144	0
DB_HB004T_Pool_A_C.523	Erythroid_like	3.86942	0	3.39687	0	0	0	0	0
DB_HB004T_Pool_A_C.526	Erythroid_like	0	0	1.5628	0	3.83441	0	0	0
DB_HB004T_Pool_A_C.527	Erythroid_like	1.55923	0	2.77388	0	3.15832	2.50679	0	0
DB_HB004T_Pool_A_C.528	Erythroid_like	0	0	0	0	2.12294	0	0	0
DB_HB004T_Pool_A_C.529	Erythroid_like	3.83928	2.22692	2.59577	0	3.64338	0	0	0
DB_HB004T_Pool_A_C.530	Erythroid_like	2.30633	0	0	0	3.16098	0	0	0
DB_HB004T_Pool_A_C.531	Erythroid_like	0	1.71859	2.68988	0	2.3178	0	0	0
DB_HB004T_Pool_A_C.534	Erythroid_like	4.52757	1.71859	1.71859	0	3.3485	0	0	0
DB_HB004T_Pool_A_C.535	Erythroid_like	3.18569	0	1.58186	0	2.80069	0	0	0
DB_HB004T_Pool_A_C.537	Erythroid_like	3.42436	1.45869	3.03505	0	1.45869	0	0	0
DB_HB004T_Pool_A_C.538	Erythroid_like	1.5411	0	1.5411	0	0	0	0	0
DB_HB004T_Pool_A_C.539	Erythroid_like	1.53937	0	0	0	2.96054	0	0	0
DB_HB004T_Pool_A_C.540	Erythroid_like	2.36434	1.43802	2.00481	0	2.83683	1.43802	0	0
DB_HB004T_Pool_A_C.541	Erythroid_like	2.45236	0	2.08904	0	2.45236	0	0	0
DB_HB004T_Pool_A_C.542	Erythroid_like	2.77494	0	1.94806	0	3.33462	1.38817	0	0
DB_HB004T_Pool_A_C.543	Erythroid_like	2.84153	0	1.61652	0	3.81531	0	0	0
DB_HB004T_Pool_A_C.544	Erythroid_like	4.70941	2.28227	2.65313	0	2.28227	0	0	0
DB_HB004T_Pool_A_C.545	Erythroid_like	3.94971	2.1786	0	0	2.81348	0	0	0
DB_HB004T_Pool_A_C.548	Erythroid_like	1.59959	2.82162	3.70155	0	0	0	0	0
DB_HB004T_Pool_A_C.549	Erythroid_like	4.11651	0	0	0	1.66966	0	0	0
DB_HB004T_Pool_A_C.551	Erythroid_like	3.5997	0	2.66342	0	0	0	0	0
DB_HB004T_Pool_A_C.552	Erythroid_like	3.36114	1.60434	3.88557	0	2.82721	0	0	0
DB_HB004T_Pool_A_C.553	Erythroid_like	2.63813	0	2.63813	0	1.67316	0	0	0
DB_HB004T_Pool_A_C.555	Erythroid_like	0	0	0	0	1.75759	0	0	0
DB_HB004T_Pool_A_C.559	Erythroid_like	4.70172	3.31726	1.88658	0	0	0	0	0
DB_HB004T_Pool_A_C.560	Erythroid_like	0	0	0	0	2.66756	0	0	0
DB_HB004T_Pool_A_C.564	Erythroid_like	0	1.87003	0	0	2.48298	0	0	0
DB_HB004T_Pool_A_C.566	Erythroid_like	2.17134	2.17134	0	0	4.0144	0	0	0
DB_HB004T_Pool_A_C.568	Erythroid_like	0	0	0	0	0	0	0	0
DB_HB004T_Pool_A_C.569	Erythroid_like	3.97625	0	2.97984	0	0	0	0	0
DB_HB004T_Pool_A_C.575	Erythroid_like	3.02009	0	2.37459	0	0	0	0	0
DB_HB004T_Pool_A_C.576	Erythroid_like	5.22533	0	0	0	2.09339	0	0	0
DB_HB004T_Pool_A_C.577	Erythroid_like	3.09494	0	2.44608	0	1.83601	0	0	0
DB_HB004T_Pool_A_C.578	Erythroid_like	0	3.54879	2.98375	0	0	0	0	0
DB_HB004T_Pool_A_C.579	Erythroid_like	3.9306	0	3.08225	0	0	0	0	0
DB_HB004T_Pool_A_C.580	Erythroid_like	4.74395	2.96367	2.75335	0	1.54197	0	0	0
DB_HB004T_Pool_A_C.581	Erythroid_like	3.03883	0	3.03883	0	0	3.70774	0	0
DB_HB004T_Pool_A_C.582	Erythroid_like	1.51178	0	2.08811	0	0	1.51178	0	0
DB_HB004T_Pool_A_C.583	Erythroid_like	0	0	0	0	3.46223	0	0	0
DB_HB004T_Pool_A_C.584	Erythroid_like	0	0	2.19509	0	0	0	0	0
DB_HB004T_Pool_A_C.585	Erythroid_like	3.35782	0	2.96961	0	2.96961	0	0	0
DB_HB004T_Pool_A_C.586	Erythroid_like	4.77891	2.77353	1.66582	0	0	0	1.14581	0
DB_HB004T_Pool_A_C.590	Erythroid_like	4.14328	2.22655	2.86424	0	2.22655	0	0	0
DB_HB004T_Pool_A_C.593	Erythroid_like	2.94624	0	0	0	2.3043	0	0	0
DB_HB004T_Pool_A_C.595	Erythroid_like	4.54723	3.36768	2.9793	0	1.73493	0	0	0
DB_HB004T_Pool_A_C.596	Erythroid_like	2.22031	0	0	0	0	0	0	0
DB_HB004T_Pool_A_C.597	Erythroid_like	2.50852	2.88648	0	0	0	0	0	0
DB_HB004T_Pool_A_C.598	Erythroid_like	1.77855	2.38348	2.38348	0	1.77855	0	0	0
DB_HB004T_Pool_A_C.599	Erythroid_like	2.33742	0	0	0	0	1.73647	0	0
DB_HB004T_Pool_A_C.600	Erythroid_like	2.21339	0	1.624	0	2.85032	0	0	0
DB_HB004T_Pool_A_C.601	Erythroid_like	2.87483	0	1.64492	0	1.64492	0	0	0
DB_HB004T_Pool_A_C.603	Erythroid_like	2.30106	1.70336	2.67257	0	1.70336	0	1.70336	0
DB_HB004T_Pool_A_C.604	Erythroid_like	2.99992	0	0	0	2.52175	0	0	0
DB_HB004T_Pool_A_C.605	Erythroid_like	0	0	2.70062	0	3.75342	0	0	0
DB_HB004T_Pool_A_C.606	Erythroid_like	2.88063	0	2.50283	0	2.50283	0	0	0
DB_HB004T_Pool_A_C.608	Erythroid_like	2.1912	3.03807	2.5587	0	3.21237	0	0	0
DB_HB004T_Pool_A_C.609	Erythroid_like	1.77651	1.77651	0	0	0	2.38124	0	0
DB_HB004T_Pool_A_C.611	Erythroid_like	2.6948	0	2.06703	0	2.42939	0	0	0
DB_HB004T_Pool_A_C.613	Erythroid_like	3.55656	0	2.6222	0	1.65924	0	0	0
DB_HB004T_Pool_A_C.614	Erythroid_like	0	2.22251	3.07159	0	2.22251	0	0	0
DB_HB004T_Pool_A_C.615	Erythroid_like	3.03004	2.64844	2.64844	0	3.03004	0	0	0
DB_HB004T_Pool_A_C.616	Erythroid_like	0	2.32318	2.32318	0	2.69545	0	0	0
DB_HB004T_Pool_A_C.622	Erythroid_like	3.652	1.55923	0	0	2.14128	0	0	0
DB_HB004T_Pool_A_C.623	Erythroid_like	3.99681	0	1.76759	0	1.76759	0	0	0
DB_HB004T_Pool_A_C.624	Erythroid_like	1.71223	1.71223	2.68266	0	3.16575	0	0	0
DB_HB004T_Pool_A_C.625	Erythroid_like	3.09989	0	0	0	2.61865	0	0	0
DB_HB004T_Pool_A_C.626	Erythroid_like	1.78183	0	3.03317	1.78183	1.78183	1.78183	0	0
DB_HB004T_Pool_A_C.627	Erythroid_like	0	0	2.51059	0	0	0	0	0
DB_HB004T_Pool_A_C.628	Erythroid_like	0	1.62991	2.85725	0	2.58853	0	0	0
DB_HB004T_Pool_A_C.630	Erythroid_like	4.71316	1.65752	3.6691	0	1.65752	0	0	0
DB_HB004T_Pool_A_C.631	Erythroid_like	1.60339	3.70619	2.82609	0	1.60339	0	0	0
DB_HB004T_Pool_A_C.632	Erythroid_like	3.7165	1.79426	1.79426	0	3.04738	0	0	0
DB_HB004T_Pool_A_C.633	Erythroid_like	4.00611	0	3.1558	0	1.70373	0	0	0
DB_HB004T_Pool_A_C.634	Erythroid_like	2.5456	0	2.81348	0	2.5456	1.59269	0	0
DB_HB004T_Pool_A_C.635	Erythroid_like	5.05463	2.4631	2.83976	0	1.85169	0	0	0
DB_HB004T_Pool_A_C.636	Erythroid_like	2.45042	0	2.45042	1.84001	3.09948	0	0	0
DB_HB004T_Pool_A_C.638	Erythroid_like	1.67211	2.63692	0	0	1.67211	0	0	0
DB_HB004T_Pool_A_C.640	Erythroid_like	2.80834	0	1.58834	0	3.1935	0	0	0
DB_HB004T_Pool_A_C.641	Erythroid_like	3.88609	0	1.8409	0	1.8409	0	0	0
DB_HB004T_Pool_A_C.642	Erythroid_like	1.64256	0	2.23396	0	0	0	0	0
DB_HB004T_Pool_A_C.649	Erythroid_like	0	0	0	0	0	0	0	0
DB_HB004T_Pool_A_C.650	Erythroid_like	2.92125	0	3.58709	0	2.54236	0	0	0
DB_HB004T_Pool_A_C.651	Erythroid_like	3.82128	0	1.6986	0	3.6036	0	0	0
DB_HB004T_Pool_A_C.653	Erythroid_like	2.0743	0	2.70256	1.4995	3.23303	0	0	0
DB_HB004T_Pool_A_C.654	Erythroid_like	2.36405	0	2.36405	0	1.76078	0	0	0
DB_HB004T_Pool_A_C.655	Erythroid_like	0	0	0	0	3.38819	0	0	0
DB_HB004T_Pool_A_C.656	Erythroid_like	0	0	0	0	1.89554	0	0	0
DB_HB004T_Pool_A_C.657	Erythroid_like	4.0161	0	2.8772	0	2.60811	0	0	0
DB_HB004T_Pool_A_C.658	Erythroid_like	2.60539	0	2.87444	0	2.2362	0	0	0
DB_HB004T_Pool_A_C.659	Erythroid_like	0	0	2.88382	0	2.88382	0	0	0
DB_HB004T_Pool_A_C.661	Erythroid_like	3.73728	0	2.92125	0	2.92125	1.92495	0	0
DB_HB004T_Pool_A_C.662	Erythroid_like	1.79343	0	0	0	3.26002	0	0	0
DB_HB004T_Pool_A_C.665	Erythroid_like	1.58186	0	2.53306	0	3.33391	0	0	0
DB_HB004T_Pool_A_C.666	Erythroid_like	3.0358	1.60212	2.18909	0	3.0358	0	0	0
DB_HB004T_Pool_A_C.667	Erythroid_like	2.22619	1.63554	0	0	1.63554	0	0	0
DB_HB004T_Pool_A_C.668	Erythroid_like	1.71223	0	0	0	3.73462	1.71223	0	0
DB_HB004T_Pool_A_C.669	Erythroid_like	2.29261	0	2.66383	0	0	0	0	0
DB_HB004T_Pool_A_C.670	Erythroid_like	3.91482	2.38214	2.75633	1.77732	0	0	0	0
DB_HB004T_Pool_A_C.674	Erythroid_like	2.23807	1.64627	2.23807	0	3.8515	0	0	0
DB_HB004T_Pool_A_C.675	Erythroid_like	5.19294	2.5598	3.42858	0	0	0	0	0
DB_HB004T_Pool_A_C.676	Erythroid_like	2.56569	0	1.61008	0	3.21964	1.61008	0	0
DB_HB004T_Pool_A_C.677	Erythroid_like	2.27559	0	0	0	3.45213	0	0	0
DB_HB004T_Pool_A_C.678	Erythroid_like	4.8911	1.68702	2.65395	0	1.68702	0	0	0
DB_HB004T_Pool_A_C.680	Erythroid_like	1.57758	1.57758	0	0	3.00647	0	0	0
DB_HB004T_Pool_A_C.681	Erythroid_like	2.753	0	0	0	1.54168	0	0	0
DB_HB004T_Pool_A_C.682	Erythroid_like	1.52599	0	0	0	1.52599	0	0	0
DB_HB004T_Pool_A_C.683	Erythroid_like	1.70483	0	0	0	2.30268	1.70483	0	0
DB_HB004T_Pool_A_C.684	Erythroid_like	3.4153	0	1.77569	0	2.38035	0	0	0
DB_HB004T_Pool_A_C.685	Erythroid_like	4.43533	2.49463	0	0	1.88078	0	0	0
DB_HB004T_Pool_A_C.686	Erythroid_like	0	0	0	0	0	0	0	0
DB_HB004T_Pool_A_C.688	Erythroid_like	1.88979	2.88222	2.88222	0	3.54697	0	0	0
DB_HB004T_Pool_A_C.689	Erythroid_like	0	1.78471	1.78471	0	2.76466	0	0	0
DB_HB004T_Pool_A_C.690	Erythroid_like	5.64659	3.24063	1.6276	0	2.21739	0	0	0
DB_HB004T_Pool_A_C.691	Erythroid_like	2.34379	1.74227	1.74227	0	0	0	0	0
DB_HB004T_Pool_A_C.692	Erythroid_like	2.7449	0	0	0	1.76719	0	0	0
DB_HB004T_Pool_A_C.693	Erythroid_like	3.27345	2.61748	3.27345	0	3.27345	1.65512	0	0
DB_HB004T_Pool_A_C.694	Erythroid_like	1.90229	0	0	0	0	0	0	0
DB_HB004T_Pool_A_C.695	Erythroid_like	4.75206	0	0	0	2.81287	0	0	0
DB_HB004T_Pool_A_C.696	Erythroid_like	4.06086	0	0	0	2.43081	0	0	0
DB_HB004T_Pool_A_C.698	Erythroid_like	2.79106	1.8082	1.26687	0	3.17586	0	0	0
DB_HB004T_Pool_A_C.699	Erythroid_like	2.7522	0	1.77366	0	1.77366	0	0	0
DB_HB004T_Pool_A_C.700	Erythroid_like	0	0	2.06342	0	2.06342	0	0	0
DB_HB004T_Pool_A_C.701	Erythroid_like	2.68946	1.71821	3.84472	0	2.31739	0	0	0
DB_HB004T_Pool_A_C.702	Erythroid_like	4.14186	0	0	0	2.1679	0	0	0
DB_HB004T_Pool_A_C.703	Erythroid_like	4.80526	2.40658	2.78154	0	0	0	0	0
DB_HB004T_Pool_A_C.707	Erythroid_like	0	2.33616	0	0	2.70886	0	0	0
DB_HB004T_Pool_A_C.708	Erythroid_like	2.59157	0	2.59157	0	0	0	0	0
DB_HB004T_Pool_A_C.709	Erythroid_like	0	1.96765	2.96844	0	1.96765	1.96765	0	0
DB_HB004T_Pool_A_C.710	Erythroid_like	1.78101	0	0	0	1.78101	1.78101	0	0
DB_HB004T_Pool_A_C.711	Erythroid_like	3.22388	0	1.61361	0	0	1.61361	0	0
DB_HB004T_Pool_A_C.713	Erythroid_like	3.67117	0	0	0	1.65924	0	0	0
DB_HB004T_Pool_A_C.715	Erythroid_like	0	1.7216	1.7216	0	1.7216	0	0	0
DB_HB004T_Pool_A_C.716	Erythroid_like	0	0	2.78486	0	0	0	0	0
DB_HB004T_Pool_A_C.717	Erythroid_like	1.76638	0	0	0	0	0	0	0
DB_HB004T_Pool_A_C.718	Erythroid_like	2.81779	0	0	0	2.44175	0	0	0
DB_HB004T_Pool_A_C.719	Erythroid_like	1.98587	0	3.26352	0	0	1.98587	0	0
DB_HB004T_Pool_A_C.720	Erythroid_like	2.85378	0	2.85378	0	0	0	0	0
DB_HB004T_Pool_A_C.721	Erythroid_like	0	0	2.25355	0	1.66028	0	0	0
DB_HB004T_Pool_A_C.722	Erythroid_like	3.74705	0	0	0	2.93071	0	0	0
DB_HB004T_Pool_A_C.724	Erythroid_like	3.01455	0	1.76558	0	0	0	0	0
DB_HB004T_Pool_A_C.725	Erythroid_like	5.06465	2.75679	3.02847	0	1.77773	0	0	0
DB_HB004T_Pool_A_C.727	Erythroid_like	3.45478	1.57514	0	0	0	0	0	0
DB_HB004T_Pool_A_C.728	Erythroid_like	0	0	0	0	2.05507	0	0	0
DB_HB004T_Pool_A_C.729	Erythroid_like	3.2806	3.00538	2.0012	0	2.62437	0	0	0
DB_HB004T_Pool_A_C.732	Erythroid_like	2.59539	0	1.63587	0	1.63587	0	0	0
DB_HB004T_Pool_A_C.734	Erythroid_like	3.60565	1.81076	3.60565	0	0	0	0	0
DB_HB004T_Pool_A_C.735	Erythroid_like	0	0	1.09888	0	2.19758	0	0	0
DB_HB004T_Pool_A_C.736	Erythroid_like	4.32792	0	1.84718	0	1.84718	0	0	0
DB_HB004T_Pool_A_C.738	Erythroid_like	2.22361	0	0	0	3.24734	0	0	0
DB_HB004T_Pool_A_C.739	Erythroid_like	4.16425	1.65307	1.65307	0	0	0	0	0
DB_HB004T_Pool_A_C.741	Erythroid_like	4.116	0	2.56976	0	0	0	0	0
DB_HB004T_Pool_A_C.742	Erythroid_like	2.94667	1.70667	1.70667	0	2.67634	0	0	0
DB_HB004T_Pool_A_C.743	Erythroid_like	2.69031	0	0	0	2.69031	0	0	0
DB_HB004T_Pool_A_C.745	Erythroid_like	1.69496	0	0	0	0	0	0	0
DB_HB004T_Pool_A_C.746	Erythroid_like	3.22783	0	3.01455	0	1.76558	0	1.76558	0
DB_HB004T_Pool_A_C.747	Erythroid_like	1.92395	0	3.19425	0	2.92014	0	0	0
DB_HB004T_Pool_A_C.748	Erythroid_like	2.7925	2.41721	4.13175	0	2.41721	0	1.80948	0
DB_HB004T_Pool_A_C.751	Erythroid_like	3.27467	2.61865	2.61865	0	1.65615	0	0	0
DB_HB004T_Pool_A_C.752	Erythroid_like	3.4585	0	1.96765	0	3.24319	0	0	0
DB_HB004T_Pool_A_C.753	Erythroid_like	0	0	2.30552	0	1.70741	0	0	0
DB_HB004T_Pool_A_C.754	Erythroid_like	2.42422	1.81591	3.28591	0	0	0	0	0
DB_HB004T_Pool_A_C.758	Erythroid_like	4.30674	1.8917	1.8917	0	0	0	0	0
DB_HB004T_Pool_A_C.759	Erythroid_like	0	4.17976	3.01087	0	0	0	0	0
DB_HB004T_Pool_A_C.760	Erythroid_like	4.64245	1.90375	1.90375	0	0	0	0	0
DB_HB004T_Pool_A_C.761	Erythroid_like	4.29299	1.75998	2.73676	0	2.36318	0	0	0
DB_HB004T_Pool_A_C.762	Erythroid_like	4.6518	0	2.98911	0	1.74344	0	0	0
DB_HB004T_Pool_A_C.767	Erythroid_like	4.90165	1.69569	3.60013	0	0	0	0	0
DB_HB004T_Pool_A_C.770	Erythroid_like	0	0	0	0	0	0	0	0
DB_HB004T_Pool_A_C.772	Erythroid_like	1.86956	0	2.48248	0	0	0	0	0
DB_HB004T_Pool_A_C.773	Erythroid_like	2.17964	0	3.02567	0	2.17964	0	0	0
DB_HB004T_Pool_A_C.774	Erythroid_like	0	0	2.54777	0	0	0	0	0
DB_HB004T_Pool_A_C.778	Erythroid_like	1.73224	0	2.33279	0	2.33279	0	0	0
DB_HB004T_Pool_A_C.779	Erythroid_like	2.86698	0	0	0	2.22914	0	0	0
DB_HB004T_Pool_A_C.781	Erythroid_like	2.29181	0	1.69496	0	0	0	0	0
DB_HB004T_Pool_A_C.782	Erythroid_like	0	1.75284	1.75284	0	2.35537	0	0	0
DB_HB004T_Pool_A_C.783	Erythroid_like	3.27385	0	0	0	0	2.61787	0	0
DB_HB004T_Pool_A_C.785	Erythroid_like	3.86783	0	2.98241	0	2.33869	0	0	0
DB_HB004T_Pool_A_C.787	Erythroid_like	3.1789	1.72349	2.69545	0	2.69545	0	0	0
DB_HB004T_Pool_A_C.789	Erythroid_like	0	0	1.73339	0	2.33405	0	0	0
DB_HB004T_Pool_A_C.792	Erythroid_like	2.76442	0	0	0	2.13238	0	0	0
DB_HB004T_Pool_A_C.793	Erythroid_like	2.01742	3.69171	3.02319	0	3.51436	0	0	0
DB_HB004T_Pool_A_C.797	Erythroid_like	0	2.6933	1.7216	0	3.17669	0	0	0
DB_HB004T_Pool_A_C.798	Erythroid_like	0	0	0	0	2.71455	0	0	0
DB_HB004T_Pool_A_C.799	Erythroid_like	0	3.44351	3.01927	0	0	0	1.15185	0
DB_HB004T_Pool_A_C.800	Erythroid_like	0	0	2.63532	0	1.67071	0	0	0
DB_HB004T_Pool_A_C.801	Erythroid_like	2.7117	2.7117	0	0	0	0	0	0
DB_HB004T_Pool_A_C.802	Erythroid_like	0	2.33363	0	0	0	0	0	0
DB_HB004T_Pool_A_C.804	Erythroid_like	0	1.82458	0	0	0	0	0	0
DB_HB004T_Pool_A_C.805	Erythroid_like	4.5108	0	3.63908	1.83957	1.83957	0	0	0
DB_HB004T_Pool_A_C.806	Erythroid_like	3.26594	0	1.98804	0	2.61025	0	0	0
DB_HB004T_Pool_A_C.807	Erythroid_like	4.29553	2.89196	3.86762	0	0	0	0	0
DB_HB004T_Pool_A_C.808	Erythroid_like	3.03091	3.03091	2.81976	0	0	0	2.18453	0
DB_HB004T_Pool_A_C.809	Erythroid_like	3.25012	3.25012	0	0	3.25012	0	0	0
DB_HB004T_Pool_A_C.810	Erythroid_like	0	0	0	0	2.448	0	0	0
DB_HB004T_Pool_A_C.812	Erythroid_like	2.749	3.02056	1.77082	0	2.37503	0	0	0
DB_HB004T_Pool_A_C.813	Erythroid_like	0	0	2.30511	0	3.72843	2.67676	0	0
DB_HB004T_Pool_A_C.814	Erythroid_like	3.34155	2.85404	3.51795	0	3.66786	0	0	0
DB_HB004T_Pool_A_C.816	Erythroid_like	0	1.90181	3.16935	0	0	0	0	0
DB_HB004T_Pool_A_C.819	Erythroid_like	0	2.74309	3.79784	0	2.11233	2.11233	0	0
DB_HB004T_Pool_A_C.820	Erythroid_like	0	0	2.78249	0	3.26825	0	0	0
DB_HB004T_Pool_A_C.821	Erythroid_like	2.38795	0	1.78265	0	1.78265	0	0	0
DB_HB004T_Pool_A_C.822	Erythroid_like	2.33153	2.70408	0	0	1.7311	0	0	0
DB_HB004T_Pool_A_C.823	Erythroid_like	1.94113	2.5598	2.5598	0	2.93915	0	0	0
DB_HB004T_Pool_A_C.824	Erythroid_like	4.6694	1.79678	0	0	1.79678	0	0	0
DB_HB004T_Pool_A_C.825	Erythroid_like	2.24937	1.65649	1.65649	0	2.24937	0	0	0
DB_HB004T_Pool_A_C.826	Erythroid_like	0	0	0	0	3.31	0	0	0
DB_HB004T_Pool_A_C.830	Erythroid_like	3.18476	0	2.53217	0	1.91551	0	0	0
DB_HB004T_Pool_A_C.832	Erythroid_like	0	2.72452	0	0	0	0	0	0
DB_HB004T_Pool_A_C.833	Erythroid_like	3.00949	0	1.76118	0	2.36448	0	0	0
DB_HB004T_Pool_A_C.835	Erythroid_like	2.36798	0	0	0	2.36798	1.76438	0	0
DB_HB004T_Pool_A_C.836	Erythroid_like	1.76118	1.76118	0	0	2.36448	0	0	0
DB_HB004T_Pool_A_C.839	Erythroid_like	0	0	2.05625	0	0	0	0	0
DB_HB004T_Pool_A_C.840	Erythroid_like	3.88505	0	3.09948	0	3.76983	0	0	0
DB_HB004T_Pool_A_C.841	Erythroid_like	1.88693	1.88693	1.88693	0	0	0	0	0
DB_HB004T_Pool_A_C.842	Erythroid_like	2.34677	0	0	0	3.20394	0	0	0
DB_HB004T_Pool_A_C.843	Erythroid_like	5.49298	0	2.88382	0	1.89122	0	0	0
DB_HB004T_Pool_A_C.846	Erythroid_like	0	0	0	0	0	0	0	0
DB_HB004T_Pool_A_C.847	Erythroid_like	0	0	3.57367	0	0	0	0	0
DB_HB004T_Pool_A_C.849	Erythroid_like	3.43447	1.79218	1.79218	0	0	2.39835	0	0
DB_HB004T_Pool_A_C.850	Erythroid_like	3.2841	1.66408	2.25776	0	0	0	0	0
DB_HB004T_Pool_A_C.851	Erythroid_like	3.40212	0	2.11105	0	2.74173	0	0	0
DB_HB004T_Pool_A_C.852	Erythroid_like	2.89963	0	0	0	2.89963	0	0	0
DB_HB004T_Pool_A_C.853	Erythroid_like	3.19931	2.54614	3.41426	0	0	0	0	0
DB_HB004T_Pool_A_C.854	Erythroid_like	1.8965	0	1.8965	0	1.8965	0	0	0
DB_HB004T_Pool_A_C.855	Erythroid_like	0	3.26873	2.78296	0	0	0	0	0
DB_HB004T_Pool_A_C.856	Erythroid_like	2.41954	0	2.41954	0	2.7949	0	0	0
DB_HB004T_Pool_A_C.858	Erythroid_like	2.39972	2.39972	2.39972	0	1.79343	0	0	0
DB_HB004T_Pool_A_C.859	Erythroid_like	3.61465	2.42703	2.80262	0	0	0	0	0
DB_HB004T_Pool_A_C.862	Erythroid_like	0	0	2.89075	0	0	0	0	0
DB_HB004T_Pool_A_C.864	Erythroid_like	4.26169	2.46457	3.90022	0	2.46457	0	0	0
DB_HB004T_Pool_A_C.866	Erythroid_like	1.96659	2.5872	1.96659	0	2.5872	0	0	0
DB_HB004T_Pool_A_C.867	Erythroid_like	3.86936	0	0	0	2.17686	0	0	0
DB_HB004T_Pool_A_C.868	Erythroid_like	2.44559	0	0	0	3.63445	1.83557	0	0
DB_HB004T_Pool_A_C.869	Erythroid_like	3.13559	0	1.87189	0	0	1.87189	0	0
DB_HB004T_Pool_A_C.870	Erythroid_like	3.00083	1.75363	1.75363	0	0	0	0	0
DB_HB004T_Pool_A_C.871	Erythroid_like	0	0	2.74218	0	3.40258	0	0	0
DB_HB004T_Pool_A_C.873	Erythroid_like	0	0	1.74266	0	2.34421	1.74266	0	0
DB_HB004T_Pool_A_C.875	Erythroid_like	3.51795	0	1.86448	0	0	0	0	0
DB_HB004T_Pool_A_C.876	Erythroid_like	1.80522	0	0	0	2.41257	0	0	0
DB_HB004T_Pool_A_C.877	Erythroid_like	2.85096	0	2.47398	0	1.86172	0	0	0
DB_HB004T_Pool_A_C.878	Erythroid_like	3.24972	0	0	0	3.24972	0	0	0
DB_HB004T_Pool_A_C.879	Erythroid_like	5.24256	0	3.08676	0	0	0	0	0
DB_HB004T_Pool_A_C.881	Erythroid_like	0	0	3.20895	0	0	0	0	0
DB_HB004T_Pool_A_C.883	Erythroid_like	0	0	2.06824	0	0	0	0	0
DB_HB004T_Pool_A_C.884	Erythroid_like	2.42187	1.81376	0	0	2.42187	0	0	0
DB_HB004T_Pool_A_C.886	Erythroid_like	4.20544	0	2.02881	0	0	0	0	0
DB_HB004T_Pool_A_C.887	Erythroid_like	3.30899	2.44608	1.83601	0	2.44608	0	0	0
DB_HB004T_Pool_A_C.888	Erythroid_like	3.15882	0	1.7063	0	4.4086	0	0	0
DB_HB004T_Pool_A_C.890	Erythroid_like	0	2.76187	1.78224	0	1.78224	0	0	0
DB_HB004T_Pool_A_C.891	Erythroid_like	2.01347	2.01347	2.01347	0	2.63753	0	0	0
DB_HB004T_Pool_A_C.893	Erythroid_like	0	0	0	0	2.96262	0	0	0
DB_HB004T_Pool_A_C.895	Erythroid_like	1.69823	0	1.69823	0	0	0	0	0
DB_HB004T_Pool_A_C.896	Erythroid_like	3.21524	0	1.94266	0	3.21524	0	0	0
DB_HB004T_Pool_A_C.897	Erythroid_like	2.73138	1.75521	3.00265	0	0	0	0	0
DB_HB004T_Pool_A_C.898	Erythroid_like	2.92569	0	2.54668	0	0	0	0	0
DB_HB004T_Pool_A_C.899	Erythroid_like	1.91059	0	0	0	2.52686	1.91059	0	0
DB_HB004T_Pool_A_C.900	Erythroid_like	2.92305	0	3.13538	0	1.6863	0	0	0
DB_HB004T_Pool_A_C.901	Erythroid_like	4.00995	1.64189	3.08304	1.64189	0	0	0	0
DB_HB004T_Pool_A_C.902	Erythroid_like	4.25325	0	2.45674	0	2.45674	0	0	0
DB_HB004T_Pool_A_C.908	Erythroid_like	3.03269	1.78142	1.78142	0	0	0	0	0
DB_HB004T_Pool_A_C.909	Erythroid_like	5.01386	1.81721	2.80117	0	2.80117	0	0	0
DB_HB004T_Pool_A_C.910	Erythroid_like	1.82589	0	2.43507	0	1.82589	0	0	0
DB_HB004T_Pool_A_C.912	Erythroid_like	3.68393	0	1.87843	0	2.49209	0	0	0
DB_HB004T_Pool_A_C.913	Erythroid_like	3.54981	0	2.67571	0	3.05795	2.67571	0	0
DB_HB004T_Pool_A_C.914	Erythroid_like	2.76559	1.78554	3.42676	0	0	0	0	0
DB_HB004T_Pool_A_C.916	Erythroid_like	2.50852	0	3.16012	0	3.16012	0	0	0
DB_HB004T_Pool_A_C.917	Erythroid_like	1.84358	0	0	1.84358	3.10354	0	0	0
DB_HB004T_Pool_A_C.918	Erythroid_like	3.01593	0	3.01593	0	3.22922	0	0	0
DB_HB004T_Pool_A_C.919	Erythroid_like	2.51842	0	0	0	2.89666	0	0	0
DB_HB004T_Pool_A_C.920	Erythroid_like	3.98386	0	2.6519	0	0	1.68523	0	0
DB_HB004T_Pool_A_C.921	Erythroid_like	4.98063	3.04167	4.45139	0	0	0	0	0
DB_HB004T_Pool_A_C.923	Erythroid_like	2.83623	1.84853	0	0	0	0	0	0
DB_HB004T_Pool_A_C.928	Erythroid_like	3.8103	1.98913	0	0	2.61141	2.61141	0	0
DB_HB004T_Pool_A_C.929	Erythroid_like	3.15958	1.89314	1.89314	0	0	1.89314	0	0
DB_HB004T_Pool_A_C.930	Erythroid_like	3.45453	0	0	0	0	1.80948	0	0
DB_HB004T_Pool_A_C.931	Erythroid_like	3.20724	0	0	0	0	0	0	0
DB_HB004T_Pool_A_C.935	Erythroid_like	2.54668	0	2.54668	0	1.92896	1.92896	0	0
DB_HB004T_Pool_A_C.937	Erythroid_like	1.7063	2.3043	5.14939	0	0	0	0	0
DB_HB004T_Pool_A_C.938	Erythroid_like	2.12326	0	2.75472	0	2.75472	0	0	0
DB_HB004T_Pool_A_C.939	Erythroid_like	1.88884	0	0	0	1.88884	0	0	0
DB_HB004T_Pool_A_C.941	Erythroid_like	3.26171	0	3.26171	0	0	0	0	0
DB_HB004T_Pool_A_C.943	Erythroid_like	3.38028	2.45463	2.09121	0	1.51455	0	0	0
DB_HB004T_Pool_A_C.944	Erythroid_like	2.65354	0	0	0	0	0	0	0
DB_HB004T_Pool_A_C.945	Erythroid_like	1.90424	2.89828	2.52	0	2.89828	0	0	0
DB_HB004T_Pool_A_C.946	Erythroid_like	0	0	0	0	2.78012	0	0	0
DB_HB004T_Pool_A_C.947	Erythroid_like	2.87378	0	1.8822	0	0	0	0	0
DB_HB004T_Pool_A_C.949	Erythroid_like	2.14693	3.44152	2.14693	0	2.14693	0	0	0
DB_HB004T_Pool_A_C.950	Erythroid_like	3.64489	1.41258	1.9759	0	1.41258	0	1.9759	0
DB_HB004T_Pool_A_C.952	Erythroid_like	5.02792	3.52518	4.09979	0	0	0	0	0
DB_HB004T_Pool_A_C.953	Erythroid_like	0	0	0	0	2.80749	1.82284	0	0
DB_HB004T_Pool_A_C.954	Erythroid_like	0	0	1.82852	0	3.62628	0	0	0
DB_HB004T_Pool_A_C.955	Erythroid_like	3.43437	2.94482	3.43437	0	1.94625	0	1.94625	0
DB_HB004T_Pool_A_C.956	Erythroid_like	3.73428	0	3.73428	0	3.06475	0	0	0
DB_HB004T_Pool_A_C.957	Erythroid_like	2.47149	3.12149	2.47149	0	3.66203	0	0	0
DB_HB004T_Pool_A_C.958	Erythroid_like	2.21085	0	2.21085	0	0	0	0	0
DB_HB004T_Pool_A_C.959	Erythroid_like	4.85016	2.71367	3.19762	0	1.73956	0	0	0
DB_HB004T_Pool_A_C.960	Erythroid_like	2.78249	1.80056	2.78249	0	0	0	0	0
DB_HB004T_Pool_A_C.962	Erythroid_like	0	1.83468	1.83468	0	0	0	0	0
DB_HB004T_Pool_A_C.963	Erythroid_like	0	2.3768	0	0	2.75083	1.77244	0	0
DB_HB004T_Pool_A_C.964	Erythroid_like	3.66106	0	2.9933	0	0	0	0	0
DB_HB004T_Pool_A_C.966	Erythroid_like	1.83823	0	0	0	1.83823	0	0	0
DB_HB004T_Pool_A_C.967	Erythroid_like	0	0	1.91749	0	0	0	0	0
DB_HB004T_Pool_A_C.968	Erythroid_like	4.70726	3.01393	3.01393	0	2.00899	0	2.00899	0
DB_HB004T_Pool_A_C.970	Erythroid_like	2.3985	0	0	0	1.46685	0	0	0
DB_HB004T_Pool_A_C.971	Erythroid_like	3.20383	1.93249	1.93249	0	1.93249	1.93249	0	0
DB_HB004T_Pool_A_C.973	Erythroid_like	0	0	2.65456	0	0	0	0	0
DB_HB004T_Pool_A_C.974	Erythroid_like	0	0	2.85919	0	2.85919	0	0	0
DB_HB004T_Pool_A_C.976	Erythroid_like	1.9735	0	0	0	2.59463	0	0	0
DB_HB004T_Pool_A_C.977	Erythroid_like	3.37856	0	2.51215	0	2.89021	0	0	0
DB_HB004T_Pool_A_C.980	Erythroid_like	0	0	0	0	0	0	0	0
DB_HB004T_Pool_A_C.981	Erythroid_like	0	0	0	0	0	0	0	0
DB_HB004T_Pool_A_C.984	Erythroid_like	4.84648	1.90814	0	0	3.17647	0	1.90814	0
DB_HB004T_Pool_A_C.985	Erythroid_like	3.92046	0	2.22324	0	4.07177	0	0	0
DB_HB004T_Pool_A_C.986	Erythroid_like	3.16391	0	1.89698	0	1.89698	0	0	0
DB_HB004T_Pool_A_C.987	Erythroid_like	3.71097	0	0	0	3.71097	0	0	0
DB_HB004T_Pool_A_C.988	Erythroid_like	3.13454	0	0	0	0	0	0	0
DB_HB004T_Pool_A_C.990	Erythroid_like	3.6278	1.71897	1.71897	0	2.96088	0	0	0
DB_HB004T_Pool_A_C.992	Erythroid_like	1.9719	0	0	0	0	0	0	0
DB_HB004T_Pool_A_C.993	Erythroid_like	1.95349	0	0	0	3.76983	1.95349	0	0
DB_HB004T_Pool_A_C.994	Erythroid_like	1.95401	0	1.95401	0	0	0	0	0
DB_HB004T_Pool_A_C.996	Erythroid_like	3.67533	1.87096	2.48399	0	2.86126	0	0	0
DB_HB004T_Pool_A_C.997	Erythroid_like	2.44897	0	0	0	2.82522	0	0	0
DB_HB004T_Pool_A_C.998	Erythroid_like	3.98524	0	1.83734	0	3.48673	2.44752	0	0
DB_HB004T_Pool_A_C.999	Erythroid_like	2.43936	0	0	0	3.08792	0	0	0
DB_HB004T_Pool_A_C.1000	Erythroid_like	0	0	0	0	0	0	0	0
DB_HB004T_Pool_A_C.1001	Erythroid_like	3.29321	0	0	0	3.29321	0	0	0
DB_HB004T_Pool_A_C.1002	Erythroid_like	3.63317	2.58607	0	0	3.63317	0	0	0
DB_HB004T_Pool_A_C.1003	Erythroid_like	1.81721	2.80117	1.81721	0	1.81721	0	0	0
DB_HB004T_Pool_A_C.1004	Erythroid_like	2.61669	0	0	0	3.27263	0	0	0
DB_HB004T_Pool_A_C.1007	Erythroid_like	3.33447	0	0	0	2.67634	0	0	0
DB_HB004T_Pool_A_C.1009	Erythroid_like	3.66879	0	2.35623	0	3.00083	0	0	0
DB_HB004T_Pool_A_C.1010	Erythroid_like	3.22814	0	2.2058	0	0	0	0	0
DB_HB004T_Pool_A_C.1011	Erythroid_like	2.21157	0	2.8484	0	2.21157	0	2.21157	0
DB_HB004T_Pool_A_C.1012	Erythroid_like	3.00174	2.3571	0	0	3.78467	1.75442	0	0
DB_HB004T_Pool_A_C.1013	Erythroid_like	3.36068	0	2.49514	0	0	2.87273	0	0
DB_HB004T_Pool_A_C.1014	Erythroid_like	0	2.93408	2.93408	0	1.93654	0	0	0
DB_HB004T_Pool_A_C.1015	Erythroid_like	2.0984	0	2.0984	0	2.0984	0	0	0
DB_HB004T_Pool_A_C.1017	Erythroid_like	3.19762	0	3.19762	0	2.54452	0	0	0
DB_HB004T_Pool_A_C.1018	Erythroid_like	0	3.52779	2.86359	0	2.86359	0	0	0
DB_HB004T_Pool_A_C.1020	Erythroid_like	0	2.79394	1.81076	0	1.81076	0	0	0
DB_HB004T_Pool_A_C.1022	Erythroid_like	2.56255	1.94368	2.94198	0	3.21638	0	0	0
DB_HB004T_Pool_A_C.1023	Erythroid_like	0	1.8369	0	0	1.8369	0	0	0
DB_HB004T_Pool_A_C.1024	Erythroid_like	0	0	2.48752	0	0	0	0	0
DB_HB004T_Pool_A_C.1026	Erythroid_like	0	2.42125	1.48613	0	2.05923	0	0	0
DB_HB004T_Pool_A_C.1028	Erythroid_like	3.18041	2.38706	2.02652	0	1.45717	0	0	0
DB_HB004T_Pool_A_C.1029	Erythroid_like	0	1.79468	0	0	0	0	0	0
DB_HB004T_Pool_A_C.1030	Erythroid_like	4.48663	2.54236	2.54236	0	1.92495	0	0	0
DB_HB004T_Pool_A_C.1033	Erythroid_like	2.96727	0	0	0	1.96659	0	0	0
DB_HB004T_Pool_A_C.1035	Erythroid_like	2.14294	0	3.16012	0	2.77564	0	0	0
DB_HB004T_Pool_A_C.1038	Erythroid_like	4.67535	0	1.84269	0	0	0	0	0
DB_HB004T_Pool_A_C.1039	Erythroid_like	3.36701	0	2.07918	0	2.07918	0	0	0
DB_HB004T_Pool_A_C.1040	Erythroid_like	4.67137	0	3.63272	0	0	0	0	0
DB_HB004T_Pool_A_C.1041	Erythroid_like	4.65648	1.74734	1.74734	0	2.34934	0	1.74734	0
DB_HB004T_Pool_A_C.1043	Erythroid_like	2.26006	0	2.26006	0	3.56487	0	0	0
DB_HB004T_Pool_A_C.1044	Erythroid_like	3.77398	0	2.57703	0	0	0	0	0
DB_HB004T_Pool_A_C.1045	Erythroid_like	1.87515	0	0	0	1.87515	0	0	0
DB_HB004T_Pool_A_C.1047	Erythroid_like	0	0	0	0	1.82415	0	0	0
DB_HB004T_Pool_A_C.1050	Erythroid_like	4.03454	0	3.08278	0	2.69997	0	0	0
DB_HB004T_Pool_A_C.1051	Erythroid_like	1.84808	0	0	0	0	0	0	0
DB_HB004T_Pool_A_C.1053	Erythroid_like	3.46148	0	0	0	1.9703	0	0	0
DB_HB004T_Pool_A_C.1056	Erythroid_like	4.07648	2.5327	0	0	1.916	0	0	0
DB_HB004T_Pool_A_C.1058	Erythroid_like	0	0	0	0	1.94266	0	0	0
DB_HB004T_Pool_A_C.1060	Erythroid_like	0	0	3.13875	0	3.52967	2.86541	0	0
DB_HB004T_Pool_A_C.1061	Erythroid_like	0	2.14427	0	0	0	0	0	0
DB_HB004T_Pool_A_C.1064	Erythroid_like	2.8772	0	3.75913	0	0	0	0	0
DB_HB004T_Pool_A_C.1065	Erythroid_like	1.95245	0	2.57199	0	1.95245	0	0	0
DB_HB004T_Pool_A_C.1066	Erythroid_like	4.09333	0	2.75587	0	0	0	0	0
DB_HB004T_Pool_A_C.1067	Erythroid_like	2.09589	0	0	0	0	2.09589	0	0
DB_HB004T_Pool_A_C.1069	Erythroid_like	0	0	2.05864	0	0	0	0	0
DB_HB004T_Pool_A_C.1071	Erythroid_like	0	0	1.34845	0	2.89639	0	1.34845	0
DB_HB004T_Pool_A_C.1072	Erythroid_like	4.48895	1.92695	2.54452	0	0	1.92695	0	0
DB_HB004T_Pool_A_C.1074	Erythroid_like	1.93047	0	0	0	1.93047	0	0	0
DB_HB004T_Pool_A_C.1075	Erythroid_like	4.21788	0	0	0	0	0	0	0
DB_HB004T_Pool_A_C.1076	Erythroid_like	2.24937	0	0	0	2.24937	0	0	0
DB_HB004T_Pool_A_C.1077	Erythroid_like	2.53057	0	1.91403	0	0	0	0	0
DB_HB004T_Pool_A_C.1078	Erythroid_like	3.38515	1.90278	0	0	3.56181	0	0	0
DB_HB004T_Pool_A_C.1080	Erythroid_like	3.12617	0	2.47597	0	1.86356	0	0	0
DB_HB004T_Pool_A_C.1081	Erythroid_like	3.91242	0	3.09142	0	0	0	0	0
DB_HB004T_Pool_A_C.1082	Erythroid_like	2.46704	2.46704	0	0	0	0	0	0
DB_HB004T_Pool_A_C.1083	Erythroid_like	3.40972	0	0	0	0	2.54182	0	0
DB_HB004T_Pool_A_C.1085	Erythroid_like	4.39287	0	2.83171	0	3.10455	0	0	0
DB_HB004T_Pool_A_C.1086	Erythroid_like	1.94728	0	0	0	2.94596	0	0	0
DB_HB004T_Pool_A_C.1087	Erythroid_like	2.07857	0	0	0	3.58255	0	0	0
DB_HB004T_Pool_A_C.1088	Erythroid_like	0	0	0	0	0	0	0	0
DB_HB004T_Pool_A_C.1089	Erythroid_like	3.40015	0	2.91133	0	1.916	0	0	0
DB_HB004T_Pool_A_C.1090	Erythroid_like	2.92458	0	0	0	1.92796	0	1.92796	0
DB_HB004T_Pool_A_C.1091	Erythroid_like	2.75174	1.77325	1.77325	0	0	0	0	0
DB_HB004T_Pool_A_C.1095	Erythroid_like	0	0	0	0	1.99185	0	0	0
DB_HB004T_Pool_A_C.1097	Erythroid_like	2.62378	0	2.00065	0	0	0	0	0
DB_HB004T_Pool_A_C.1099	Erythroid_like	5.30652	2.63512	2.01123	2.01123	0	0	0	0
DB_HB004T_Pool_A_C.1101	Erythroid_like	3.19145	3.58311	3.58311	0	0	0	0	0
DB_HB004T_Pool_A_C.1102	Erythroid_like	2.0468	0	2.67319	0	0	0	0	0
DB_HB004T_Pool_A_C.1106	Erythroid_like	4.84102	0	2.562	0	0	1.94317	0	0
DB_HB004T_Pool_A_C.1107	Erythroid_like	0	0	2.80287	0	0	0	0	0
DB_HB004T_Pool_A_C.1108	Erythroid_like	4.55994	2.61083	1.98858	0	0	0	0	0
DB_HB004T_Pool_A_C.1109	Erythroid_like	1.77855	0	0	0	0	0	0	0
DB_HB004T_Pool_A_C.1110	Erythroid_like	3.32487	0	0	0	1.84988	0	0	0
DB_HB004T_Pool_A_C.1113	Erythroid_like	2.66011	0	0	0	0	0	0	0
DB_HB004T_Pool_A_C.1115	Erythroid_like	3.26776	0	0	0	1.80014	0	0	0
DB_HB004T_Pool_A_C.1116	Erythroid_like	2.59348	0	1.97243	0	1.97243	0	0	0
DB_HB004T_Pool_A_C.1117	Erythroid_like	2.86385	0	2.48651	0	1.87328	0	0	0
DB_HB004T_Pool_B.8	Erythroid_like	3.9006	1.9536	3.0142	0	0.793355	0	0	0
DB_HB004T_Pool_B.10	Erythroid_like	2.83061	1.65915	2.13369	0	3.10344	0.724509	0	0
DB_HB004T_Pool_B.11	Erythroid_like	4.92729	2.83096	3.31792	0	0.845929	0	0	0
DB_HB004T_Pool_B.12	Erythroid_like	3.65717	2.23957	1.88598	0	1.88598	0	0.874723	0
DB_HB004T_Pool_B.18	Erythroid_like	1.86586	2.85558	1.86586	0	2.62057	0	0	0
DB_HB004T_Pool_B.20	Erythroid_like	2.95955	1.89122	3.02995	0	3.41917	0	0	0
DB_HB004T_Pool_B.22	Erythroid_like	0	0	0.524271	0	2.69358	0	0	0
DB_HB004T_Pool_B.23	Erythroid_like	3.28663	1.43961	0.95917	0	0	0	0	0
DB_HB004T_Pool_B.24	Erythroid_like	0	0	0	0	1.48349	0	0	0
DB_HB004T_Pool_B.25	Erythroid_like	2.93385	2.59972	1.02245	1.02245	1.51732	0	0	0
DB_HB004T_Pool_B.26	Erythroid_like	2.41164	0.990302	1.80437	0	1.47798	0.990302	0	0
DB_HB004T_Pool_B.27	Erythroid_like	0	3.13091	2.82871	0	2.39354	0	0	0
DB_HB004T_Pool_B.28	Erythroid_like	0	0	0	0	1.9622	0	0	0
DB_HB004T_Pool_B.31	Erythroid_like	2.03226	0	2.65764	0	2.65764	0	0	0
DB_HB004T_Pool_B.36	Erythroid_like	0	0	1.15348	0	1.67493	2.01591	0	0
DB_HB004T_Pool_B.46	Erythroid_like	1.16096	0	0	0	3.22378	2.02537	0	0
DB_HB004T_Pool_B.47	Erythroid_like	1.30298	0	0	0	0	0	0	0
DB_HB004T_Pool_B.55	Erythroid_like	1.6529	0	0	0	2.2454	0	0	0
DB_HB004T_Pool_B.57	Erythroid_like	2.83141	0	1.43362	0	0	0	0	0
DB_HB004T_Pool_B.58	Erythroid_like	1.90667	0	1.06823	0	2.66525	0	0	0
DB_HB004T_Pool_B.59	Erythroid_like	2.44032	0	1.28625	0	2.64588	0	0	0
DB_HB004T_Pool_B.62	Erythroid_like	0	0	0	0	2.56809	0	0	0
DB_HB004T_Pool_B.63	Erythroid_like	3.00356	0	0	0	2.83111	0	0	0
DB_HB004T_Pool_B.65	Erythroid_like	3.42995	0	1.31263	0	0	0	0	0
DB_HB004T_Pool_B.66	Erythroid_like	2.54257	1.73782	1.20671	0	2.33891	0	0	0
DB_HB004T_Pool_B.67	Erythroid_like	0	2.98528	1.85146	0	1.85146	1.30415	1.30415	0
[truncated: 4,245 more rows]

## Sheet: Figure5b
Cell_ID	Group_ID	Cairo_Hepatoblastoma_Score
DB_HBO14_P3_1_redo_dge.txt_GTGGATGGACTG_1	Patient7_Spheroids_early	0.324292
DB_HBO14_P3_2_redo_dge.txt_GCCCACCTTATG_1	Patient7_Spheroids_early	0.298387
DB_HBO4th_P2_1_redo_dge.txt.gz_TCATTCCGTCTA_1	Patient2_Spheroids_early	0.0383754
GCTGCAGATCAA_2_1	Patient6_Spheroids_early	0.215265
DB_HBO16_P2_1_S20_dge.txt.gz_CTGAGTACGCGA_1	Patient8_Spheroids_early	0.245983
DB_HBO16_P2_1_S20_dge.txt.gz_CGACGCCCGAAC_1	Patient8_Spheroids_early	0.18148
DB_HBO16_P2_1_S20_dge.txt.gz_CGCAACGCGTTC_1	Patient8_Spheroids_early	0.325518
DB_HBO16_P2_1_S20_dge.txt.gz_GAGGTAGCCGAG_1	Patient8_Spheroids_early	0.23901
DB_HBO16_P2_1_S20_dge.txt.gz_TTCGGAACCCGA_1	Patient8_Spheroids_early	0.196494
DB_HBO16_P2_1_S20_dge.txt.gz_TCCAGAACACTC_1	Patient8_Spheroids_early	0.180986
DB_HBO16_P2_1_S20_dge.txt.gz_CTGCTCTTCGTG_1	Patient8_Spheroids_early	0.193339
DB_HBO16_P2_2_S21_dge.txt.gz_CGTCGTGAATTC_1	Patient8_Spheroids_early	0.17791
DB_HBO16_P2_2_S21_dge.txt.gz_CAAATTTTTTGA_1	Patient8_Spheroids_early	0.241001
DB_HBO16_P2_2_S21_dge.txt.gz_CGTTACGTTTTA_1	Patient8_Spheroids_early	0.252047
DB_HBO16_P2_2_S21_dge.txt.gz_GCCCTGTAAGGC_1	Patient8_Spheroids_early	0.219524
DB_HBO16_P2_2_S21_dge.txt.gz_TGTATCCTACAT_1	Patient8_Spheroids_early	0.282109
DB_HBO16_P2_2_S21_dge.txt.gz_CTACCGCCTTTA_1	Patient8_Spheroids_early	0.30679
DB_HBO16_P2_2_S21_dge.txt.gz_AAAATGCAAAAA_1	Patient8_Spheroids_early	0.279249
GAGCGGTGCGGA_1_1	Patient6_Spheroids_early	0.216988
GCACTACGGGTT_2_1	Patient6_Spheroids_early	0.214786
DB_HBO14_P3_2_redo_dge.txt_GGTGCTTCATTC_1	Patient7_Spheroids_early	0.27053
DB_HBO14_P3_1_redo_dge.txt_GATCAGTTACCC_1	Patient7_Spheroids_early	0.375755
DB_HBO14_P3_1_redo_dge.txt_GTCCCTTTTGAC_1	Patient7_Spheroids_early	0.236804
DB_HBO14_P3_1_redo_dge.txt_GCGCCTCCGGAA_1	Patient7_Spheroids_early	0.309646
DB_HBO14_P3_1_redo_dge.txt_GACTCCTGCGAA_1	Patient7_Spheroids_early	0.257211
DB_HBO14_P3_1_redo_dge.txt_GGTGATGTAATG_1	Patient7_Spheroids_early	0.268857
DB_HBO14_P3_1_redo_dge.txt_GCCACGCATACT_1	Patient7_Spheroids_early	0.25657
DB_HBO14_P3_1_redo_dge.txt_GTGAAACTCGGG_1	Patient7_Spheroids_early	0.225145
DB_HBO14_P3_1_redo_dge.txt_GGGTGACACTTG_1	Patient7_Spheroids_early	0.267713
DB_HBO14_P3_2_redo_dge.txt_GCGTGCAACTTA_1	Patient7_Spheroids_early	0.266235
DB_HBO14_P3_2_redo_dge.txt_GGACCTGCTTAA_1	Patient7_Spheroids_early	0.272017
DB_HBO14_P3_2_redo_dge.txt_CAGCCGCTCCCC_1	Patient7_Spheroids_early	0.301701
DB_HBO14_P3_2_redo_dge.txt_TCGCTAAGCAGT_1	Patient7_Spheroids_early	0.272746
DB_HBO14_P3_2_redo_dge.txt_GGCTCCGGACAA_1	Patient7_Spheroids_early	0.270332
DB_HBO14_P3_2_redo_dge.txt_GGTATTCAACAT_1	Patient7_Spheroids_early	0.306065
DB_HBO14_P3_2_redo_dge.txt_GAACGCAACCTG_1	Patient7_Spheroids_early	0.308483
DB_HBO14_P3_2_redo_dge.txt_GCTGAGTCCCAC_1	Patient7_Spheroids_early	0.277949
DB_HBO14_P3_2_redo_dge.txt_GAGAAATTGCCC_1	Patient7_Spheroids_early	0.263829
DB_HBO14_P3_2_redo_dge.txt_GTTGGGCTCTCC_1	Patient7_Spheroids_early	0.274335
DB_HBO14_P3_1_redo_dge.txt_GTTCGCTCTTAT_1	Patient7_Spheroids_early	0.314181
DB_HBO14_P3_1_redo_dge.txt_GGGCCCCACTCT_1	Patient7_Spheroids_early	0.314953
DB_HBO14_P3_1_redo_dge.txt_GCGGTTCACCGA_1	Patient7_Spheroids_early	0.310504
DB_HBO14_P3_1_redo_dge.txt_GGTGCTTTATTG_1	Patient7_Spheroids_early	0.251045
DB_HBO14_P3_1_redo_dge.txt_GGCAAGTTCCAC_1	Patient7_Spheroids_early	0.280765
DB_HBO14_P3_1_redo_dge.txt_GCGTCTAGTTAG_1	Patient7_Spheroids_early	0.27201
DB_HBO14_P3_2_redo_dge.txt_GCATTCTCTTCT_1	Patient7_Spheroids_early	0.295506
DB_HBO14_P3_2_redo_dge.txt_GCCCACCCCGGA_1	Patient7_Spheroids_early	0.274547
DB_HBO14_P3_2_redo_dge.txt_GTCCAGATAGAC_1	Patient7_Spheroids_early	0.287304
DB_HBO14_P3_2_redo_dge.txt_GGTTGGCGATCC_1	Patient7_Spheroids_early	0.278203
DB_HBO14_P3_1_redo_dge.txt_GCCCAGAAACGA_1	Patient7_Spheroids_early	0.254558
DB_HBO14_P3_1_redo_dge.txt_GATGAGGTTGGC_1	Patient7_Spheroids_early	0.288063
DB_HBO14_P3_1_redo_dge.txt_GGTAGACGGATA_1	Patient7_Spheroids_early	0.350285
DB_HBO14_P3_1_redo_dge.txt_GGTACTACCTTG_1	Patient7_Spheroids_early	0.281245
DB_HBO14_P3_1_redo_dge.txt_GGTGCTGCATGT_1	Patient7_Spheroids_early	0.288551
DB_HBO14_P3_1_redo_dge.txt_GGAGGAGACACG_1	Patient7_Spheroids_early	0.250673
DB_HBO14_P3_1_redo_dge.txt_GACACAGAAGAC_1	Patient7_Spheroids_early	0.281144
DB_HBO14_P3_1_redo_dge.txt_GTCACGTGGCTC_1	Patient7_Spheroids_early	0.275957
DB_HBO14_P3_1_redo_dge.txt_GTTCCTGCTTGC_1	Patient7_Spheroids_early	0.300693
DB_HBO14_P3_1_redo_dge.txt_GTCCCTGTGACT_1	Patient7_Spheroids_early	0.301867
DB_HBO14_P3_1_redo_dge.txt_GCGTGGCGCCAA_1	Patient7_Spheroids_early	0.276394
DB_HBO14_P3_1_redo_dge.txt_GTAACTAAGCGT_1	Patient7_Spheroids_early	0.258894
DB_HBO14_P3_1_redo_dge.txt_GTCAAGATCAAT_1	Patient7_Spheroids_early	0.27028
DB_HBO14_P3_1_redo_dge.txt_GTAGCCGGACCA_1	Patient7_Spheroids_early	0.2482
DB_HBO14_P3_1_redo_dge.txt_GTACCGTGACAA_1	Patient7_Spheroids_early	0.32689
DB_HBO14_P3_1_redo_dge.txt_GGCCATTGCATT_1	Patient7_Spheroids_early	0.207613
DB_HBO14_P3_1_redo_dge.txt_GTATAGGGGAAT_1	Patient7_Spheroids_early	0.236396
DB_HBO14_P3_1_redo_dge.txt_GGGCGAAAGTCT_1	Patient7_Spheroids_early	0.267971
DB_HBO14_P3_1_redo_dge.txt_GGTTGCATAAGA_1	Patient7_Spheroids_early	0.303917
DB_HBO14_P3_1_redo_dge.txt_GCACGATATTCG_1	Patient7_Spheroids_early	0.193966
DB_HBO14_P3_1_redo_dge.txt_GAGACACTCCGC_1	Patient7_Spheroids_early	0.282991
DB_HBO14_P3_1_redo_dge.txt_GTGGGTCTGAGC_1	Patient7_Spheroids_early	0.311342
DB_HBO14_P3_1_redo_dge.txt_GCCTCTTCCTTG_1	Patient7_Spheroids_early	0.336274
DB_HBO14_P3_1_redo_dge.txt_GACGACGCCGCT_1	Patient7_Spheroids_early	0.285976
DB_HBO14_P3_1_redo_dge.txt_GTTGGAACAACA_1	Patient7_Spheroids_early	0.321115
DB_HBO14_P3_1_redo_dge.txt_GTACATGGGTAG_1	Patient7_Spheroids_early	0.283282
DB_HBO14_P3_1_redo_dge.txt_GCGTTAACGGCG_1	Patient7_Spheroids_early	0.286348
DB_HBO14_P3_1_redo_dge.txt_GTGTCGTGAAAT_1	Patient7_Spheroids_early	0.295433
DB_HBO14_P3_1_redo_dge.txt_GACAGTGTACGC_1	Patient7_Spheroids_early	0.26894
DB_HBO14_P3_1_redo_dge.txt_GAATGTAGTACA_1	Patient7_Spheroids_early	0.25455
DB_HBO14_P3_1_redo_dge.txt_GCAACGAGGCTT_1	Patient7_Spheroids_early	0.264122
DB_HBO14_P3_1_redo_dge.txt_GAGAATCCCGCC_1	Patient7_Spheroids_early	0.17758
DB_HBO14_P3_1_redo_dge.txt_GCGCGTAAAGGC_1	Patient7_Spheroids_early	0.28519
DB_HBO14_P3_1_redo_dge.txt_GACTTCACGGTG_1	Patient7_Spheroids_early	0.0429983
DB_HBO14_P3_1_redo_dge.txt_GCCAGGTAGCAC_1	Patient7_Spheroids_early	0.283564
DB_HBO14_P3_1_redo_dge.txt_GTGTGGCCACGT_1	Patient7_Spheroids_early	0.27611
DB_HBO14_P3_1_redo_dge.txt_GATGCCATACTC_1	Patient7_Spheroids_early	0.278375
DB_HBO14_P3_1_redo_dge.txt_GCGAAAACGTTC_1	Patient7_Spheroids_early	0.271935
DB_HBO14_P3_1_redo_dge.txt_GTATGAAATTTG_1	Patient7_Spheroids_early	0.140807
DB_HBO14_P3_1_redo_dge.txt_GGCTCCCAGGGC_1	Patient7_Spheroids_early	0.275667
DB_HBO14_P3_1_redo_dge.txt_GGCAATACTTAG_1	Patient7_Spheroids_early	0.297445
DB_HBO14_P3_1_redo_dge.txt_GCTGATCGGATT_1	Patient7_Spheroids_early	0.269454
DB_HBO14_P3_1_redo_dge.txt_GTCAAAAGACTT_1	Patient7_Spheroids_early	0.292398
DB_HBO14_P3_1_redo_dge.txt_GCTCCATAACAA_1	Patient7_Spheroids_early	0.252409
DB_HBO14_P3_1_redo_dge.txt_GCCGTCGCAACG_1	Patient7_Spheroids_early	0.244314
DB_HBO14_P3_1_redo_dge.txt_GATCTACACGTC_1	Patient7_Spheroids_early	0.21029
DB_HBO14_P3_1_redo_dge.txt_GCTTCGACCTTC_1	Patient7_Spheroids_early	0.261081
DB_HBO14_P3_1_redo_dge.txt_GTCGCGGCATCT_1	Patient7_Spheroids_early	0.242904
DB_HBO14_P3_1_redo_dge.txt_GTGGCCCGTGAA_1	Patient7_Spheroids_early	0.227154
DB_HBO14_P3_1_redo_dge.txt_GCTTACACTCGC_1	Patient7_Spheroids_early	0.309407
DB_HBO14_P3_1_redo_dge.txt_GGAGAGGTTTCG_1	Patient7_Spheroids_early	0.307143
DB_HBO14_P3_1_redo_dge.txt_GCTTGTTAGGCC_1	Patient7_Spheroids_early	0.236167
DB_HBO14_P3_1_redo_dge.txt_CCTAATGACAAA_1	Patient7_Spheroids_early	0.216223
DB_HBO14_P3_1_redo_dge.txt_GCACTGGTGCAT_1	Patient7_Spheroids_early	0.291204
DB_HBO14_P3_1_redo_dge.txt_GCCCCAAGCAGG_1	Patient7_Spheroids_early	0.275208
DB_HBO14_P3_2_redo_dge.txt_GTATGGGTAATC_1	Patient7_Spheroids_early	0.283598
DB_HBO14_P3_2_redo_dge.txt_GCTGATTCTTCA_1	Patient7_Spheroids_early	0.282285
DB_HBO14_P3_2_redo_dge.txt_GCATTTGTCCAA_1	Patient7_Spheroids_early	0.253434
DB_HBO14_P3_2_redo_dge.txt_GTGTTGGGAAGG_1	Patient7_Spheroids_early	0.228444
DB_HBO14_P3_2_redo_dge.txt_GAACTGTTAGAC_1	Patient7_Spheroids_early	0.284335
DB_HBO14_P3_2_redo_dge.txt_GGCCGCCAGCTG_1	Patient7_Spheroids_early	0.338482
DB_HBO14_P3_2_redo_dge.txt_GGTCATTCACGT_1	Patient7_Spheroids_early	0.258879
DB_HBO14_P3_2_redo_dge.txt_GTAAATATGTTT_1	Patient7_Spheroids_early	0.288868
DB_HBO14_P3_2_redo_dge.txt_GCCGCTACATCA_1	Patient7_Spheroids_early	0.246552
DB_HBO14_P3_2_redo_dge.txt_CACATAGCCCGA_1	Patient7_Spheroids_early	0.327791
DB_HBO14_P3_2_redo_dge.txt_GATCGCTGGTTG_1	Patient7_Spheroids_early	0.262852
DB_HBO14_P3_2_redo_dge.txt_GTAAAGGCACGT_1	Patient7_Spheroids_early	0.257089
DB_HBO14_P3_2_redo_dge.txt_GTGTGGGTTTTA_1	Patient7_Spheroids_early	0.315745
DB_HBO14_P3_2_redo_dge.txt_GTTGCGAGTTTA_1	Patient7_Spheroids_early	0.291458
DB_HBO14_P3_2_redo_dge.txt_GTCTTCAACTGT_1	Patient7_Spheroids_early	0.290929
DB_HBO14_P3_2_redo_dge.txt_GTAACAAATACG_1	Patient7_Spheroids_early	0.318851
DB_HBO14_P3_2_redo_dge.txt_GACAGCTGCATG_1	Patient7_Spheroids_early	0.286139
DB_HBO14_P3_2_redo_dge.txt_GACACTGACGGA_1	Patient7_Spheroids_early	0.217014
DB_HBO14_P3_2_redo_dge.txt_GTCCAGCTGTAG_1	Patient7_Spheroids_early	0.283569
DB_HBO14_P3_2_redo_dge.txt_GCCGACTGATTT_1	Patient7_Spheroids_early	0.274745
DB_HBO14_P3_2_redo_dge.txt_GTCGGTTCGCAA_1	Patient7_Spheroids_early	0.260521
DB_HBO14_P3_2_redo_dge.txt_GGAATAAAAAAG_1	Patient7_Spheroids_early	0.308403
DB_HBO14_P3_2_redo_dge.txt_GGACCATTAGCG_1	Patient7_Spheroids_early	0.209386
DB_HBO14_P3_2_redo_dge.txt_GTCTGTAACGAC_1	Patient7_Spheroids_early	0.297165
DB_HBO14_P3_2_redo_dge.txt_GTTCACAAGAGG_1	Patient7_Spheroids_early	0.288397
DB_HBO14_P3_2_redo_dge.txt_GGATACATTGCT_1	Patient7_Spheroids_early	0.292032
DB_HBO14_P3_2_redo_dge.txt_GATCCGTCTGCG_1	Patient7_Spheroids_early	0.28693
DB_HBO14_P3_2_redo_dge.txt_GCAGAAACAAGC_1	Patient7_Spheroids_early	0.267738
DB_HBO14_P3_2_redo_dge.txt_GGCAGACTTTTT_1	Patient7_Spheroids_early	0.299505
DB_HBO14_P3_2_redo_dge.txt_GGCATGAACGCT_1	Patient7_Spheroids_early	0.309341
DB_HBO14_P3_2_redo_dge.txt_GTTATCGTACAG_1	Patient7_Spheroids_early	0.317047
DB_HBO14_P3_2_redo_dge.txt_GTGTGCCGTTTA_1	Patient7_Spheroids_early	0.284692
DB_HBO14_P3_2_redo_dge.txt_GATTAGCTGATG_1	Patient7_Spheroids_early	0.257431
DB_HBO14_P3_2_redo_dge.txt_GGGCGCCGGCCC_1	Patient7_Spheroids_early	0.320086
DB_HBO14_P3_2_redo_dge.txt_GCGTACGTTTAG_1	Patient7_Spheroids_early	0.260468
DB_HBO14_P3_2_redo_dge.txt_GCGATAATGGAG_1	Patient7_Spheroids_early	0.294124
DB_HBO14_P3_2_redo_dge.txt_GCATATTCGCCC_1	Patient7_Spheroids_early	0.273387
DB_HBO14_P3_2_redo_dge.txt_GTCGTCAGCAAC_1	Patient7_Spheroids_early	0.274197
DB_HBO14_P3_2_redo_dge.txt_GGTGCTTGACCC_1	Patient7_Spheroids_early	0.268826
DB_HBO14_P3_2_redo_dge.txt_GGTAGGGAGTAC_1	Patient7_Spheroids_early	0.292558
DB_HBO14_P3_2_redo_dge.txt_GAAACAAACATG_1	Patient7_Spheroids_early	0.296803
DB_HBO14_P3_2_redo_dge.txt_GGTCCTTCTGGC_1	Patient7_Spheroids_early	0.249678
DB_HBO14_P3_2_redo_dge.txt_GGTCATCCCGTG_1	Patient7_Spheroids_early	0.266171
DB_HBO14_P3_2_redo_dge.txt_GCACGCCGGATT_1	Patient7_Spheroids_early	0.252522
DB_HBO14_P3_2_redo_dge.txt_GCATATGCTGTA_1	Patient7_Spheroids_early	0.282745
DB_HBO14_P3_2_redo_dge.txt_GCCGCTCATTTA_1	Patient7_Spheroids_early	0.261615
DB_HBO14_P3_2_redo_dge.txt_GACAATGCCGCC_1	Patient7_Spheroids_early	0.228569
DB_HBO14_P3_2_redo_dge.txt_GCCTCTAGGGAA_1	Patient7_Spheroids_early	0.268649
DB_HBO14_P3_2_redo_dge.txt_GGAATAACCCGG_1	Patient7_Spheroids_early	0.15523
DB_HBO14_P3_2_redo_dge.txt_GGAAACGAATGG_1	Patient7_Spheroids_early	0.318966
DB_HBO14_P3_1_redo_dge.txt_GTGTAGCTCTCA_1	Patient7_Spheroids_early	0.290111
DB_HBO14_P3_1_redo_dge.txt_GCGCCCATTCTA_1	Patient7_Spheroids_early	0.350836
DB_HBO14_P3_1_redo_dge.txt_GACCTTCCGAAT_1	Patient7_Spheroids_early	0.343094
DB_HBO14_P3_1_redo_dge.txt_GCATTAATCACG_1	Patient7_Spheroids_early	0.329915
DB_HBO14_P3_1_redo_dge.txt_GCGTGACTATTG_1	Patient7_Spheroids_early	0.320321
DB_HBO14_P3_1_redo_dge.txt_GAACAGTCAAGT_1	Patient7_Spheroids_early	0.320322
DB_HBO14_P3_1_redo_dge.txt_GTAAGGGACAGT_1	Patient7_Spheroids_early	0.319542
DB_HBO14_P3_1_redo_dge.txt_GCCGACCCCCGC_1	Patient7_Spheroids_early	0.341946
DB_HBO14_P3_1_redo_dge.txt_GCGACCCACCCG_1	Patient7_Spheroids_early	0.311876
DB_HBO14_P3_1_redo_dge.txt_GCCAGTCAGTGC_1	Patient7_Spheroids_early	0.313657
DB_HBO14_P3_1_redo_dge.txt_GTCCGTCCGCGC_1	Patient7_Spheroids_early	0.306744
DB_HBO14_P3_1_redo_dge.txt_GTCCGACAATTC_1	Patient7_Spheroids_early	0.358317
DB_HBO14_P3_1_redo_dge.txt_GGTCCCGAGCCA_1	Patient7_Spheroids_early	0.283562
DB_HBO14_P3_1_redo_dge.txt_GCACCATGATGG_1	Patient7_Spheroids_early	0.339104
DB_HBO14_P3_1_redo_dge.txt_GTATGCAGCAGT_1	Patient7_Spheroids_early	0.305535
DB_HBO14_P3_1_redo_dge.txt_GAAGCTGATCCG_1	Patient7_Spheroids_early	0.322237
DB_HBO14_P3_1_redo_dge.txt_GGGAGGGCAGAA_1	Patient7_Spheroids_early	0.317052
DB_HBO14_P3_1_redo_dge.txt_GCACGATAGGGA_1	Patient7_Spheroids_early	0.357482
DB_HBO14_P3_1_redo_dge.txt_GCTAGTCGCTCG_1	Patient7_Spheroids_early	0.288207
DB_HBO14_P3_1_redo_dge.txt_GACTAAGGGTCC_1	Patient7_Spheroids_early	0.298563
DB_HBO14_P3_1_redo_dge.txt_GTAGGCTTCTTC_1	Patient7_Spheroids_early	0.350882
DB_HBO14_P3_1_redo_dge.txt_GAACCCATATTA_1	Patient7_Spheroids_early	0.310153
DB_HBO14_P3_1_redo_dge.txt_GTGAAGCAAACA_1	Patient7_Spheroids_early	0.29602
DB_HBO14_P3_1_redo_dge.txt_GTCCCGTGGCCT_1	Patient7_Spheroids_early	0.329169
DB_HBO14_P3_1_redo_dge.txt_GCCCTGCCCACT_1	Patient7_Spheroids_early	0.264496
DB_HBO14_P3_1_redo_dge.txt_GCGACACTCTTC_1	Patient7_Spheroids_early	0.291459
DB_HBO14_P3_1_redo_dge.txt_GGACCATCCGCT_1	Patient7_Spheroids_early	0.335866
DB_HBO14_P3_1_redo_dge.txt_GACCGTGCTTGA_1	Patient7_Spheroids_early	0.320217
DB_HBO14_P3_1_redo_dge.txt_GGGATGTGACAT_1	Patient7_Spheroids_early	0.345513
DB_HBO14_P3_1_redo_dge.txt_GTCCGGAATTCT_1	Patient7_Spheroids_early	0.325062
DB_HBO14_P3_1_redo_dge.txt_GGTAGTCGTCGA_1	Patient7_Spheroids_early	0.287242
DB_HBO14_P3_1_redo_dge.txt_GTGGCACCCCAC_1	Patient7_Spheroids_early	0.365028
DB_HBO14_P3_1_redo_dge.txt_GCGATAGTACTC_1	Patient7_Spheroids_early	0.319927
DB_HBO14_P3_1_redo_dge.txt_GGAAGACGAGGA_1	Patient7_Spheroids_early	0.318612
DB_HBO14_P3_1_redo_dge.txt_GTGCCTCAGTCT_1	Patient7_Spheroids_early	0.298206
DB_HBO14_P3_1_redo_dge.txt_GGTGCTTTGGCC_1	Patient7_Spheroids_early	0.327503
DB_HBO14_P3_1_redo_dge.txt_GGCAGTTGGAAA_1	Patient7_Spheroids_early	0.309047
DB_HBO14_P3_1_redo_dge.txt_GTGGCTACAGGG_1	Patient7_Spheroids_early	0.311767
DB_HBO14_P3_1_redo_dge.txt_GAGGTATACACC_1	Patient7_Spheroids_early	0.30814
DB_HBO14_P3_1_redo_dge.txt_GGTGAAGCGTTC_1	Patient7_Spheroids_early	0.35473
DB_HBO14_P3_1_redo_dge.txt_GTTCCTGCCCCG_1	Patient7_Spheroids_early	0.277539
DB_HBO14_P3_1_redo_dge.txt_GCTGGAGTGGCT_1	Patient7_Spheroids_early	0.292952
DB_HBO14_P3_1_redo_dge.txt_GAGGCATGAGCC_1	Patient7_Spheroids_early	0.31128
DB_HBO14_P3_1_redo_dge.txt_GATTCACACCTC_1	Patient7_Spheroids_early	0.337745
DB_HBO14_P3_1_redo_dge.txt_GGGTTGGTGGGC_1	Patient7_Spheroids_early	0.323528
DB_HBO14_P3_1_redo_dge.txt_GTCTCCCTGCGA_1	Patient7_Spheroids_early	0.304487
DB_HBO14_P3_1_redo_dge.txt_GCGACGTCTTTG_1	Patient7_Spheroids_early	0.352801
DB_HBO14_P3_1_redo_dge.txt_GTTACCAAGCTA_1	Patient7_Spheroids_early	0.269203
DB_HBO14_P3_1_redo_dge.txt_GTAGTGGGTGAC_1	Patient7_Spheroids_early	0.273176
DB_HBO14_P3_1_redo_dge.txt_GCTCACATGCGC_1	Patient7_Spheroids_early	0.288267
DB_HBO14_P3_1_redo_dge.txt_GTTGCCCCTTTT_1	Patient7_Spheroids_early	0.337718
DB_HBO14_P3_1_redo_dge.txt_GCTGCCGTATTA_1	Patient7_Spheroids_early	0.34315
DB_HBO14_P3_1_redo_dge.txt_GGTCTACCATTA_1	Patient7_Spheroids_early	0.341845
DB_HBO14_P3_1_redo_dge.txt_GCTACACCTTCA_1	Patient7_Spheroids_early	0.309279
DB_HBO14_P3_1_redo_dge.txt_GTGACCCACGTA_1	Patient7_Spheroids_early	0.327315
DB_HBO14_P3_1_redo_dge.txt_GGTCCCGCACCG_1	Patient7_Spheroids_early	0.347162
DB_HBO14_P3_1_redo_dge.txt_GAATAGACGGCA_1	Patient7_Spheroids_early	0.283462
DB_HBO14_P3_1_redo_dge.txt_GCCCACTACTGC_1	Patient7_Spheroids_early	0.327425
DB_HBO14_P3_1_redo_dge.txt_GCACCACGCTTG_1	Patient7_Spheroids_early	0.314763
DB_HBO14_P3_1_redo_dge.txt_GTCAGAGTGTCC_1	Patient7_Spheroids_early	0.305239
DB_HBO14_P3_1_redo_dge.txt_GCAAATGAGCTT_1	Patient7_Spheroids_early	0.340915
DB_HBO14_P3_1_redo_dge.txt_GTCCTGCATAAG_1	Patient7_Spheroids_early	0.308325
DB_HBO14_P3_1_redo_dge.txt_GTATCTTGCCAC_1	Patient7_Spheroids_early	0.285124
DB_HBO14_P3_1_redo_dge.txt_GGACATACGGCC_1	Patient7_Spheroids_early	0.245992
DB_HBO14_P3_1_redo_dge.txt_GGGTTTCGCATT_1	Patient7_Spheroids_early	0.360689
DB_HBO14_P3_1_redo_dge.txt_GCTACAGTACAA_1	Patient7_Spheroids_early	0.324363
DB_HBO14_P3_1_redo_dge.txt_GCTGGTAGCTGA_1	Patient7_Spheroids_early	0.297828
DB_HBO14_P3_1_redo_dge.txt_GGCAGGCGACGG_1	Patient7_Spheroids_early	0.288655
DB_HBO14_P3_1_redo_dge.txt_GACAGTGAGCCA_1	Patient7_Spheroids_early	0.314999
DB_HBO14_P3_1_redo_dge.txt_GCTACGAAACCA_1	Patient7_Spheroids_early	0.278069
DB_HBO14_P3_1_redo_dge.txt_GTCTTTTTAAGG_1	Patient7_Spheroids_early	0.30999
DB_HBO14_P3_1_redo_dge.txt_GTTGAGGATGGA_1	Patient7_Spheroids_early	0.312022
DB_HBO14_P3_1_redo_dge.txt_GAACACTCATTA_1	Patient7_Spheroids_early	0.344166
DB_HBO14_P3_1_redo_dge.txt_GGCGAAGTGACA_1	Patient7_Spheroids_early	0.245985
DB_HBO14_P3_1_redo_dge.txt_GTCAGTTTGGTT_1	Patient7_Spheroids_early	0.381454
DB_HBO14_P3_1_redo_dge.txt_GAAAAGTAAATT_1	Patient7_Spheroids_early	0.344655
DB_HBO14_P3_1_redo_dge.txt_GGGGGACGAAGC_1	Patient7_Spheroids_early	0.289497
DB_HBO14_P3_1_redo_dge.txt_GCCCGGATGGTC_1	Patient7_Spheroids_early	0.312796
DB_HBO14_P3_1_redo_dge.txt_GGCGCCCCGCAA_1	Patient7_Spheroids_early	0.276856
DB_HBO14_P3_1_redo_dge.txt_GTAAGGAGGAGA_1	Patient7_Spheroids_early	0.306939
DB_HBO14_P3_1_redo_dge.txt_GTCTCGTGTCGC_1	Patient7_Spheroids_early	0.257547
DB_HBO14_P3_1_redo_dge.txt_GGTCGTAGAGGA_1	Patient7_Spheroids_early	0.296215
DB_HBO14_P3_1_redo_dge.txt_GTCGCACCCCCC_1	Patient7_Spheroids_early	0.333355
DB_HBO14_P3_1_redo_dge.txt_GCGCCACAATGT_1	Patient7_Spheroids_early	0.333525
DB_HBO14_P3_1_redo_dge.txt_GCAGTAACCTGT_1	Patient7_Spheroids_early	0.319934
DB_HBO14_P3_1_redo_dge.txt_GTTCGAGCCAGT_1	Patient7_Spheroids_early	0.35091
DB_HBO14_P3_1_redo_dge.txt_GCCAGCTATGGT_1	Patient7_Spheroids_early	0.353297
DB_HBO14_P3_1_redo_dge.txt_GCATGCCGAATT_1	Patient7_Spheroids_early	0.326599
DB_HBO14_P3_1_redo_dge.txt_GTTGTAAAAAGT_1	Patient7_Spheroids_early	0.271124
DB_HBO14_P3_1_redo_dge.txt_GTGTCCGATAAC_1	Patient7_Spheroids_early	0.248388
DB_HBO14_P3_1_redo_dge.txt_GTCCGCCAGCGA_1	Patient7_Spheroids_early	0.253614
DB_HBO14_P3_1_redo_dge.txt_GTACTCCCGGCA_1	Patient7_Spheroids_early	0.33768
DB_HBO14_P3_1_redo_dge.txt_GGTACCAACTCC_1	Patient7_Spheroids_early	0.283401
DB_HBO14_P3_1_redo_dge.txt_GTGGTGAAAAGG_1	Patient7_Spheroids_early	0.284579
DB_HBO14_P3_1_redo_dge.txt_GGCCGAAAGCAT_1	Patient7_Spheroids_early	0.302288
DB_HBO14_P3_1_redo_dge.txt_GGTTGTAGTTCC_1	Patient7_Spheroids_early	0.310714
DB_HBO14_P3_1_redo_dge.txt_GGCGAAAATGCC_1	Patient7_Spheroids_early	0.344412
DB_HBO14_P3_1_redo_dge.txt_GCTGGGAGTCGG_1	Patient7_Spheroids_early	0.320981
DB_HBO14_P3_1_redo_dge.txt_CCTTATCGTGAC_1	Patient7_Spheroids_early	0.184095
DB_HBO14_P3_1_redo_dge.txt_GGCCCGTTTTTC_1	Patient7_Spheroids_early	0.302936
DB_HBO14_P3_1_redo_dge.txt_GTATAATCCCCC_1	Patient7_Spheroids_early	0.334951
DB_HBO14_P3_1_redo_dge.txt_GATCGATTATCG_1	Patient7_Spheroids_early	0.320883
DB_HBO14_P3_1_redo_dge.txt_GGTCACAACACA_1	Patient7_Spheroids_early	0.283945
DB_HBO14_P3_1_redo_dge.txt_GGCCTTGTCGAC_1	Patient7_Spheroids_early	0.288321
DB_HBO14_P3_1_redo_dge.txt_GCGATCTGAATC_1	Patient7_Spheroids_early	0.340177
DB_HBO14_P3_1_redo_dge.txt_GCCGCTAAACTA_1	Patient7_Spheroids_early	0.297899
DB_HBO14_P3_1_redo_dge.txt_GTTCCTGGCGAA_1	Patient7_Spheroids_early	0.283163
DB_HBO14_P3_1_redo_dge.txt_GAGCACACGTGA_1	Patient7_Spheroids_early	0.270209
DB_HBO14_P3_1_redo_dge.txt_GTGCCCCTCCCA_1	Patient7_Spheroids_early	0.359742
DB_HBO14_P3_1_redo_dge.txt_GACAACGCGATT_1	Patient7_Spheroids_early	0.286605
DB_HBO14_P3_1_redo_dge.txt_GCGATAAGCGGG_1	Patient7_Spheroids_early	0.279799
DB_HBO14_P3_1_redo_dge.txt_GTCTAAGTGACT_1	Patient7_Spheroids_early	0.269825
DB_HBO14_P3_1_redo_dge.txt_GCAACGGAGGGT_1	Patient7_Spheroids_early	0.342862
DB_HBO14_P3_1_redo_dge.txt_GCGGATGCTCCT_1	Patient7_Spheroids_early	0.251783
DB_HBO14_P3_1_redo_dge.txt_GTTCGAAGCATC_1	Patient7_Spheroids_early	0.324029
DB_HBO14_P3_1_redo_dge.txt_GCACCATAAAAG_1	Patient7_Spheroids_early	0.3202
DB_HBO14_P3_1_redo_dge.txt_GCGCCAAGGATC_1	Patient7_Spheroids_early	0.286043
DB_HBO14_P3_1_redo_dge.txt_GCGATCTATGCG_1	Patient7_Spheroids_early	0.337152
DB_HBO14_P3_1_redo_dge.txt_GTCGTCATTTTT_1	Patient7_Spheroids_early	0.274907
DB_HBO14_P3_1_redo_dge.txt_GTGGAACAAGAA_1	Patient7_Spheroids_early	0.262022
DB_HBO14_P3_1_redo_dge.txt_GAGTCAGGTAGG_1	Patient7_Spheroids_early	0.300895
DB_HBO14_P3_1_redo_dge.txt_GTACAAGGAAGG_1	Patient7_Spheroids_early	0.324688
DB_HBO14_P3_1_redo_dge.txt_GGCGCCTACTAG_1	Patient7_Spheroids_early	0.288387
DB_HBO14_P3_1_redo_dge.txt_GCCCCACAGCCA_1	Patient7_Spheroids_early	0.353797
DB_HBO14_P3_1_redo_dge.txt_GTGCCGTGGACA_1	Patient7_Spheroids_early	0.31673
DB_HBO14_P3_1_redo_dge.txt_GGCGGTAATTGA_1	Patient7_Spheroids_early	0.290783
DB_HBO14_P3_1_redo_dge.txt_GAAGGGCCGCAT_1	Patient7_Spheroids_early	0.290576
DB_HBO14_P3_1_redo_dge.txt_GCACCCTCTCGA_1	Patient7_Spheroids_early	0.295353
DB_HBO14_P3_1_redo_dge.txt_GACCGCGGCGGG_1	Patient7_Spheroids_early	0.33725
DB_HBO14_P3_1_redo_dge.txt_GTTGCGTTTTTC_1	Patient7_Spheroids_early	0.280485
DB_HBO14_P3_1_redo_dge.txt_CCATTACATTAG_1	Patient7_Spheroids_early	0.297952
DB_HBO14_P3_1_redo_dge.txt_GTACAGCGACTG_1	Patient7_Spheroids_early	0.301613
DB_HBO14_P3_1_redo_dge.txt_GTGATTTATGTA_1	Patient7_Spheroids_early	0.34831
DB_HBO14_P3_1_redo_dge.txt_GGTCCAGGCGAT_1	Patient7_Spheroids_early	0.296997
DB_HBO14_P3_1_redo_dge.txt_GCTGTGGTTACG_1	Patient7_Spheroids_early	0.336328
DB_HBO14_P3_1_redo_dge.txt_GTTCATTGTGGA_1	Patient7_Spheroids_early	0.284452
DB_HBO14_P3_1_redo_dge.txt_GGCGAAACCAAA_1	Patient7_Spheroids_early	0.309765
DB_HBO14_P3_1_redo_dge.txt_GGTTATAGCGTC_1	Patient7_Spheroids_early	0.298872
DB_HBO14_P3_1_redo_dge.txt_GATTACCTTTAA_1	Patient7_Spheroids_early	0.289115
DB_HBO14_P3_1_redo_dge.txt_GTACGAGCACAT_1	Patient7_Spheroids_early	0.311869
DB_HBO14_P3_1_redo_dge.txt_GGTACAAATAAA_1	Patient7_Spheroids_early	0.351947
DB_HBO14_P3_1_redo_dge.txt_GTGAGTTGCATT_1	Patient7_Spheroids_early	0.287341
DB_HBO14_P3_1_redo_dge.txt_GAAATCGAGTCA_1	Patient7_Spheroids_early	0.290658
DB_HBO14_P3_1_redo_dge.txt_GTGGAGCCAGAC_1	Patient7_Spheroids_early	0.273868
DB_HBO14_P3_1_redo_dge.txt_GGATGCTAGGCT_1	Patient7_Spheroids_early	0.300737
DB_HBO14_P3_1_redo_dge.txt_GGGCGCTTTTAG_1	Patient7_Spheroids_early	0.300325
DB_HBO14_P3_1_redo_dge.txt_GTAGCTGTCTGT_1	Patient7_Spheroids_early	0.328411
DB_HBO14_P3_1_redo_dge.txt_GGTCCGCCAACA_1	Patient7_Spheroids_early	0.310376
DB_HBO14_P3_1_redo_dge.txt_GTCCCGAATCCA_1	Patient7_Spheroids_early	0.247121
DB_HBO14_P3_1_redo_dge.txt_GCCGTCGTGCAC_1	Patient7_Spheroids_early	0.360534
DB_HBO14_P3_1_redo_dge.txt_GCGATCCTCGCC_1	Patient7_Spheroids_early	0.288672
DB_HBO14_P3_1_redo_dge.txt_GGGCCTTAGGAA_1	Patient7_Spheroids_early	0.291149
DB_HBO14_P3_1_redo_dge.txt_GCGCATACCCCA_1	Patient7_Spheroids_early	0.336723
DB_HBO14_P3_1_redo_dge.txt_GGTGCATGTTGG_1	Patient7_Spheroids_early	0.33689
DB_HBO14_P3_1_redo_dge.txt_GCCGCGGATGTG_1	Patient7_Spheroids_early	0.296105
DB_HBO14_P3_1_redo_dge.txt_GTGCGTCAGCCG_1	Patient7_Spheroids_early	0.300264
DB_HBO14_P3_1_redo_dge.txt_GTCCTCGACTCT_1	Patient7_Spheroids_early	0.300071
DB_HBO14_P3_1_redo_dge.txt_GAAGTACCCCCA_1	Patient7_Spheroids_early	0.300118
DB_HBO14_P3_1_redo_dge.txt_GCACTGCACCGT_1	Patient7_Spheroids_early	0.323411
DB_HBO14_P3_1_redo_dge.txt_GGGCGACGCGGA_1	Patient7_Spheroids_early	0.250025
DB_HBO14_P3_1_redo_dge.txt_GTGACATAGTGA_1	Patient7_Spheroids_early	0.299862
DB_HBO14_P3_1_redo_dge.txt_GCACTACAACCG_1	Patient7_Spheroids_early	0.299989
DB_HBO14_P3_1_redo_dge.txt_GACTTTAGTGAG_1	Patient7_Spheroids_early	0.311553
DB_HBO14_P3_1_redo_dge.txt_GCCGCTCAGTGG_1	Patient7_Spheroids_early	0.291209
DB_HBO14_P3_1_redo_dge.txt_GCTTGAGGTTGA_1	Patient7_Spheroids_early	0.314737
DB_HBO14_P3_1_redo_dge.txt_GGTTACCTTTTT_1	Patient7_Spheroids_early	0.271284
DB_HBO14_P3_1_redo_dge.txt_GGTGACACGTGC_1	Patient7_Spheroids_early	0.260255
DB_HBO14_P3_1_redo_dge.txt_GGTGGCGTGACG_1	Patient7_Spheroids_early	0.236057
DB_HBO14_P3_1_redo_dge.txt_GAAGACAAACAA_1	Patient7_Spheroids_early	0.339514
DB_HBO14_P3_1_redo_dge.txt_GAGTAAGCCACC_1	Patient7_Spheroids_early	0.315741
DB_HBO14_P3_1_redo_dge.txt_GCTGAGACCGTT_1	Patient7_Spheroids_early	0.293769
DB_HBO14_P3_1_redo_dge.txt_GGAGGACGTACC_1	Patient7_Spheroids_early	0.252728
DB_HBO14_P3_1_redo_dge.txt_GGGCAGAATTAC_1	Patient7_Spheroids_early	0.284792
DB_HBO14_P3_1_redo_dge.txt_GTCCTTACTACG_1	Patient7_Spheroids_early	0.301653
DB_HBO14_P3_1_redo_dge.txt_GCGGCCATAACA_1	Patient7_Spheroids_early	0.333417
DB_HBO14_P3_1_redo_dge.txt_GTGCCAGAGCAT_1	Patient7_Spheroids_early	0.298518
DB_HBO14_P3_1_redo_dge.txt_GGTCGAACAGAC_1	Patient7_Spheroids_early	0.303393
DB_HBO14_P3_1_redo_dge.txt_GTCACATGTTTT_1	Patient7_Spheroids_early	0.257921
DB_HBO14_P3_1_redo_dge.txt_GCTGATACGTGC_1	Patient7_Spheroids_early	0.33521
DB_HBO14_P3_1_redo_dge.txt_GGGCTGTAATTA_1	Patient7_Spheroids_early	0.335015
DB_HBO14_P3_1_redo_dge.txt_GGGTCTCTAAGA_1	Patient7_Spheroids_early	0.256879
DB_HBO14_P3_1_redo_dge.txt_GCATTAACGTAG_1	Patient7_Spheroids_early	0.284963
DB_HBO14_P3_1_redo_dge.txt_GCCCCGCTCCGC_1	Patient7_Spheroids_early	0.285137
DB_HBO14_P3_1_redo_dge.txt_GCGATTAGACTC_1	Patient7_Spheroids_early	0.310049
DB_HBO14_P3_1_redo_dge.txt_GGTGGGAAGCAA_1	Patient7_Spheroids_early	0.316325
DB_HBO14_P3_1_redo_dge.txt_GCACTATGAACA_1	Patient7_Spheroids_early	0.352863
DB_HBO14_P3_1_redo_dge.txt_GTTACCGCTTGT_1	Patient7_Spheroids_early	0.274115
DB_HBO14_P3_1_redo_dge.txt_GCGCGGCCTTTT_1	Patient7_Spheroids_early	0.285589
DB_HBO14_P3_1_redo_dge.txt_GTAACGTGTGGA_1	Patient7_Spheroids_early	0.340179
DB_HBO14_P3_1_redo_dge.txt_GCCACCCAGCAG_1	Patient7_Spheroids_early	0.331499
DB_HBO14_P3_1_redo_dge.txt_GTTCAGCTTACT_1	Patient7_Spheroids_early	0.325045
DB_HBO14_P3_1_redo_dge.txt_GTCGAATGCCTT_1	Patient7_Spheroids_early	0.27218
DB_HBO14_P3_1_redo_dge.txt_GTAGCTCCGCCG_1	Patient7_Spheroids_early	0.323616
DB_HBO14_P3_1_redo_dge.txt_GGCCTAGCATGA_1	Patient7_Spheroids_early	0.302139
DB_HBO14_P3_1_redo_dge.txt_GCGCGATCAGTC_1	Patient7_Spheroids_early	0.290433
DB_HBO14_P3_1_redo_dge.txt_GAAACGTCCTCG_1	Patient7_Spheroids_early	0.352775
DB_HBO14_P3_1_redo_dge.txt_CATTCCAGCGGT_1	Patient7_Spheroids_early	0.304116
DB_HBO14_P3_1_redo_dge.txt_GCGAGCTTACAT_1	Patient7_Spheroids_early	0.315997
DB_HBO14_P3_1_redo_dge.txt_GCAAGGAAAGTG_1	Patient7_Spheroids_early	0.294403
DB_HBO14_P3_1_redo_dge.txt_GTGGCGTGTCAG_1	Patient7_Spheroids_early	0.249065
DB_HBO14_P3_1_redo_dge.txt_GCCTAATTCGTA_1	Patient7_Spheroids_early	0.325602
DB_HBO14_P3_1_redo_dge.txt_GGAGTAGCACCA_1	Patient7_Spheroids_early	0.333739
DB_HBO14_P3_1_redo_dge.txt_GGGGTCGTACCC_1	Patient7_Spheroids_early	0.290773
DB_HBO14_P3_1_redo_dge.txt_GGTGCGGATGCA_1	Patient7_Spheroids_early	0.340531
DB_HBO14_P3_1_redo_dge.txt_GTAGAATATGCG_1	Patient7_Spheroids_early	0.301848
DB_HBO14_P3_1_redo_dge.txt_GCTCTCTCAGCG_1	Patient7_Spheroids_early	0.31335
DB_HBO14_P3_1_redo_dge.txt_GACTAGACAGAA_1	Patient7_Spheroids_early	0.30471
DB_HBO14_P3_1_redo_dge.txt_GCTAGCTGGTCA_1	Patient7_Spheroids_early	0.323254
DB_HBO14_P3_1_redo_dge.txt_GACCATCGACAG_1	Patient7_Spheroids_early	0.316723
DB_HBO14_P3_1_redo_dge.txt_GATGGAGGCATG_1	Patient7_Spheroids_early	0.237515
DB_HBO14_P3_1_redo_dge.txt_GTAGAGTTCTCC_1	Patient7_Spheroids_early	0.334912
DB_HBO14_P3_1_redo_dge.txt_GCCCAAACGTTC_1	Patient7_Spheroids_early	0.301739
DB_HBO14_P3_1_redo_dge.txt_GTGTATTTTAGT_1	Patient7_Spheroids_early	0.276847
DB_HBO14_P3_1_redo_dge.txt_GAGCTTACGTAG_1	Patient7_Spheroids_early	0.274433
DB_HBO14_P3_1_redo_dge.txt_GGAACCGTACTT_1	Patient7_Spheroids_early	0.274123
DB_HBO14_P3_1_redo_dge.txt_GTGTGTTGCCTG_1	Patient7_Spheroids_early	0.271494
DB_HBO14_P3_1_redo_dge.txt_GCACGCCTGGTT_1	Patient7_Spheroids_early	0.279998
DB_HBO14_P3_1_redo_dge.txt_GCAGACGACTTT_1	Patient7_Spheroids_early	0.316475
DB_HBO14_P3_1_redo_dge.txt_GTGCATAGCAAC_1	Patient7_Spheroids_early	0.291946
DB_HBO14_P3_1_redo_dge.txt_GACATTGAAAGA_1	Patient7_Spheroids_early	0.278836
DB_HBO14_P3_1_redo_dge.txt_GCAAGCTCCTTT_1	Patient7_Spheroids_early	0.258794
DB_HBO14_P3_1_redo_dge.txt_GTAAGTGTCTTT_1	Patient7_Spheroids_early	0.306725
DB_HBO14_P3_1_redo_dge.txt_GGCTTATGTGCT_1	Patient7_Spheroids_early	0.28018
DB_HBO14_P3_1_redo_dge.txt_GTGATGTGGACA_1	Patient7_Spheroids_early	0.329292
DB_HBO14_P3_1_redo_dge.txt_GTCGAGAATTTT_1	Patient7_Spheroids_early	0.237907
DB_HBO14_P3_1_redo_dge.txt_GTCGTGGCTTCA_1	Patient7_Spheroids_early	0.334031
DB_HBO14_P3_1_redo_dge.txt_GCGGGGGATCCC_1	Patient7_Spheroids_early	0.24132
DB_HBO14_P3_1_redo_dge.txt_GGATTAGTCCCG_1	Patient7_Spheroids_early	0.353468
DB_HBO14_P3_1_redo_dge.txt_GTATTAGACCGT_1	Patient7_Spheroids_early	0.27413
DB_HBO14_P3_1_redo_dge.txt_GCTGCACCTAGA_1	Patient7_Spheroids_early	0.319147
DB_HBO14_P3_1_redo_dge.txt_GGTTCCCCTTAA_1	Patient7_Spheroids_early	0.289856
DB_HBO14_P3_1_redo_dge.txt_GGTCATCGGATT_1	Patient7_Spheroids_early	0.239652
DB_HBO14_P3_1_redo_dge.txt_GTCACGGGTAGT_1	Patient7_Spheroids_early	0.261638
DB_HBO14_P3_1_redo_dge.txt_GTCGACCGTGCA_1	Patient7_Spheroids_early	0.326396
DB_HBO14_P3_1_redo_dge.txt_GTCTACTCGTAC_1	Patient7_Spheroids_early	0.290419
DB_HBO14_P3_1_redo_dge.txt_GTATCACGGCCA_1	Patient7_Spheroids_early	0.308832
DB_HBO14_P3_1_redo_dge.txt_GGCCGGACATGC_1	Patient7_Spheroids_early	0.314119
DB_HBO14_P3_1_redo_dge.txt_GGCAGGAGCTAT_1	Patient7_Spheroids_early	0.293081
DB_HBO14_P3_1_redo_dge.txt_GTGCTGCCAATA_1	Patient7_Spheroids_early	0.323133
DB_HBO14_P3_1_redo_dge.txt_GGTTAAAGATGC_1	Patient7_Spheroids_early	0.325999
DB_HBO14_P3_1_redo_dge.txt_GGTAGGCCATTT_1	Patient7_Spheroids_early	0.266486
DB_HBO14_P3_1_redo_dge.txt_GGCCAGGGCGAG_1	Patient7_Spheroids_early	0.31199
DB_HBO14_P3_1_redo_dge.txt_GGACCTGACCTC_1	Patient7_Spheroids_early	0.358592
DB_HBO14_P3_1_redo_dge.txt_GACGACCCAGTC_1	Patient7_Spheroids_early	0.380302
DB_HBO14_P3_1_redo_dge.txt_GCACATTGCACC_1	Patient7_Spheroids_early	0.310562
DB_HBO14_P3_1_redo_dge.txt_GTACCGCTCTGT_1	Patient7_Spheroids_early	0.270693
DB_HBO14_P3_1_redo_dge.txt_GCACGACGTACG_1	Patient7_Spheroids_early	0.249396
DB_HBO14_P3_1_redo_dge.txt_GTCATCATAGAG_1	Patient7_Spheroids_early	0.301519
DB_HBO14_P3_1_redo_dge.txt_GGGAGCCACTCG_1	Patient7_Spheroids_early	0.281548
DB_HBO14_P3_1_redo_dge.txt_GTTTGCCTCCCT_1	Patient7_Spheroids_early	0.342492
DB_HBO14_P3_1_redo_dge.txt_CAGCGACGGCTC_1	Patient7_Spheroids_early	0.296954
DB_HBO14_P3_1_redo_dge.txt_GCCGACTGTGCC_1	Patient7_Spheroids_early	0.331339
DB_HBO14_P3_1_redo_dge.txt_GCGGCGTCCAGG_1	Patient7_Spheroids_early	0.302487
DB_HBO14_P3_1_redo_dge.txt_GTCGTGTACTTA_1	Patient7_Spheroids_early	0.250622
DB_HBO14_P3_1_redo_dge.txt_GATAGAGCGTTC_1	Patient7_Spheroids_early	0.271993
DB_HBO14_P3_1_redo_dge.txt_GGTGCCTCCGAT_1	Patient7_Spheroids_early	0.30331
DB_HBO14_P3_1_redo_dge.txt_GTCAGCAATCAC_1	Patient7_Spheroids_early	0.282767
DB_HBO14_P3_1_redo_dge.txt_GAGAGTCTGAAA_1	Patient7_Spheroids_early	0.320607
DB_HBO14_P3_1_redo_dge.txt_GGCCCATGGTGC_1	Patient7_Spheroids_early	0.315624
DB_HBO14_P3_1_redo_dge.txt_GCGAGGCATTTG_1	Patient7_Spheroids_early	0.318062
DB_HBO14_P3_1_redo_dge.txt_GCTTGCCACCGG_1	Patient7_Spheroids_early	0.261039
DB_HBO14_P3_1_redo_dge.txt_GGCTGATTCCAT_1	Patient7_Spheroids_early	0.303156
DB_HBO14_P3_1_redo_dge.txt_GTCCCTCCAGAG_1	Patient7_Spheroids_early	0.312279
DB_HBO14_P3_1_redo_dge.txt_GTGCGTCTGAGA_1	Patient7_Spheroids_early	0.293039
DB_HBO14_P3_1_redo_dge.txt_GTCAAACAGCGT_1	Patient7_Spheroids_early	0.257234
DB_HBO14_P3_1_redo_dge.txt_GTGTCAGGATTG_1	Patient7_Spheroids_early	0.231051
DB_HBO14_P3_1_redo_dge.txt_GTGCCTCCCTTT_1	Patient7_Spheroids_early	0.274107
DB_HBO14_P3_1_redo_dge.txt_GCAGTACTCCTT_1	Patient7_Spheroids_early	0.323585
DB_HBO14_P3_1_redo_dge.txt_GCTGACCAATAC_1	Patient7_Spheroids_early	0.341607
DB_HBO14_P3_1_redo_dge.txt_CACTTCGGGTAA_1	Patient7_Spheroids_early	0.255593
DB_HBO14_P3_1_redo_dge.txt_GCGTTTAAACCG_1	Patient7_Spheroids_early	0.289174
DB_HBO14_P3_1_redo_dge.txt_GTAGAGAGGAGA_1	Patient7_Spheroids_early	0.29192
DB_HBO14_P3_1_redo_dge.txt_GGCCTAACGGGA_1	Patient7_Spheroids_early	0.243842
DB_HBO14_P3_1_redo_dge.txt_GACCATTGACCA_1	Patient7_Spheroids_early	0.336758
DB_HBO14_P3_1_redo_dge.txt_GTAAATTCAGCC_1	Patient7_Spheroids_early	0.299291
DB_HBO14_P3_1_redo_dge.txt_GGTGGCTGACTG_1	Patient7_Spheroids_early	0.270722
DB_HBO14_P3_1_redo_dge.txt_GCCTTGGTGACT_1	Patient7_Spheroids_early	0.323893
DB_HBO14_P3_1_redo_dge.txt_GTGCGGGTCGCC_1	Patient7_Spheroids_early	0.247818
DB_HBO14_P3_1_redo_dge.txt_GGTCAAAGCCCT_1	Patient7_Spheroids_early	0.318212
DB_HBO14_P3_1_redo_dge.txt_GAGACAAGAGAC_1	Patient7_Spheroids_early	0.339505
DB_HBO14_P3_1_redo_dge.txt_GTCTCCTGGCAA_1	Patient7_Spheroids_early	0.304725
DB_HBO14_P3_1_redo_dge.txt_GCACAACCGCCT_1	Patient7_Spheroids_early	0.25255
DB_HBO14_P3_1_redo_dge.txt_GCCCTCATAACG_1	Patient7_Spheroids_early	0.267207
DB_HBO14_P3_1_redo_dge.txt_GCCGCACCGACG_1	Patient7_Spheroids_early	0.235921
DB_HBO14_P3_1_redo_dge.txt_GGGCGTGTTCTG_1	Patient7_Spheroids_early	0.291059
DB_HBO14_P3_1_redo_dge.txt_GTACCGAAAGGT_1	Patient7_Spheroids_early	0.323544
DB_HBO14_P3_1_redo_dge.txt_GACATGACAAGT_1	Patient7_Spheroids_early	0.310384
DB_HBO14_P3_1_redo_dge.txt_GCCCATCCATCT_1	Patient7_Spheroids_early	0.332417
DB_HBO14_P3_1_redo_dge.txt_GTTTACCAGGCA_1	Patient7_Spheroids_early	0.314975
DB_HBO14_P3_1_redo_dge.txt_CACGACCATCCT_1	Patient7_Spheroids_early	0.298273
DB_HBO14_P3_1_redo_dge.txt_GTGATTCAGTCC_1	Patient7_Spheroids_early	0.268643
DB_HBO14_P3_1_redo_dge.txt_GGCCGCCTTCGA_1	Patient7_Spheroids_early	0.282095
DB_HBO14_P3_1_redo_dge.txt_GTGTCTTTATAA_1	Patient7_Spheroids_early	0.266908
DB_HBO14_P3_1_redo_dge.txt_GCGGAATGGTGC_1	Patient7_Spheroids_early	0.27398
DB_HBO14_P3_1_redo_dge.txt_GGTAGCGAACAA_1	Patient7_Spheroids_early	0.260847
DB_HBO14_P3_1_redo_dge.txt_GCTTTTGCCGCT_1	Patient7_Spheroids_early	0.300858
DB_HBO14_P3_1_redo_dge.txt_GTGGATTAGCCC_1	Patient7_Spheroids_early	0.299929
DB_HBO14_P3_1_redo_dge.txt_GCGGGCTCAACC_1	Patient7_Spheroids_early	0.304302
DB_HBO14_P3_1_redo_dge.txt_GATTTTACTTAC_1	Patient7_Spheroids_early	0.320539
DB_HBO14_P3_1_redo_dge.txt_GGTCGCCCGAAC_1	Patient7_Spheroids_early	0.236315
DB_HBO14_P3_1_redo_dge.txt_GTGCATTACCTC_1	Patient7_Spheroids_early	0.347451
DB_HBO14_P3_1_redo_dge.txt_GCCACTTGAACA_1	Patient7_Spheroids_early	0.223181
DB_HBO14_P3_1_redo_dge.txt_GATCGCGTGCTA_1	Patient7_Spheroids_early	0.319651
DB_HBO14_P3_1_redo_dge.txt_GGGTGAGCGTGT_1	Patient7_Spheroids_early	0.352587
DB_HBO14_P3_1_redo_dge.txt_GTTTTGGAGGTT_1	Patient7_Spheroids_early	0.276033
DB_HBO14_P3_1_redo_dge.txt_GAACCAACGTCG_1	Patient7_Spheroids_early	0.270313
DB_HBO14_P3_1_redo_dge.txt_GGGACACAAGCA_1	Patient7_Spheroids_early	0.283142
DB_HBO14_P3_1_redo_dge.txt_GGACCCAAATGA_1	Patient7_Spheroids_early	0.31314
DB_HBO14_P3_1_redo_dge.txt_GTCCCCTCTCAT_1	Patient7_Spheroids_early	0.306021
DB_HBO14_P3_1_redo_dge.txt_GCGAGGCCGAGG_1	Patient7_Spheroids_early	0.298163
DB_HBO14_P3_1_redo_dge.txt_GCATTAAGGAAC_1	Patient7_Spheroids_early	0.329772
DB_HBO14_P3_1_redo_dge.txt_GGTGAAGTTGTC_1	Patient7_Spheroids_early	0.333956
DB_HBO14_P3_1_redo_dge.txt_GTTCGCTGCTGC_1	Patient7_Spheroids_early	0.283826
DB_HBO14_P3_1_redo_dge.txt_GTGGCTGCTACA_1	Patient7_Spheroids_early	0.349702
DB_HBO14_P3_1_redo_dge.txt_GACCGGTCAGCA_1	Patient7_Spheroids_early	0.338193
DB_HBO14_P3_1_redo_dge.txt_GCCCATCAAGGA_1	Patient7_Spheroids_early	0.291187
DB_HBO14_P3_1_redo_dge.txt_GAATGAGAGACA_1	Patient7_Spheroids_early	0.305697
DB_HBO14_P3_1_redo_dge.txt_GGCGTCCCCATG_1	Patient7_Spheroids_early	0.28518
DB_HBO14_P3_1_redo_dge.txt_GTCGATGCTGAC_1	Patient7_Spheroids_early	0.254076
DB_HBO14_P3_1_redo_dge.txt_GGTCAAAGCACC_1	Patient7_Spheroids_early	0.28732
DB_HBO14_P3_1_redo_dge.txt_GAAACTGAATAA_1	Patient7_Spheroids_early	0.311408
DB_HBO14_P3_1_redo_dge.txt_GTGCATACGGCT_1	Patient7_Spheroids_early	0.339774
DB_HBO14_P3_1_redo_dge.txt_GACCCAGATACG_1	Patient7_Spheroids_early	0.308287
DB_HBO14_P3_1_redo_dge.txt_GACAGTGGCCTT_1	Patient7_Spheroids_early	0.282729
DB_HBO14_P3_1_redo_dge.txt_GGGAAACGAGCC_1	Patient7_Spheroids_early	0.255819
DB_HBO14_P3_1_redo_dge.txt_GGGATTTCCGTC_1	Patient7_Spheroids_early	0.264549
DB_HBO14_P3_1_redo_dge.txt_GCTCTCTCCGCA_1	Patient7_Spheroids_early	0.2769
DB_HBO14_P3_1_redo_dge.txt_CACCCCGAGGAT_1	Patient7_Spheroids_early	0.300515
DB_HBO14_P3_1_redo_dge.txt_GTGCAAGACCCC_1	Patient7_Spheroids_early	0.304666
DB_HBO14_P3_1_redo_dge.txt_GGAGGCTCACCC_1	Patient7_Spheroids_early	0.398744
DB_HBO14_P3_1_redo_dge.txt_GGACCACTCGGC_1	Patient7_Spheroids_early	0.299684
DB_HBO14_P3_1_redo_dge.txt_GGACTACTGGTT_1	Patient7_Spheroids_early	0.371084
DB_HBO14_P3_1_redo_dge.txt_GCCGTCTCCCAG_1	Patient7_Spheroids_early	0.2788
DB_HBO14_P3_1_redo_dge.txt_GTATATTCCGCA_1	Patient7_Spheroids_early	0.301114
DB_HBO14_P3_1_redo_dge.txt_GTACCGACCATC_1	Patient7_Spheroids_early	0.290358
DB_HBO14_P3_1_redo_dge.txt_GTTAGTCGGGCA_1	Patient7_Spheroids_early	0.309452
DB_HBO14_P3_1_redo_dge.txt_GCTGTGGGCGAT_1	Patient7_Spheroids_early	0.269668
DB_HBO14_P3_1_redo_dge.txt_GCGCCCGACTCC_1	Patient7_Spheroids_early	0.278513
DB_HBO14_P3_1_redo_dge.txt_GCGCGACTGTGC_1	Patient7_Spheroids_early	0.234661
DB_HBO14_P3_1_redo_dge.txt_GGTCAGCGGAAC_1	Patient7_Spheroids_early	0.266517
DB_HBO14_P3_1_redo_dge.txt_GAGCATTGGGGC_1	Patient7_Spheroids_early	0.336684
DB_HBO14_P3_1_redo_dge.txt_GTACTTACGATC_1	Patient7_Spheroids_early	0.28192
DB_HBO14_P3_1_redo_dge.txt_GCGGGTGCGCTG_1	Patient7_Spheroids_early	0.295389
DB_HBO14_P3_1_redo_dge.txt_GCTCCACGTGTG_1	Patient7_Spheroids_early	0.302398
DB_HBO14_P3_1_redo_dge.txt_GTCCTTGTGTAA_1	Patient7_Spheroids_early	0.246382
DB_HBO14_P3_1_redo_dge.txt_GTTCGACTGTAT_1	Patient7_Spheroids_early	0.301897
DB_HBO14_P3_1_redo_dge.txt_GTCGCGCATGGC_1	Patient7_Spheroids_early	0.283697
DB_HBO14_P3_1_redo_dge.txt_GCTCTCCAGCCT_1	Patient7_Spheroids_early	0.252018
DB_HBO14_P3_1_redo_dge.txt_GGGAGTTTACCT_1	Patient7_Spheroids_early	0.242678
DB_HBO14_P3_1_redo_dge.txt_GGAGAGGAAACC_1	Patient7_Spheroids_early	0.292907
DB_HBO14_P3_1_redo_dge.txt_GTAACCGCAGCT_1	Patient7_Spheroids_early	0.280772
DB_HBO14_P3_1_redo_dge.txt_GCTAGCAAGTCA_1	Patient7_Spheroids_early	0.304331
DB_HBO14_P3_1_redo_dge.txt_GACCAGGCTGTT_1	Patient7_Spheroids_early	0.223488
DB_HBO14_P3_1_redo_dge.txt_GCACGCTTCAAG_1	Patient7_Spheroids_early	0.256366
DB_HBO14_P3_1_redo_dge.txt_GCTGTCGCCCAC_1	Patient7_Spheroids_early	0.312197
DB_HBO14_P3_1_redo_dge.txt_GCCTCGTACTTG_1	Patient7_Spheroids_early	0.284046
DB_HBO14_P3_1_redo_dge.txt_GTCTCGTTTCCA_1	Patient7_Spheroids_early	0.319209
DB_HBO14_P3_1_redo_dge.txt_GGTCGCCCCAGA_1	Patient7_Spheroids_early	0.28914
DB_HBO14_P3_1_redo_dge.txt_GTAGAAGACTTA_1	Patient7_Spheroids_early	0.342869
DB_HBO14_P3_1_redo_dge.txt_GTTAATGTTCGT_1	Patient7_Spheroids_early	0.227747
DB_HBO14_P3_1_redo_dge.txt_GCACTAACAAAT_1	Patient7_Spheroids_early	0.303723
DB_HBO14_P3_1_redo_dge.txt_GGACCTCTTTTC_1	Patient7_Spheroids_early	0.316886
DB_HBO14_P3_1_redo_dge.txt_GGACGAGCGACG_1	Patient7_Spheroids_early	0.352222
DB_HBO14_P3_1_redo_dge.txt_GTGACGCCACCC_1	Patient7_Spheroids_early	0.282134
DB_HBO14_P3_1_redo_dge.txt_GCGCGCGTGCAA_1	Patient7_Spheroids_early	0.286937
DB_HBO14_P3_1_redo_dge.txt_GAAGTCGAGCCT_1	Patient7_Spheroids_early	0.266902
DB_HBO14_P3_1_redo_dge.txt_GCTTTGCTATAT_1	Patient7_Spheroids_early	0.256502
DB_HBO14_P3_1_redo_dge.txt_GAAGTGCGGATG_1	Patient7_Spheroids_early	0.302416
DB_HBO14_P3_1_redo_dge.txt_GTGAGTTTGCTC_1	Patient7_Spheroids_early	0.233803
DB_HBO14_P3_1_redo_dge.txt_GCTACGGACGTC_1	Patient7_Spheroids_early	0.300039
DB_HBO14_P3_1_redo_dge.txt_GTCATTTTTGCA_1	Patient7_Spheroids_early	0.280935
DB_HBO14_P3_1_redo_dge.txt_GCTCTATCCACC_1	Patient7_Spheroids_early	0.255377
DB_HBO14_P3_1_redo_dge.txt_GACAAATGCACC_1	Patient7_Spheroids_early	0.332197
DB_HBO14_P3_1_redo_dge.txt_GCCACGGGGTGA_1	Patient7_Spheroids_early	0.298533
DB_HBO14_P3_1_redo_dge.txt_GCTAACGGGCAA_1	Patient7_Spheroids_early	0.336022
DB_HBO14_P3_1_redo_dge.txt_GGTCCTGGATAC_1	Patient7_Spheroids_early	0.276808
DB_HBO14_P3_1_redo_dge.txt_GGTGCAGATTCA_1	Patient7_Spheroids_early	0.23323
DB_HBO14_P3_1_redo_dge.txt_GCGGTAGGCGTT_1	Patient7_Spheroids_early	0.296359
DB_HBO14_P3_1_redo_dge.txt_GCGGGCGACGCG_1	Patient7_Spheroids_early	0.266697
DB_HBO14_P3_1_redo_dge.txt_GCTTTCACCCGC_1	Patient7_Spheroids_early	0.328569
DB_HBO14_P3_1_redo_dge.txt_GATTCCTGTCGC_1	Patient7_Spheroids_early	0.277566
DB_HBO14_P3_1_redo_dge.txt_GCCGATGATGAC_1	Patient7_Spheroids_early	0.360672
DB_HBO14_P3_1_redo_dge.txt_GCTCTCACGGGC_1	Patient7_Spheroids_early	0.335893
DB_HBO14_P3_1_redo_dge.txt_GATGCGACCCGA_1	Patient7_Spheroids_early	0.304209
DB_HBO14_P3_1_redo_dge.txt_GTATGCAGTCAC_1	Patient7_Spheroids_early	0.292437
DB_HBO14_P3_1_redo_dge.txt_GAGCGACTACAT_1	Patient7_Spheroids_early	0.304647
DB_HBO14_P3_1_redo_dge.txt_GGCACCACACCG_1	Patient7_Spheroids_early	0.266988
DB_HBO14_P3_1_redo_dge.txt_GGGAGACCCCCC_1	Patient7_Spheroids_early	0.338127
DB_HBO14_P3_1_redo_dge.txt_GTGGGCGTTCGT_1	Patient7_Spheroids_early	0.31352
DB_HBO14_P3_1_redo_dge.txt_GCTTTCAAGTGT_1	Patient7_Spheroids_early	0.242794
DB_HBO14_P3_1_redo_dge.txt_GGGTCATCTGAA_1	Patient7_Spheroids_early	0.307807
DB_HBO14_P3_1_redo_dge.txt_GCACGTGGCGAT_1	Patient7_Spheroids_early	0.3175
DB_HBO14_P3_1_redo_dge.txt_GCAAGGCAGGAT_1	Patient7_Spheroids_early	0.306944
DB_HBO14_P3_1_redo_dge.txt_GGCCAAGCAGCA_1	Patient7_Spheroids_early	0.240494
DB_HBO14_P3_1_redo_dge.txt_GGTAACTTCCTC_1	Patient7_Spheroids_early	0.325533
DB_HBO14_P3_1_redo_dge.txt_GCTGTACAGAGC_1	Patient7_Spheroids_early	0.254687
DB_HBO14_P3_1_redo_dge.txt_GTCAATCTCCTA_1	Patient7_Spheroids_early	0.265575
DB_HBO14_P3_1_redo_dge.txt_GTTTACCGGCCA_1	Patient7_Spheroids_early	0.279772
DB_HBO14_P3_1_redo_dge.txt_GCCAGCACACAA_1	Patient7_Spheroids_early	0.318862
DB_HBO14_P3_1_redo_dge.txt_GTCTGCCAACAT_1	Patient7_Spheroids_early	0.291666
DB_HBO14_P3_1_redo_dge.txt_GCATACAACATA_1	Patient7_Spheroids_early	0.305167
DB_HBO14_P3_1_redo_dge.txt_GCCGATATCCTC_1	Patient7_Spheroids_early	0.293664
DB_HBO14_P3_1_redo_dge.txt_GTGTACGAATTC_1	Patient7_Spheroids_early	0.297753
DB_HBO14_P3_1_redo_dge.txt_GCGCTACGGGAG_1	Patient7_Spheroids_early	0.266476
DB_HBO14_P3_1_redo_dge.txt_GCCCGTAAAAAA_1	Patient7_Spheroids_early	0.311653
DB_HBO14_P3_1_redo_dge.txt_GGACCAGTGCGT_1	Patient7_Spheroids_early	0.292097
DB_HBO14_P3_1_redo_dge.txt_GTTACCATTGCA_1	Patient7_Spheroids_early	0.301875
DB_HBO14_P3_1_redo_dge.txt_GGATAACGCCCT_1	Patient7_Spheroids_early	0.287342
DB_HBO14_P3_1_redo_dge.txt_GTTATCCATCAC_1	Patient7_Spheroids_early	0.264542
DB_HBO14_P3_1_redo_dge.txt_GCTGGCATTGGT_1	Patient7_Spheroids_early	0.295342
DB_HBO14_P3_1_redo_dge.txt_GTCCCACTTGAG_1	Patient7_Spheroids_early	0.347825
DB_HBO14_P3_1_redo_dge.txt_GGCACCATGATG_1	Patient7_Spheroids_early	0.287928
DB_HBO14_P3_1_redo_dge.txt_GGCCCTGGTTTT_1	Patient7_Spheroids_early	0.251307
DB_HBO14_P3_1_redo_dge.txt_GCCCAGTGGCAT_1	Patient7_Spheroids_early	0.315179
DB_HBO14_P3_1_redo_dge.txt_GTTGGTAACAAT_1	Patient7_Spheroids_early	0.350374
DB_HBO14_P3_1_redo_dge.txt_GTTCAGTATTTT_1	Patient7_Spheroids_early	0.20897
DB_HBO14_P3_1_redo_dge.txt_GTTTCTGTAACG_1	Patient7_Spheroids_early	0.254056
DB_HBO14_P3_1_redo_dge.txt_GTGCCCCCAGGT_1	Patient7_Spheroids_early	0.289875
DB_HBO14_P3_1_redo_dge.txt_GTCGCTCTTTAC_1	Patient7_Spheroids_early	0.323239
DB_HBO14_P3_1_redo_dge.txt_GAGTGCTTTTCA_1	Patient7_Spheroids_early	0.364024
DB_HBO14_P3_1_redo_dge.txt_GTCTTTATGAGT_1	Patient7_Spheroids_early	0.252809
DB_HBO14_P3_1_redo_dge.txt_GCCAATACTTTC_1	Patient7_Spheroids_early	0.274082
DB_HBO14_P3_1_redo_dge.txt_GAGAAATACCCC_1	Patient7_Spheroids_early	0.299065
DB_HBO14_P3_1_redo_dge.txt_GTCAAGTCTTTC_1	Patient7_Spheroids_early	0.234262
DB_HBO14_P3_1_redo_dge.txt_GCAAACAAATCC_1	Patient7_Spheroids_early	0.206242
DB_HBO14_P3_1_redo_dge.txt_GCCACGCGGTAA_1	Patient7_Spheroids_early	0.291017
DB_HBO14_P3_1_redo_dge.txt_GTATCCAACATT_1	Patient7_Spheroids_early	0.26284
DB_HBO14_P3_1_redo_dge.txt_GTGCTAAGGTGA_1	Patient7_Spheroids_early	0.297083
DB_HBO14_P3_1_redo_dge.txt_GAGACGCCGAAC_1	Patient7_Spheroids_early	0.262574
DB_HBO14_P3_1_redo_dge.txt_GGCTGAGATACT_1	Patient7_Spheroids_early	0.23708
DB_HBO14_P3_1_redo_dge.txt_GCGTATAGTTCG_1	Patient7_Spheroids_early	0.306857
DB_HBO14_P3_1_redo_dge.txt_GCCAACGCCTCG_1	Patient7_Spheroids_early	0.337643
DB_HBO14_P3_1_redo_dge.txt_GGGAGCAGAATC_1	Patient7_Spheroids_early	0.287731
DB_HBO14_P3_1_redo_dge.txt_GTTCAACAAGCA_1	Patient7_Spheroids_early	0.31831
DB_HBO14_P3_1_redo_dge.txt_GCGCCCTTGACG_1	Patient7_Spheroids_early	0.347614
DB_HBO14_P3_1_redo_dge.txt_GGAGATTCACGG_1	Patient7_Spheroids_early	0.263859
DB_HBO14_P3_1_redo_dge.txt_GAGTGCTAGGAG_1	Patient7_Spheroids_early	0.300389
DB_HBO14_P3_1_redo_dge.txt_GCCCCGGCTTCA_1	Patient7_Spheroids_early	0.254134
DB_HBO14_P3_1_redo_dge.txt_GTCACAACATCG_1	Patient7_Spheroids_early	0.338756
DB_HBO14_P3_1_redo_dge.txt_GTCCCTTGAACC_1	Patient7_Spheroids_early	0.271727
DB_HBO14_P3_1_redo_dge.txt_GTGTGTCTCATA_1	Patient7_Spheroids_early	0.3054
DB_HBO14_P3_1_redo_dge.txt_GGGCACCTGGCT_1	Patient7_Spheroids_early	0.331326
DB_HBO14_P3_1_redo_dge.txt_CACCAAGTGGGA_1	Patient7_Spheroids_early	0.290343
DB_HBO14_P3_1_redo_dge.txt_GATGAGGGAGTC_1	Patient7_Spheroids_early	0.257166
DB_HBO14_P3_1_redo_dge.txt_GATTTCGATAGA_1	Patient7_Spheroids_early	0.289916
DB_HBO14_P3_1_redo_dge.txt_GGCCGTCACTCG_1	Patient7_Spheroids_early	0.230144
DB_HBO14_P3_1_redo_dge.txt_GAACCACCATTC_1	Patient7_Spheroids_early	0.262256
DB_HBO14_P3_1_redo_dge.txt_GTGAGAGTTAAT_1	Patient7_Spheroids_early	0.320224
DB_HBO14_P3_1_redo_dge.txt_GTGACCGCTGAA_1	Patient7_Spheroids_early	0.227248
DB_HBO14_P3_1_redo_dge.txt_GCCAGGTTCGAT_1	Patient7_Spheroids_early	0.239992
DB_HBO14_P3_1_redo_dge.txt_GGTAATATGCCA_1	Patient7_Spheroids_early	0.317022
DB_HBO14_P3_2_redo_dge.txt_GGCCCAAACGAG_1	Patient7_Spheroids_early	0.285977
DB_HBO14_P3_2_redo_dge.txt_GCTCATCCCGCA_1	Patient7_Spheroids_early	0.302877
DB_HBO14_P3_2_redo_dge.txt_GGTGACTCGAAC_1	Patient7_Spheroids_early	0.301459
DB_HBO14_P3_2_redo_dge.txt_GGTTCACAAATG_1	Patient7_Spheroids_early	0.339437
DB_HBO14_P3_2_redo_dge.txt_GTCGGGACCCTT_1	Patient7_Spheroids_early	0.290425
DB_HBO14_P3_2_redo_dge.txt_GTGCCGATCTTA_1	Patient7_Spheroids_early	0.325506
DB_HBO14_P3_2_redo_dge.txt_GTCCAGTCCGGT_1	Patient7_Spheroids_early	0.328433
DB_HBO14_P3_2_redo_dge.txt_GGCGACGCCCCA_1	Patient7_Spheroids_early	0.311878
DB_HBO14_P3_2_redo_dge.txt_GCTCATCCTTTA_1	Patient7_Spheroids_early	0.295704
DB_HBO14_P3_2_redo_dge.txt_GTGGACTACAAC_1	Patient7_Spheroids_early	0.318581
DB_HBO14_P3_2_redo_dge.txt_GTGCATTGCATT_1	Patient7_Spheroids_early	0.325186
DB_HBO14_P3_2_redo_dge.txt_GGCCGTTTCAAC_1	Patient7_Spheroids_early	0.297023
DB_HBO14_P3_2_redo_dge.txt_GCAGGTGATCTT_1	Patient7_Spheroids_early	0.30494
DB_HBO14_P3_2_redo_dge.txt_GGGACACACTCC_1	Patient7_Spheroids_early	0.319146
DB_HBO14_P3_2_redo_dge.txt_GTGCAGACATAG_1	Patient7_Spheroids_early	0.29091
DB_HBO14_P3_2_redo_dge.txt_GACGACCCAGGC_1	Patient7_Spheroids_early	0.344846
DB_HBO14_P3_2_redo_dge.txt_GTGTTGCCTGTT_1	Patient7_Spheroids_early	0.279274
DB_HBO14_P3_2_redo_dge.txt_GGTGCCTGTAAC_1	Patient7_Spheroids_early	0.327248
DB_HBO14_P3_2_redo_dge.txt_GATTCCCGAGTC_1	Patient7_Spheroids_early	0.367195
DB_HBO14_P3_2_redo_dge.txt_GCTCCTCCAGTG_1	Patient7_Spheroids_early	0.236119
DB_HBO14_P3_2_redo_dge.txt_GGCGTGCCCTTA_1	Patient7_Spheroids_early	0.326257
DB_HBO14_P3_2_redo_dge.txt_GCGGTAAAGTTA_1	Patient7_Spheroids_early	0.279411
DB_HBO14_P3_2_redo_dge.txt_GACACACTGCAC_1	Patient7_Spheroids_early	0.291272
DB_HBO14_P3_2_redo_dge.txt_GACAGGAAGTGA_1	Patient7_Spheroids_early	0.345613
DB_HBO14_P3_2_redo_dge.txt_GTCTTACAACAT_1	Patient7_Spheroids_early	0.293228
DB_HBO14_P3_2_redo_dge.txt_GTCGAGACGTTG_1	Patient7_Spheroids_early	0.315768
DB_HBO14_P3_2_redo_dge.txt_GCCAACCGGTAA_1	Patient7_Spheroids_early	0.324879
DB_HBO14_P3_2_redo_dge.txt_GCATTACATCCG_1	Patient7_Spheroids_early	0.340483
DB_HBO14_P3_2_redo_dge.txt_GTAGACACAGGT_1	Patient7_Spheroids_early	0.311686
DB_HBO14_P3_2_redo_dge.txt_GCATGCCAGCCC_1	Patient7_Spheroids_early	0.285149
DB_HBO14_P3_2_redo_dge.txt_GTCACCGTCCTA_1	Patient7_Spheroids_early	0.322797
DB_HBO14_P3_2_redo_dge.txt_GCTTGTAATGTA_1	Patient7_Spheroids_early	0.340173
DB_HBO14_P3_2_redo_dge.txt_GGCGGAACGTCC_1	Patient7_Spheroids_early	0.302197
DB_HBO14_P3_2_redo_dge.txt_GCCACATGCAAT_1	Patient7_Spheroids_early	0.328091
DB_HBO14_P3_2_redo_dge.txt_GGCTCCACACCG_1	Patient7_Spheroids_early	0.309579
DB_HBO14_P3_2_redo_dge.txt_GTCCGTCCTCAT_1	Patient7_Spheroids_early	0.299701
DB_HBO14_P3_2_redo_dge.txt_GCCTCGACAATG_1	Patient7_Spheroids_early	0.358134
DB_HBO14_P3_2_redo_dge.txt_GTGGCCGTAAGG_1	Patient7_Spheroids_early	0.314822
DB_HBO14_P3_2_redo_dge.txt_GGGAGCGTCCAT_1	Patient7_Spheroids_early	0.291023
DB_HBO14_P3_2_redo_dge.txt_GGACATCTCGAT_1	Patient7_Spheroids_early	0.272664
DB_HBO14_P3_2_redo_dge.txt_GTGCTGCCACGT_1	Patient7_Spheroids_early	0.270129
DB_HBO14_P3_2_redo_dge.txt_GACATTCATAGT_1	Patient7_Spheroids_early	0.306963
DB_HBO14_P3_2_redo_dge.txt_GGCCCCAAGGTT_1	Patient7_Spheroids_early	0.282454
DB_HBO14_P3_2_redo_dge.txt_GTGACCACGAGG_1	Patient7_Spheroids_early	0.276438
DB_HBO14_P3_2_redo_dge.txt_GAAGACTGTGAT_1	Patient7_Spheroids_early	0.297733
DB_HBO14_P3_2_redo_dge.txt_GAGCGTTAAGAG_1	Patient7_Spheroids_early	0.294902
DB_HBO14_P3_2_redo_dge.txt_GACTAACCAGGC_1	Patient7_Spheroids_early	0.233226
DB_HBO14_P3_2_redo_dge.txt_GTGACCTTGCAA_1	Patient7_Spheroids_early	0.294589
DB_HBO14_P3_2_redo_dge.txt_GGGTCACACACT_1	Patient7_Spheroids_early	0.290875
DB_HBO14_P3_2_redo_dge.txt_GTGCGCTGAACC_1	Patient7_Spheroids_early	0.352261
DB_HBO14_P3_2_redo_dge.txt_CAACCAAATGAT_1	Patient7_Spheroids_early	0.279091
DB_HBO14_P3_2_redo_dge.txt_GCAAATTGCCGC_1	Patient7_Spheroids_early	0.334429
DB_HBO14_P3_2_redo_dge.txt_GACACATTAAGT_1	Patient7_Spheroids_early	0.324006
DB_HBO14_P3_2_redo_dge.txt_GGACGCCAACGT_1	Patient7_Spheroids_early	0.289628
DB_HBO14_P3_2_redo_dge.txt_GGTCGTACGCTC_1	Patient7_Spheroids_early	0.303807
DB_HBO14_P3_2_redo_dge.txt_GTTCAAAAGTTA_1	Patient7_Spheroids_early	0.290675
DB_HBO14_P3_2_redo_dge.txt_GCGAGTAGGCTG_1	Patient7_Spheroids_early	0.305249
DB_HBO14_P3_2_redo_dge.txt_GCCTGGACAAAC_1	Patient7_Spheroids_early	0.367516
DB_HBO14_P3_2_redo_dge.txt_GTGTGTACAATA_1	Patient7_Spheroids_early	0.279198
DB_HBO14_P3_2_redo_dge.txt_GCGCAGAGGAAC_1	Patient7_Spheroids_early	0.320413
DB_HBO14_P3_2_redo_dge.txt_GCACGTGTCACG_1	Patient7_Spheroids_early	0.342126
DB_HBO14_P3_2_redo_dge.txt_GTCGACAGATTC_1	Patient7_Spheroids_early	0.242861
DB_HBO14_P3_2_redo_dge.txt_GCAGCTTCGTCA_1	Patient7_Spheroids_early	0.269878
DB_HBO14_P3_2_redo_dge.txt_GCACTTGGGACT_1	Patient7_Spheroids_early	0.344655
DB_HBO14_P3_2_redo_dge.txt_GCCCGTAGTGGT_1	Patient7_Spheroids_early	0.282323
DB_HBO14_P3_2_redo_dge.txt_GCGCGGACGTAA_1	Patient7_Spheroids_early	0.31635
DB_HBO14_P3_2_redo_dge.txt_GATACTTGTGCA_1	Patient7_Spheroids_early	0.32332
DB_HBO14_P3_2_redo_dge.txt_GATCTGTCGACT_1	Patient7_Spheroids_early	0.319154
DB_HBO14_P3_2_redo_dge.txt_GCGACCCTAAAT_1	Patient7_Spheroids_early	0.314335
DB_HBO14_P3_2_redo_dge.txt_GTTTCCACACCT_1	Patient7_Spheroids_early	0.282625
DB_HBO14_P3_2_redo_dge.txt_GTGAAAGTAAGC_1	Patient7_Spheroids_early	0.302021
DB_HBO14_P3_2_redo_dge.txt_GTACTCATAGTT_1	Patient7_Spheroids_early	0.326058
DB_HBO14_P3_2_redo_dge.txt_GGTGCGGCGTCG_1	Patient7_Spheroids_early	0.287773
DB_HBO14_P3_2_redo_dge.txt_GCTTCAAGCGGG_1	Patient7_Spheroids_early	0.289657
DB_HBO14_P3_2_redo_dge.txt_CGCCCTATTGGT_1	Patient7_Spheroids_early	0.313144
DB_HBO14_P3_2_redo_dge.txt_GTGGATTGAGGG_1	Patient7_Spheroids_early	0.307335
DB_HBO14_P3_2_redo_dge.txt_GTGCGCACTTTT_1	Patient7_Spheroids_early	0.306584
DB_HBO14_P3_2_redo_dge.txt_GCGGCGGGTTTA_1	Patient7_Spheroids_early	0.309063
DB_HBO14_P3_2_redo_dge.txt_GAACCCATTAAA_1	Patient7_Spheroids_early	0.339178
DB_HBO14_P3_2_redo_dge.txt_GGTAACGTAATA_1	Patient7_Spheroids_early	0.364269
DB_HBO14_P3_2_redo_dge.txt_GCGTCCCTGAAC_1	Patient7_Spheroids_early	0.345929
DB_HBO14_P3_2_redo_dge.txt_CAGCTAGTGCTT_1	Patient7_Spheroids_early	0.306075
DB_HBO14_P3_2_redo_dge.txt_GGCCGGTCCCAC_1	Patient7_Spheroids_early	0.322967
DB_HBO14_P3_2_redo_dge.txt_GTAGTACATTGT_1	Patient7_Spheroids_early	0.289036
DB_HBO14_P3_2_redo_dge.txt_GAACCAAATTAA_1	Patient7_Spheroids_early	0.322383
DB_HBO14_P3_2_redo_dge.txt_GTCGATAGGTGC_1	Patient7_Spheroids_early	0.320153
DB_HBO14_P3_2_redo_dge.txt_GGTGGACTCTTG_1	Patient7_Spheroids_early	0.283873
DB_HBO14_P3_2_redo_dge.txt_GCTCGCATTAGG_1	Patient7_Spheroids_early	0.339553
DB_HBO14_P3_2_redo_dge.txt_GACAGACAAACC_1	Patient7_Spheroids_early	0.302669
DB_HBO14_P3_2_redo_dge.txt_GGCGCACACCCC_1	Patient7_Spheroids_early	0.338473
DB_HBO14_P3_2_redo_dge.txt_GGTGACAGCTCT_1	Patient7_Spheroids_early	0.310047
DB_HBO14_P3_2_redo_dge.txt_GTCAGGCCTGCA_1	Patient7_Spheroids_early	0.3198
DB_HBO14_P3_2_redo_dge.txt_GCCTCAACTCCA_1	Patient7_Spheroids_early	0.253399
DB_HBO14_P3_2_redo_dge.txt_GTTCGCCCAAGC_1	Patient7_Spheroids_early	0.284384
DB_HBO14_P3_2_redo_dge.txt_GCCGCTCCAGCC_1	Patient7_Spheroids_early	0.336709
DB_HBO14_P3_2_redo_dge.txt_GTCGGGAACCGA_1	Patient7_Spheroids_early	0.268636
DB_HBO14_P3_2_redo_dge.txt_GCCTCACTACCT_1	Patient7_Spheroids_early	0.281583
DB_HBO14_P3_2_redo_dge.txt_GCACCCCTTTCG_1	Patient7_Spheroids_early	0.305857
DB_HBO14_P3_2_redo_dge.txt_GTCGAAAGACGT_1	Patient7_Spheroids_early	0.341621
DB_HBO14_P3_2_redo_dge.txt_GTAGCCTGGCTG_1	Patient7_Spheroids_early	0.310238
DB_HBO14_P3_2_redo_dge.txt_GGCCCCGGAACT_1	Patient7_Spheroids_early	0.313452
DB_HBO14_P3_2_redo_dge.txt_GGTAGAGTTCGT_1	Patient7_Spheroids_early	0.273746
DB_HBO14_P3_2_redo_dge.txt_GTCAGCCTGGGC_1	Patient7_Spheroids_early	0.280162
DB_HBO14_P3_2_redo_dge.txt_GAGTATGCAGAA_1	Patient7_Spheroids_early	0.309837
DB_HBO14_P3_2_redo_dge.txt_GTATGACACAAG_1	Patient7_Spheroids_early	0.282783
DB_HBO14_P3_2_redo_dge.txt_GACGTACGTCGG_1	Patient7_Spheroids_early	0.307299
DB_HBO14_P3_2_redo_dge.txt_GCATTGTTTAGC_1	Patient7_Spheroids_early	0.297019
DB_HBO14_P3_2_redo_dge.txt_GCCACCAATTCC_1	Patient7_Spheroids_early	0.300851
DB_HBO14_P3_2_redo_dge.txt_GGCATTGTCCGG_1	Patient7_Spheroids_early	0.310421
DB_HBO14_P3_2_redo_dge.txt_GCCACCGGACTA_1	Patient7_Spheroids_early	0.320822
DB_HBO14_P3_2_redo_dge.txt_GCAGTGTATCAC_1	Patient7_Spheroids_early	0.349255
DB_HBO14_P3_2_redo_dge.txt_GCGGGCCGAACG_1	Patient7_Spheroids_early	0.296528
DB_HBO14_P3_2_redo_dge.txt_CAACCACGTGAA_1	Patient7_Spheroids_early	0.282095
DB_HBO14_P3_2_redo_dge.txt_GATCAGATCACC_1	Patient7_Spheroids_early	0.325245
DB_HBO14_P3_2_redo_dge.txt_GTCACCAGACAC_1	Patient7_Spheroids_early	0.292957
DB_HBO14_P3_2_redo_dge.txt_CAACCCTTCCGT_1	Patient7_Spheroids_early	0.268444
DB_HBO14_P3_2_redo_dge.txt_GCCACTATGGCT_1	Patient7_Spheroids_early	0.27186
DB_HBO14_P3_2_redo_dge.txt_GCATCGCTCCAT_1	Patient7_Spheroids_early	0.300801
DB_HBO14_P3_2_redo_dge.txt_GATGTACATCGA_1	Patient7_Spheroids_early	0.341712
DB_HBO14_P3_2_redo_dge.txt_GTGTCGGGGCCC_1	Patient7_Spheroids_early	0.273997
DB_HBO14_P3_2_redo_dge.txt_GTCTACGGTAAA_1	Patient7_Spheroids_early	0.265213
DB_HBO14_P3_2_redo_dge.txt_GTCCGTCGTTCA_1	Patient7_Spheroids_early	0.307742
DB_HBO14_P3_2_redo_dge.txt_GTTCCGGGGCCT_1	Patient7_Spheroids_early	0.301407
DB_HBO14_P3_2_redo_dge.txt_GCACGTAGTCGC_1	Patient7_Spheroids_early	0.292831
DB_HBO14_P3_2_redo_dge.txt_GGGGCTCTTTGG_1	Patient7_Spheroids_early	0.361979
DB_HBO14_P3_2_redo_dge.txt_GGGAGTAACGTC_1	Patient7_Spheroids_early	0.349886
DB_HBO14_P3_2_redo_dge.txt_GCCTAGGTACAG_1	Patient7_Spheroids_early	0.303023
DB_HBO14_P3_2_redo_dge.txt_GCGCCATGTTAT_1	Patient7_Spheroids_early	0.327033
DB_HBO14_P3_2_redo_dge.txt_GCCCGCCCTAAT_1	Patient7_Spheroids_early	0.324424
DB_HBO14_P3_2_redo_dge.txt_GTCCAGCATCTG_1	Patient7_Spheroids_early	0.257445
DB_HBO14_P3_2_redo_dge.txt_GGTTTTGGCAGG_1	Patient7_Spheroids_early	0.335487
DB_HBO14_P3_2_redo_dge.txt_GTCCCCAGCAAG_1	Patient7_Spheroids_early	0.382627
DB_HBO14_P3_2_redo_dge.txt_GCATCAAGTTAC_1	Patient7_Spheroids_early	0.343709
DB_HBO14_P3_2_redo_dge.txt_GCGCAGTACACT_1	Patient7_Spheroids_early	0.254891
DB_HBO14_P3_2_redo_dge.txt_GCAATCCCCCCA_1	Patient7_Spheroids_early	0.300736
DB_HBO14_P3_2_redo_dge.txt_GAGATCCTAACT_1	Patient7_Spheroids_early	0.326567
DB_HBO14_P3_2_redo_dge.txt_GACAGTTACAAG_1	Patient7_Spheroids_early	0.308777
DB_HBO14_P3_2_redo_dge.txt_GTCTCTACTCTT_1	Patient7_Spheroids_early	0.322618
DB_HBO14_P3_2_redo_dge.txt_GCCCATTGGCTT_1	Patient7_Spheroids_early	0.256369
DB_HBO14_P3_2_redo_dge.txt_GCGTCTCTGGTG_1	Patient7_Spheroids_early	0.3147
DB_HBO14_P3_2_redo_dge.txt_GTACGTCTGGAT_1	Patient7_Spheroids_early	0.31226
DB_HBO14_P3_2_redo_dge.txt_GGATTCGCACAC_1	Patient7_Spheroids_early	0.29645
DB_HBO14_P3_2_redo_dge.txt_GCAGGCAGTTTG_1	Patient7_Spheroids_early	0.302587
DB_HBO14_P3_2_redo_dge.txt_GTGTAACACGAG_1	Patient7_Spheroids_early	0.284852
DB_HBO14_P3_2_redo_dge.txt_GTTAACACTCAA_1	Patient7_Spheroids_early	0.349685
DB_HBO14_P3_2_redo_dge.txt_GCGGACGTAGAT_1	Patient7_Spheroids_early	0.377787
DB_HBO14_P3_2_redo_dge.txt_GGTTTCAAAATC_1	Patient7_Spheroids_early	0.274658
DB_HBO14_P3_2_redo_dge.txt_GCTCTAGACCTT_1	Patient7_Spheroids_early	0.262337
DB_HBO14_P3_2_redo_dge.txt_GCATTATCTGCG_1	Patient7_Spheroids_early	0.279425
DB_HBO14_P3_2_redo_dge.txt_GCGAGGCCTCGG_1	Patient7_Spheroids_early	0.220508
DB_HBO14_P3_2_redo_dge.txt_GTGGACTATTGA_1	Patient7_Spheroids_early	0.287664
DB_HBO14_P3_2_redo_dge.txt_GCCGATTCCCAC_1	Patient7_Spheroids_early	0.25066
DB_HBO14_P3_2_redo_dge.txt_GGTGGCACATCG_1	Patient7_Spheroids_early	0.341678
DB_HBO14_P3_2_redo_dge.txt_GCTAGTTCCAGG_1	Patient7_Spheroids_early	0.326011
DB_HBO14_P3_2_redo_dge.txt_GTTTCAATAAAT_1	Patient7_Spheroids_early	0.31366
DB_HBO14_P3_2_redo_dge.txt_GCAAGCGACATA_1	Patient7_Spheroids_early	0.295494
DB_HBO14_P3_2_redo_dge.txt_GCTCGCCTCGGG_1	Patient7_Spheroids_early	0.304124
DB_HBO14_P3_2_redo_dge.txt_GCTTGGACCTAC_1	Patient7_Spheroids_early	0.317986
DB_HBO14_P3_2_redo_dge.txt_GTTTTGCACAGC_1	Patient7_Spheroids_early	0.27903
DB_HBO14_P3_2_redo_dge.txt_GGGGAATAGACG_1	Patient7_Spheroids_early	0.278934
DB_HBO14_P3_2_redo_dge.txt_GCCTTACTGTCG_1	Patient7_Spheroids_early	0.34093
DB_HBO14_P3_2_redo_dge.txt_GTCTCGGCTTTG_1	Patient7_Spheroids_early	0.276683
DB_HBO14_P3_2_redo_dge.txt_GGTACGTCCTGA_1	Patient7_Spheroids_early	0.278818
DB_HBO14_P3_2_redo_dge.txt_GCATTTATACGA_1	Patient7_Spheroids_early	0.386124
DB_HBO14_P3_2_redo_dge.txt_GGTAAACGAGCG_1	Patient7_Spheroids_early	0.325274
DB_HBO14_P3_2_redo_dge.txt_GCCACCCAATTT_1	Patient7_Spheroids_early	0.341131
DB_HBO14_P3_2_redo_dge.txt_GTCACTGGGCGC_1	Patient7_Spheroids_early	0.253607
DB_HBO14_P3_2_redo_dge.txt_GGCGTGTGAATC_1	Patient7_Spheroids_early	0.372742
DB_HBO14_P3_2_redo_dge.txt_GCCACGCGTTAC_1	Patient7_Spheroids_early	0.357405
DB_HBO14_P3_2_redo_dge.txt_GGTAGTCTGGAT_1	Patient7_Spheroids_early	0.298423
DB_HBO14_P3_2_redo_dge.txt_GGTCCTGATAGT_1	Patient7_Spheroids_early	0.288784
DB_HBO14_P3_2_redo_dge.txt_GTCGGCATTACA_1	Patient7_Spheroids_early	0.269501
DB_HBO14_P3_2_redo_dge.txt_CAAATGTCCCCT_1	Patient7_Spheroids_early	0.339724
DB_HBO14_P3_2_redo_dge.txt_GTCCATCATAGC_1	Patient7_Spheroids_early	0.275334
DB_HBO14_P3_2_redo_dge.txt_GGTAGTCGGTTC_1	Patient7_Spheroids_early	0.311718
DB_HBO14_P3_2_redo_dge.txt_GCGTGGAGGACC_1	Patient7_Spheroids_early	0.289008
DB_HBO14_P3_2_redo_dge.txt_GCCCACCTGACA_1	Patient7_Spheroids_early	0.331922
DB_HBO14_P3_2_redo_dge.txt_GCGGATTGACAT_1	Patient7_Spheroids_early	0.302527
DB_HBO14_P3_2_redo_dge.txt_GTATGGTCTGGT_1	Patient7_Spheroids_early	0.333275
DB_HBO14_P3_2_redo_dge.txt_GCAGCGACTTCC_1	Patient7_Spheroids_early	0.270836
DB_HBO14_P3_2_redo_dge.txt_GACGTTGAGTAC_1	Patient7_Spheroids_early	0.318488
DB_HBO14_P3_2_redo_dge.txt_GTGAGGCGATAC_1	Patient7_Spheroids_early	0.255305
DB_HBO14_P3_2_redo_dge.txt_GTTAAATTTCCT_1	Patient7_Spheroids_early	0.268316
DB_HBO14_P3_2_redo_dge.txt_GCCCGCTCTGCC_1	Patient7_Spheroids_early	0.36853
DB_HBO14_P3_2_redo_dge.txt_GTCACTGTGCGA_1	Patient7_Spheroids_early	0.30734
DB_HBO14_P3_2_redo_dge.txt_GCGCTACCCTTC_1	Patient7_Spheroids_early	0.271236
DB_HBO14_P3_2_redo_dge.txt_GCTGGTATTCTG_1	Patient7_Spheroids_early	0.319251
DB_HBO14_P3_2_redo_dge.txt_GCCACAGTATTT_1	Patient7_Spheroids_early	0.307539
DB_HBO14_P3_2_redo_dge.txt_GGGTCGAACAAA_1	Patient7_Spheroids_early	0.291356
DB_HBO14_P3_2_redo_dge.txt_GCTCCGCCCGAC_1	Patient7_Spheroids_early	0.311583
DB_HBO14_P3_2_redo_dge.txt_GGGGTGCCAATG_1	Patient7_Spheroids_early	0.322102
DB_HBO14_P3_2_redo_dge.txt_GGAATGTGACTC_1	Patient7_Spheroids_early	0.267757
DB_HBO14_P3_2_redo_dge.txt_GGCAAGATAATC_1	Patient7_Spheroids_early	0.317709
DB_HBO14_P3_2_redo_dge.txt_GGCAGTTTCTGA_1	Patient7_Spheroids_early	0.341932
DB_HBO14_P3_2_redo_dge.txt_GGTAAGCCAGTC_1	Patient7_Spheroids_early	0.374141
DB_HBO14_P3_2_redo_dge.txt_GTTGCACCTAAC_1	Patient7_Spheroids_early	0.315091
DB_HBO14_P3_2_redo_dge.txt_GCGAAGACTTAT_1	Patient7_Spheroids_early	0.316175
DB_HBO14_P3_2_redo_dge.txt_GGCTATACGCAG_1	Patient7_Spheroids_early	0.241167
DB_HBO14_P3_2_redo_dge.txt_GGAACACACCTA_1	Patient7_Spheroids_early	0.311292
DB_HBO14_P3_2_redo_dge.txt_GTTTGTCTGCTA_1	Patient7_Spheroids_early	0.294205
DB_HBO14_P3_2_redo_dge.txt_GGACTTCGATTC_1	Patient7_Spheroids_early	0.309823
DB_HBO14_P3_2_redo_dge.txt_GGAGCAAATACA_1	Patient7_Spheroids_early	0.301959
DB_HBO14_P3_2_redo_dge.txt_GCTCAGGGCCAA_1	Patient7_Spheroids_early	0.368923
DB_HBO14_P3_2_redo_dge.txt_GGTATTGGCCGT_1	Patient7_Spheroids_early	0.287238
DB_HBO14_P3_2_redo_dge.txt_GGTGCGGACGTG_1	Patient7_Spheroids_early	0.33635
DB_HBO14_P3_2_redo_dge.txt_GGTGAGTTCGCC_1	Patient7_Spheroids_early	0.29029
DB_HBO14_P3_2_redo_dge.txt_GTCAGTAGTTGG_1	Patient7_Spheroids_early	0.320826
DB_HBO14_P3_2_redo_dge.txt_GAGGAACCGTGA_1	Patient7_Spheroids_early	0.3315
DB_HBO14_P3_2_redo_dge.txt_GCGTCTATGCGA_1	Patient7_Spheroids_early	0.343509
DB_HBO14_P3_2_redo_dge.txt_GGAACGTGTAGA_1	Patient7_Spheroids_early	0.290197
DB_HBO14_P3_2_redo_dge.txt_GCTCGCTGTTGT_1	Patient7_Spheroids_early	0.27493
DB_HBO14_P3_2_redo_dge.txt_GCCGTACCAACT_1	Patient7_Spheroids_early	0.300162
DB_HBO14_P3_2_redo_dge.txt_GGTGAAGATTAC_1	Patient7_Spheroids_early	0.334729
DB_HBO14_P3_2_redo_dge.txt_GCGCTGCCTCCC_1	Patient7_Spheroids_early	0.335278
DB_HBO14_P3_2_redo_dge.txt_CAAAACTGACCT_1	Patient7_Spheroids_early	0.238871
DB_HBO14_P3_2_redo_dge.txt_GCTGTAATGTAC_1	Patient7_Spheroids_early	0.323505
DB_HBO14_P3_2_redo_dge.txt_GAGGGCGCACAG_1	Patient7_Spheroids_early	0.260137
DB_HBO14_P3_2_redo_dge.txt_GCAGAACTGGTC_1	Patient7_Spheroids_early	0.283967
DB_HBO14_P3_2_redo_dge.txt_GGCTAATCGAAT_1	Patient7_Spheroids_early	0.330479
DB_HBO14_P3_2_redo_dge.txt_GTTTGCTTCGAA_1	Patient7_Spheroids_early	0.272734
DB_HBO14_P3_2_redo_dge.txt_GCGGTCTAGCTA_1	Patient7_Spheroids_early	0.276666
DB_HBO14_P3_2_redo_dge.txt_GTACAGGCACCC_1	Patient7_Spheroids_early	0.326449
DB_HBO14_P3_2_redo_dge.txt_GGTGCAGCTTGC_1	Patient7_Spheroids_early	0.308125
DB_HBO14_P3_2_redo_dge.txt_GCAAGTGACGAG_1	Patient7_Spheroids_early	0.324721
DB_HBO14_P3_2_redo_dge.txt_GCGGTATGAGGC_1	Patient7_Spheroids_early	0.260564
DB_HBO14_P3_2_redo_dge.txt_GTCACAGAACAC_1	Patient7_Spheroids_early	0.289174
DB_HBO14_P3_2_redo_dge.txt_GTCCCGTTAAGT_1	Patient7_Spheroids_early	0.295738
DB_HBO14_P3_2_redo_dge.txt_GCAAACCATTTA_1	Patient7_Spheroids_early	0.357481
DB_HBO14_P3_2_redo_dge.txt_GGCCTCCACGTC_1	Patient7_Spheroids_early	0.272334
DB_HBO14_P3_2_redo_dge.txt_GCATGCATTACG_1	Patient7_Spheroids_early	0.319781
DB_HBO14_P3_2_redo_dge.txt_GACAGCTCTTCT_1	Patient7_Spheroids_early	0.311355
DB_HBO14_P3_2_redo_dge.txt_GCCGTGAAAAAA_1	Patient7_Spheroids_early	0.39388
DB_HBO14_P3_2_redo_dge.txt_GTACTGTCAATG_1	Patient7_Spheroids_early	0.287591
DB_HBO14_P3_2_redo_dge.txt_GCTGGTGGATTC_1	Patient7_Spheroids_early	0.302536
DB_HBO14_P3_2_redo_dge.txt_GTACCTTCCGAC_1	Patient7_Spheroids_early	0.301259
DB_HBO14_P3_2_redo_dge.txt_GCATCCTCTAGT_1	Patient7_Spheroids_early	0.280196
DB_HBO14_P3_2_redo_dge.txt_GCCCTTCCTATT_1	Patient7_Spheroids_early	0.281686
DB_HBO14_P3_2_redo_dge.txt_GGATAAACTAGG_1	Patient7_Spheroids_early	0.322553
DB_HBO14_P3_2_redo_dge.txt_GATGCCTGTGAG_1	Patient7_Spheroids_early	0.344778
DB_HBO14_P3_2_redo_dge.txt_GGGCTAGAGTTG_1	Patient7_Spheroids_early	0.288244
DB_HBO14_P3_2_redo_dge.txt_GCCTGCTGCAAT_1	Patient7_Spheroids_early	0.323635
DB_HBO14_P3_2_redo_dge.txt_GGTATGAAACGT_1	Patient7_Spheroids_early	0.311532
DB_HBO14_P3_2_redo_dge.txt_GTTTGGGACCCT_1	Patient7_Spheroids_early	0.349419
DB_HBO14_P3_2_redo_dge.txt_CACAGCACTGGA_1	Patient7_Spheroids_early	0.324802
DB_HBO14_P3_2_redo_dge.txt_GTAGTGACTTAC_1	Patient7_Spheroids_early	0.30422
DB_HBO14_P3_2_redo_dge.txt_GGTACGAACATA_1	Patient7_Spheroids_early	0.297252
DB_HBO14_P3_2_redo_dge.txt_GGGGCACATGTT_1	Patient7_Spheroids_early	0.293444
DB_HBO14_P3_2_redo_dge.txt_GAGTTCTTGTTG_1	Patient7_Spheroids_early	0.29017
DB_HBO14_P3_2_redo_dge.txt_GTGACTACAAAA_1	Patient7_Spheroids_early	0.295824
DB_HBO14_P3_2_redo_dge.txt_GAACCTTACTTC_1	Patient7_Spheroids_early	0.342745
DB_HBO14_P3_2_redo_dge.txt_GGACCCTGATTC_1	Patient7_Spheroids_early	0.293556
DB_HBO14_P3_2_redo_dge.txt_GTGATCTTAATA_1	Patient7_Spheroids_early	0.280784
DB_HBO14_P3_2_redo_dge.txt_GTTCCTGCGGCT_1	Patient7_Spheroids_early	0.368273
DB_HBO14_P3_2_redo_dge.txt_GTGCATCTGGCA_1	Patient7_Spheroids_early	0.290034
DB_HBO14_P3_2_redo_dge.txt_GCGCCTAGAATG_1	Patient7_Spheroids_early	0.29626
DB_HBO14_P3_2_redo_dge.txt_GACGGCCCATTA_1	Patient7_Spheroids_early	0.261432
DB_HBO14_P3_2_redo_dge.txt_GGGTAATGTCCG_1	Patient7_Spheroids_early	0.310532
DB_HBO14_P3_2_redo_dge.txt_GAGATACGAAGG_1	Patient7_Spheroids_early	0.29445
DB_HBO14_P3_2_redo_dge.txt_GCATAATCATCG_1	Patient7_Spheroids_early	0.247737
DB_HBO14_P3_2_redo_dge.txt_GCGAAGACATCA_1	Patient7_Spheroids_early	0.294279
DB_HBO14_P3_2_redo_dge.txt_GAACTGTCAAGA_1	Patient7_Spheroids_early	0.214747
DB_HBO14_P3_2_redo_dge.txt_GGGAATCATAGT_1	Patient7_Spheroids_early	0.235964
DB_HBO14_P3_2_redo_dge.txt_GCGTATCCAACT_1	Patient7_Spheroids_early	0.235857
DB_HBO14_P3_2_redo_dge.txt_GATGGCGGGCTA_1	Patient7_Spheroids_early	0.267675
DB_HBO14_P3_2_redo_dge.txt_GGTGACAACAAT_1	Patient7_Spheroids_early	0.279721
DB_HBO14_P3_2_redo_dge.txt_GTGTATCCTCGC_1	Patient7_Spheroids_early	0.275637
DB_HBO14_P3_2_redo_dge.txt_GCACTATCTTTG_1	Patient7_Spheroids_early	0.326731
DB_HBO14_P3_2_redo_dge.txt_GGGTCGTATTGT_1	Patient7_Spheroids_early	0.252036
DB_HBO14_P3_2_redo_dge.txt_GCAGGAATGCAC_1	Patient7_Spheroids_early	0.286863
DB_HBO14_P3_2_redo_dge.txt_GCCGACCTATCA_1	Patient7_Spheroids_early	0.315335
DB_HBO14_P3_2_redo_dge.txt_GTCTTCCGCCTT_1	Patient7_Spheroids_early	0.251452
DB_HBO14_P3_2_redo_dge.txt_GTATGCGCATAA_1	Patient7_Spheroids_early	0.317272
DB_HBO14_P3_2_redo_dge.txt_GTCCACAAGTTC_1	Patient7_Spheroids_early	0.278423
DB_HBO14_P3_2_redo_dge.txt_GTCACGTATTCG_1	Patient7_Spheroids_early	0.351523
DB_HBO14_P3_2_redo_dge.txt_GGTAATCCCACG_1	Patient7_Spheroids_early	0.303069
DB_HBO14_P3_2_redo_dge.txt_GCGCGCCATTGA_1	Patient7_Spheroids_early	0.315698
DB_HBO14_P3_2_redo_dge.txt_GGGCAAACCCAG_1	Patient7_Spheroids_early	0.309652
DB_HBO14_P3_2_redo_dge.txt_GCCCAAAAGGCT_1	Patient7_Spheroids_early	0.275071
DB_HBO14_P3_2_redo_dge.txt_GACCCTAATCAA_1	Patient7_Spheroids_early	0.344113
DB_HBO14_P3_2_redo_dge.txt_GGGTGCGTGTCG_1	Patient7_Spheroids_early	0.328633
DB_HBO14_P3_2_redo_dge.txt_GTCAAAGAGGCT_1	Patient7_Spheroids_early	0.326748
DB_HBO14_P3_2_redo_dge.txt_GTCCTTACAAGC_1	Patient7_Spheroids_early	0.247393
DB_HBO14_P3_2_redo_dge.txt_GGTTAAACACCA_1	Patient7_Spheroids_early	0.285541
DB_HBO14_P3_2_redo_dge.txt_GGCCTGAACCTG_1	Patient7_Spheroids_early	0.305005
DB_HBO14_P3_2_redo_dge.txt_GCGCAGATTGTG_1	Patient7_Spheroids_early	0.311942
DB_HBO14_P3_2_redo_dge.txt_GGGTTCTCCGTG_1	Patient7_Spheroids_early	0.282495
DB_HBO14_P3_2_redo_dge.txt_GTAAGCTCTTTT_1	Patient7_Spheroids_early	0.29045
DB_HBO14_P3_2_redo_dge.txt_GGGTAGCCAACG_1	Patient7_Spheroids_early	0.291017
DB_HBO14_P3_2_redo_dge.txt_GTTTGGCCATTC_1	Patient7_Spheroids_early	0.322137
DB_HBO14_P3_2_redo_dge.txt_GGAACGCCGCTT_1	Patient7_Spheroids_early	0.270112
DB_HBO14_P3_2_redo_dge.txt_GTCGTAAACGAG_1	Patient7_Spheroids_early	0.277644
DB_HBO14_P3_2_redo_dge.txt_GGGACTGAAAAA_1	Patient7_Spheroids_early	0.334579
DB_HBO14_P3_2_redo_dge.txt_GCTCTACTATTA_1	Patient7_Spheroids_early	0.298106
DB_HBO14_P3_2_redo_dge.txt_GGGCGATCCCTG_1	Patient7_Spheroids_early	0.307011
DB_HBO14_P3_2_redo_dge.txt_GCGCGCGTTTGT_1	Patient7_Spheroids_early	0.317054
DB_HBO14_P3_2_redo_dge.txt_GCGCCGCCCTTT_1	Patient7_Spheroids_early	0.284371
DB_HBO14_P3_2_redo_dge.txt_GCTCCGCGGCGC_1	Patient7_Spheroids_early	0.382278
DB_HBO14_P3_2_redo_dge.txt_GGAATCTTTACA_1	Patient7_Spheroids_early	0.267638
DB_HBO14_P3_2_redo_dge.txt_GTTGCGTAAGCT_1	Patient7_Spheroids_early	0.310163
DB_HBO14_P3_2_redo_dge.txt_GCGGCCTTACTC_1	Patient7_Spheroids_early	0.219987
DB_HBO14_P3_2_redo_dge.txt_GAACCGTTTCTA_1	Patient7_Spheroids_early	0.305793
DB_HBO14_P3_2_redo_dge.txt_GAGCGAACCTAA_1	Patient7_Spheroids_early	0.309146
DB_HBO14_P3_2_redo_dge.txt_GTATTCACAAAT_1	Patient7_Spheroids_early	0.417419
DB_HBO14_P3_2_redo_dge.txt_GGAACACTTCCG_1	Patient7_Spheroids_early	0.309246
DB_HBO14_P3_2_redo_dge.txt_GGTAACGCATAG_1	Patient7_Spheroids_early	0.287965
DB_HBO14_P3_2_redo_dge.txt_GCACACTTTGCC_1	Patient7_Spheroids_early	0.238286
DB_HBO14_P3_2_redo_dge.txt_GATGACCCTTTT_1	Patient7_Spheroids_early	0.326573
DB_HBO14_P3_2_redo_dge.txt_GCAATGACTAAC_1	Patient7_Spheroids_early	0.252975
DB_HBO14_P3_2_redo_dge.txt_GGGTGCGAAGAG_1	Patient7_Spheroids_early	0.246563
DB_HBO14_P3_2_redo_dge.txt_CACTCGCTGCTT_1	Patient7_Spheroids_early	0.252249
DB_HBO14_P3_2_redo_dge.txt_GACTACTGAACC_1	Patient7_Spheroids_early	0.269784
DB_HBO14_P3_2_redo_dge.txt_GGAAGGCTAGGC_1	Patient7_Spheroids_early	0.274387
DB_HBO14_P3_2_redo_dge.txt_GTTATGGATACG_1	Patient7_Spheroids_early	0.291035
DB_HBO14_P3_2_redo_dge.txt_GGACCTAGTTAT_1	Patient7_Spheroids_early	0.262
DB_HBO14_P3_2_redo_dge.txt_GGTCCGGTGCTG_1	Patient7_Spheroids_early	0.300233
DB_HBO14_P3_2_redo_dge.txt_GTATACTAAAAA_1	Patient7_Spheroids_early	0.338555
DB_HBO14_P3_2_redo_dge.txt_GTCCCGAAACCA_1	Patient7_Spheroids_early	0.278181
DB_HBO14_P3_2_redo_dge.txt_GGGGTGATCACG_1	Patient7_Spheroids_early	0.327159
DB_HBO14_P3_2_redo_dge.txt_GTGTTTGCGTGC_1	Patient7_Spheroids_early	0.307771
DB_HBO14_P3_2_redo_dge.txt_GCAAACACTCTT_1	Patient7_Spheroids_early	0.228625
DB_HBO14_P3_2_redo_dge.txt_GTTTTCGTCTTG_1	Patient7_Spheroids_early	0.301714
DB_HBO14_P3_2_redo_dge.txt_GGTAGCCTGAAG_1	Patient7_Spheroids_early	0.265241
DB_HBO14_P3_2_redo_dge.txt_GTGGTTGAGGAC_1	Patient7_Spheroids_early	0.26237
DB_HBO14_P3_2_redo_dge.txt_GTTTTGCTAACT_1	Patient7_Spheroids_early	0.261931
DB_HBO14_P3_2_redo_dge.txt_GGCTGCCTTGCC_1	Patient7_Spheroids_early	0.300334
DB_HBO14_P3_2_redo_dge.txt_GAACACTCTATT_1	Patient7_Spheroids_early	0.226252
DB_HBO14_P3_2_redo_dge.txt_GTTCACCCCCAA_1	Patient7_Spheroids_early	0.378416
DB_HBO14_P3_2_redo_dge.txt_GACGAAAGCACC_1	Patient7_Spheroids_early	0.315112
DB_HBO14_P3_2_redo_dge.txt_GTGGTACACACG_1	Patient7_Spheroids_early	0.293654
DB_HBO14_P3_2_redo_dge.txt_GTTCTTCGGGGT_1	Patient7_Spheroids_early	0.267655
DB_HBO14_P3_2_redo_dge.txt_GGCGACGCGAAC_1	Patient7_Spheroids_early	0.339823
DB_HBO14_P3_2_redo_dge.txt_GCAACAGCGGGC_1	Patient7_Spheroids_early	0.334346
DB_HBO14_P3_2_redo_dge.txt_GAGGATTGCTTT_1	Patient7_Spheroids_early	0.235383
DB_HBO14_P3_2_redo_dge.txt_CAACCAGGCTCT_1	Patient7_Spheroids_early	0.273053
DB_HBO14_P3_2_redo_dge.txt_GCGGAGCATCAC_1	Patient7_Spheroids_early	0.292984
DB_HBO14_P3_2_redo_dge.txt_GGCCGCCACCGG_1	Patient7_Spheroids_early	0.315629
DB_HBO14_P3_2_redo_dge.txt_GACGACTACCGG_1	Patient7_Spheroids_early	0.264093
DB_HBO14_P3_2_redo_dge.txt_GGATCACAATAG_1	Patient7_Spheroids_early	0.355357
DB_HBO14_P3_2_redo_dge.txt_GTCCAGTGACAT_1	Patient7_Spheroids_early	0.273158
DB_HBO14_P3_2_redo_dge.txt_GCCACCAGTCGG_1	Patient7_Spheroids_early	0.276003
DB_HBO14_P3_2_redo_dge.txt_GCCTAGATCCCT_1	Patient7_Spheroids_early	0.289034
DB_HBO14_P3_2_redo_dge.txt_GCGCGTTATAAT_1	Patient7_Spheroids_early	0.292972
DB_HBO14_P3_2_redo_dge.txt_GCGGCTACAACC_1	Patient7_Spheroids_early	0.255764
DB_HBO14_P3_2_redo_dge.txt_GTGCACAACCTA_1	Patient7_Spheroids_early	0.320563
DB_HBO14_P3_2_redo_dge.txt_GCCAAGTCGGCC_1	Patient7_Spheroids_early	0.28197
DB_HBO14_P3_2_redo_dge.txt_GCCCGCCCCGCA_1	Patient7_Spheroids_early	0.285231
DB_HBO14_P3_2_redo_dge.txt_GGATTAGCTGGA_1	Patient7_Spheroids_early	0.262773
DB_HBO14_P3_2_redo_dge.txt_GCACACCGCGTC_1	Patient7_Spheroids_early	0.22474
DB_HBO14_P3_2_redo_dge.txt_GCGCACCAACCT_1	Patient7_Spheroids_early	0.327078
DB_HBO14_P3_2_redo_dge.txt_GGCACCATTGTG_1	Patient7_Spheroids_early	0.295494
DB_HBO14_P3_2_redo_dge.txt_GGGTAGGACCGG_1	Patient7_Spheroids_early	0.300343
DB_HBO14_P3_2_redo_dge.txt_GGCATCCTATAA_1	Patient7_Spheroids_early	0.31604
DB_HBO14_P3_2_redo_dge.txt_GTCCCCATCTGG_1	Patient7_Spheroids_early	0.297901
DB_HBO14_P3_2_redo_dge.txt_GGTCCGCTCTTA_1	Patient7_Spheroids_early	0.307485
DB_HBO14_P3_2_redo_dge.txt_GAAGGACATAGA_1	Patient7_Spheroids_early	0.319528
DB_HBO14_P3_2_redo_dge.txt_GCGTTTAGCCCT_1	Patient7_Spheroids_early	0.278037
DB_HBO14_P3_2_redo_dge.txt_GCGACCTACGAG_1	Patient7_Spheroids_early	0.394381
DB_HBO14_P3_2_redo_dge.txt_GCGCCGTCGCTT_1	Patient7_Spheroids_early	0.264654
DB_HBO14_P3_2_redo_dge.txt_GCCTGAAAATGA_1	Patient7_Spheroids_early	0.337182
DB_HBO14_P3_2_redo_dge.txt_GAGACCCGTGAT_1	Patient7_Spheroids_early	0.279458
DB_HBO14_P3_2_redo_dge.txt_GGCTGAGTCGCT_1	Patient7_Spheroids_early	0.259326
DB_HBO14_P3_2_redo_dge.txt_GTCGTCCCGGTC_1	Patient7_Spheroids_early	0.25959
DB_HBO14_P3_2_redo_dge.txt_GCTCTGCAATCC_1	Patient7_Spheroids_early	0.300555
DB_HBO14_P3_2_redo_dge.txt_GTCGTGCCTCAG_1	Patient7_Spheroids_early	0.383232
DB_HBO14_P3_2_redo_dge.txt_CAGATGGACACC_1	Patient7_Spheroids_early	0.345203
DB_HBO14_P3_2_redo_dge.txt_GCTCTCTACGCT_1	Patient7_Spheroids_early	0.338752
DB_HBO14_P3_2_redo_dge.txt_GGCCAGGAGGAT_1	Patient7_Spheroids_early	0.301771
DB_HBO14_P3_2_redo_dge.txt_GGGTGTAGAATA_1	Patient7_Spheroids_early	0.268527
DB_HBO14_P3_2_redo_dge.txt_GTCGGGAGAGAT_1	Patient7_Spheroids_early	0.329921
DB_HBO14_P3_2_redo_dge.txt_GAGCACTTAGGT_1	Patient7_Spheroids_early	0.278308
DB_HBO14_P3_2_redo_dge.txt_GATGTGTCTGGA_1	Patient7_Spheroids_early	0.230545
DB_HBO14_P3_2_redo_dge.txt_GCCCGTGATCGG_1	Patient7_Spheroids_early	0.340623
DB_HBO14_P3_2_redo_dge.txt_GCAACAGCATCA_1	Patient7_Spheroids_early	0.317882
DB_HBO14_P3_2_redo_dge.txt_GCCGGGCATCAG_1	Patient7_Spheroids_early	0.242722
DB_HBO14_P3_2_redo_dge.txt_GTAGACAACGAG_1	Patient7_Spheroids_early	0.298166
DB_HBO14_P3_2_redo_dge.txt_GTAGTACCCGAT_1	Patient7_Spheroids_early	0.252322
DB_HBO14_P3_2_redo_dge.txt_GTACTCCATGAC_1	Patient7_Spheroids_early	0.266136
DB_HBO14_P3_2_redo_dge.txt_GGTAGTTGATTC_1	Patient7_Spheroids_early	0.270854
DB_HBO14_P3_2_redo_dge.txt_GTCTCATGACCT_1	Patient7_Spheroids_early	0.283146
DB_HBO14_P3_2_redo_dge.txt_GCTGCAAAGAAT_1	Patient7_Spheroids_early	0.327261
DB_HBO14_P3_2_redo_dge.txt_GGGCCTGCGCGC_1	Patient7_Spheroids_early	0.291551
DB_HBO14_P3_2_redo_dge.txt_GAAAATGCTTCT_1	Patient7_Spheroids_early	0.267081
DB_HBO14_P3_2_redo_dge.txt_GGTAAGCGATAA_1	Patient7_Spheroids_early	0.274058
DB_HBO14_P3_2_redo_dge.txt_GTTGTGGCTCGT_1	Patient7_Spheroids_early	0.193756
DB_HBO14_P3_2_redo_dge.txt_GGTCAGATGATA_1	Patient7_Spheroids_early	0.289014
DB_HBO14_P3_2_redo_dge.txt_GTGGTCCTCACA_1	Patient7_Spheroids_early	0.27576
DB_HBO14_P3_2_redo_dge.txt_GAGCAAGACCCG_1	Patient7_Spheroids_early	0.260541
DB_HBO14_P3_2_redo_dge.txt_GTCGCAATCGAG_1	Patient7_Spheroids_early	0.232908
DB_HBO14_P3_2_redo_dge.txt_GACCGAGGGTAC_1	Patient7_Spheroids_early	0.291008
DB_HBO14_P3_2_redo_dge.txt_GTTCCTGTTGTC_1	Patient7_Spheroids_early	0.28384
DB_HBO14_P3_2_redo_dge.txt_GTCCAGTCGTGA_1	Patient7_Spheroids_early	0.276821
DB_HBO14_P3_2_redo_dge.txt_GGCTTCGAGGAC_1	Patient7_Spheroids_early	0.271689
DB_HBO14_P3_2_redo_dge.txt_GCATTGCATAGG_1	Patient7_Spheroids_early	0.304162
DB_HBO14_P3_2_redo_dge.txt_CAGCCAGCTCCC_1	Patient7_Spheroids_early	0.332153
DB_HBO14_P3_2_redo_dge.txt_GTACTGATTAAT_1	Patient7_Spheroids_early	0.297145
DB_HBO14_P3_2_redo_dge.txt_GGCGATCCTGAC_1	Patient7_Spheroids_early	0.250144
DB_HBO14_P3_2_redo_dge.txt_GCATTGGTCTCC_1	Patient7_Spheroids_early	0.284713
DB_HBO14_P3_2_redo_dge.txt_GGTAGTTCGGGG_1	Patient7_Spheroids_early	0.271842
DB_HBO14_P3_2_redo_dge.txt_GCATCGGTTTTA_1	Patient7_Spheroids_early	0.252438
DB_HBO14_P3_2_redo_dge.txt_GGTCGGAAGTTT_1	Patient7_Spheroids_early	0.341402
DB_HBO14_P3_2_redo_dge.txt_GGGGTCACTTAC_1	Patient7_Spheroids_early	0.333778
DB_HBO14_P3_2_redo_dge.txt_GCGACCAGCCGA_1	Patient7_Spheroids_early	0.277455
DB_HBO14_P3_2_redo_dge.txt_GGGACGGGGAGC_1	Patient7_Spheroids_early	0.306359
DB_HBO14_P3_2_redo_dge.txt_GTCCGTTCGCCG_1	Patient7_Spheroids_early	0.285075
DB_HBO14_P3_2_redo_dge.txt_GCTCGAGAACTG_1	Patient7_Spheroids_early	0.229134
DB_HBO14_P3_2_redo_dge.txt_GATCCGCTCGCG_1	Patient7_Spheroids_early	0.23753
DB_HBO14_P3_2_redo_dge.txt_GATTTTTCGCCA_1	Patient7_Spheroids_early	0.259599
DB_HBO14_P3_2_redo_dge.txt_GCCCGTGCCTCT_1	Patient7_Spheroids_early	0.257812
DB_HBO14_P3_2_redo_dge.txt_GTAGTGCATTAG_1	Patient7_Spheroids_early	0.257469
DB_HBO14_P3_2_redo_dge.txt_GAGCAGCCTCGC_1	Patient7_Spheroids_early	0.307366
DB_HBO14_P3_2_redo_dge.txt_GCGGCGGAGTTG_1	Patient7_Spheroids_early	0.263903
DB_HBO14_P3_2_redo_dge.txt_GGGACATTTTAA_1	Patient7_Spheroids_early	0.213534
DB_HBO14_P3_2_redo_dge.txt_GACACTATGGGT_1	Patient7_Spheroids_early	0.318141
DB_HBO14_P3_2_redo_dge.txt_GAGAGAATACAG_1	Patient7_Spheroids_early	0.229539
DB_HBO14_P3_2_redo_dge.txt_GCGGCATTAGTG_1	Patient7_Spheroids_early	0.272097
DB_HBO14_P3_2_redo_dge.txt_GTAAGGCAACAC_1	Patient7_Spheroids_early	0.29663
DB_HBO14_P3_2_redo_dge.txt_CACATCTCCTGA_1	Patient7_Spheroids_early	0.233597
DB_HBO14_P3_2_redo_dge.txt_GTGCAGCTTTTC_1	Patient7_Spheroids_early	0.291085
DB_HBO14_P3_2_redo_dge.txt_GCCGGATACTTG_1	Patient7_Spheroids_early	0.31321
DB_HBO14_P3_2_redo_dge.txt_GCTTGGAGTGCG_1	Patient7_Spheroids_early	0.303045
DB_HBO14_P3_2_redo_dge.txt_GCCAGAGTAAGC_1	Patient7_Spheroids_early	0.328052
DB_HBO14_P3_2_redo_dge.txt_GAATTGACCCGT_1	Patient7_Spheroids_early	0.28694
DB_HBO14_P3_2_redo_dge.txt_GTTTGACTGCTG_1	Patient7_Spheroids_early	0.234053
DB_HBO14_P3_2_redo_dge.txt_GGACACTCGATC_1	Patient7_Spheroids_early	0.200194
DB_HBO14_P3_2_redo_dge.txt_GAGCCGAAATCG_1	Patient7_Spheroids_early	0.277852
DB_HBO14_P3_2_redo_dge.txt_GAAGAAGTCAGC_1	Patient7_Spheroids_early	0.295332
DB_HBO14_P3_2_redo_dge.txt_GCATCTGTCAAT_1	Patient7_Spheroids_early	0.311203
DB_HBO14_P3_2_redo_dge.txt_GACATCAGAATC_1	Patient7_Spheroids_early	0.3052
DB_HBO14_P3_2_redo_dge.txt_GCTGGCGATCTG_1	Patient7_Spheroids_early	0.283275
DB_HBO14_P3_2_redo_dge.txt_GCTCATATGGGG_1	Patient7_Spheroids_early	0.329026
DB_HBO14_P3_2_redo_dge.txt_GTGGTCCCCTAT_1	Patient7_Spheroids_early	0.276227
DB_HBO14_P3_2_redo_dge.txt_GATTCGTGGTTG_1	Patient7_Spheroids_early	0.304216
DB_HBO14_P3_2_redo_dge.txt_GCAAAGCGGCGT_1	Patient7_Spheroids_early	0.368886
DB_HBO14_P3_2_redo_dge.txt_GGACGTACTAAC_1	Patient7_Spheroids_early	0.306051
DB_HBO14_P3_2_redo_dge.txt_GCACCCCACCAG_1	Patient7_Spheroids_early	0.232808
DB_HBO14_P3_2_redo_dge.txt_GTTACCCGACAC_1	Patient7_Spheroids_early	0.317028
DB_HBO14_P3_2_redo_dge.txt_GGCTTCAACTGG_1	Patient7_Spheroids_early	0.316865
DB_HBO14_P3_2_redo_dge.txt_GCGGAACCCCAC_1	Patient7_Spheroids_early	0.29073
DB_HBO14_P3_2_redo_dge.txt_GCTAGACAACCT_1	Patient7_Spheroids_early	0.300633
DB_HBO14_P3_2_redo_dge.txt_GGGTTATTATCT_1	Patient7_Spheroids_early	0.298178
DB_HBO14_P3_2_redo_dge.txt_GGTTAAGGAAGT_1	Patient7_Spheroids_early	0.314694
DB_HBO14_P3_2_redo_dge.txt_GGTAGTTCACGG_1	Patient7_Spheroids_early	0.272789
DB_HBO14_P3_2_redo_dge.txt_GGTGAAGTTTTT_1	Patient7_Spheroids_early	0.30834
DB_HBO14_P3_2_redo_dge.txt_GCGGTGTTCCGC_1	Patient7_Spheroids_early	0.284721
DB_HBO14_P3_2_redo_dge.txt_GTTTGCTCAGGA_1	Patient7_Spheroids_early	0.299971
DB_HBO14_P3_2_redo_dge.txt_GGTATGGCCGCC_1	Patient7_Spheroids_early	0.268207
DB_HBO14_P3_2_redo_dge.txt_GAGCTCCGATGA_1	Patient7_Spheroids_early	0.342454
DB_HBO14_P3_2_redo_dge.txt_GAAATCAAGCAC_1	Patient7_Spheroids_early	0.367407
DB_HBO14_P3_2_redo_dge.txt_GGTCCCCTGTAG_1	Patient7_Spheroids_early	0.287664
DB_HBO14_P3_2_redo_dge.txt_GGCCATGGCGCA_1	Patient7_Spheroids_early	0.306033
DB_HBO14_P3_2_redo_dge.txt_GCTCCCTCCCTT_1	Patient7_Spheroids_early	0.275935
DB_HBO14_P3_2_redo_dge.txt_GGCCTGGACTAG_1	Patient7_Spheroids_early	0.233375
DB_HBO14_P3_2_redo_dge.txt_GTTCCATAACCA_1	Patient7_Spheroids_early	0.300916
DB_HBO14_P3_2_redo_dge.txt_GCGGACTCGACT_1	Patient7_Spheroids_early	0.258962
DB_HBO14_P3_2_redo_dge.txt_GCCTATTTAAGC_1	Patient7_Spheroids_early	0.204746
DB_HBO14_P3_2_redo_dge.txt_GCTTGCGCTGCA_1	Patient7_Spheroids_early	0.287549
DB_HBO14_P3_2_redo_dge.txt_GGTGAGTCCCCC_1	Patient7_Spheroids_early	0.293295
DB_HBO14_P3_2_redo_dge.txt_GTTTTGTACCTC_1	Patient7_Spheroids_early	0.267017
DB_HBO14_P3_2_redo_dge.txt_GCTAGTATATAT_1	Patient7_Spheroids_early	0.267322
DB_HBO14_P3_2_redo_dge.txt_GCCACTTTCTCC_1	Patient7_Spheroids_early	0.286816
DB_HBO14_P3_2_redo_dge.txt_GTAGGAGTGTAA_1	Patient7_Spheroids_early	0.299163
DB_HBO14_P3_2_redo_dge.txt_GTTTTGTCACTC_1	Patient7_Spheroids_early	0.308403
DB_HBO14_P3_2_redo_dge.txt_GCATATACGCAC_1	Patient7_Spheroids_early	0.312788
DB_HBO14_P3_2_redo_dge.txt_CACAAGTCGTAG_1	Patient7_Spheroids_early	0.338101
DB_HBO14_P3_2_redo_dge.txt_GTGCAAGTCGTG_1	Patient7_Spheroids_early	0.318868
DB_HBO14_P3_2_redo_dge.txt_GTACGCTCCCCA_1	Patient7_Spheroids_early	0.25703
DB_HBO14_P3_2_redo_dge.txt_GACGACCCCTTG_1	Patient7_Spheroids_early	0.376506
DB_HBO14_P3_2_redo_dge.txt_GCCCCTAGTTAC_1	Patient7_Spheroids_early	0.32216
DB_HBO14_P3_2_redo_dge.txt_GGTTCTCGCAAC_1	Patient7_Spheroids_early	0.309539
DB_HBO14_P3_2_redo_dge.txt_GTGGCTCTACGA_1	Patient7_Spheroids_early	0.282756
DB_HBO14_P3_2_redo_dge.txt_GCACTATATGAG_1	Patient7_Spheroids_early	0.311286
DB_HBO14_P3_2_redo_dge.txt_GTTTCAGAACGC_1	Patient7_Spheroids_early	0.288193
DB_HBO14_P3_2_redo_dge.txt_GTATTTCAGACT_1	Patient7_Spheroids_early	0.281858
DB_HBO14_P3_2_redo_dge.txt_GACCGATCCTTT_1	Patient7_Spheroids_early	0.354663
DB_HBO14_P3_2_redo_dge.txt_GAATCCCTTCCC_1	Patient7_Spheroids_early	0.285373
DB_HBO14_P3_2_redo_dge.txt_GCCGTGGGTCGT_1	Patient7_Spheroids_early	0.326948
DB_HBO14_P3_2_redo_dge.txt_GATCCAAGATTG_1	Patient7_Spheroids_early	0.342527
DB_HBO14_P3_2_redo_dge.txt_GCGCTCTACAAC_1	Patient7_Spheroids_early	0.301342
DB_HBO14_P3_2_redo_dge.txt_GGCTTCCGCTCC_1	Patient7_Spheroids_early	0.314369
DB_HBO14_P3_2_redo_dge.txt_GTTTCCAAATTG_1	Patient7_Spheroids_early	0.334647
DB_HBO14_P3_2_redo_dge.txt_GGGTGTCCCACA_1	Patient7_Spheroids_early	0.315426
DB_HBO14_P3_2_redo_dge.txt_GTGCTGTTGGAC_1	Patient7_Spheroids_early	0.277583
DB_HBO14_P3_2_redo_dge.txt_GTGCAGTTATGA_1	Patient7_Spheroids_early	0.272684
DB_HBO14_P3_2_redo_dge.txt_GTTGGCCGCCAC_1	Patient7_Spheroids_early	0.278512
DB_HBO14_P3_2_redo_dge.txt_GTTATCCAGACA_1	Patient7_Spheroids_early	0.374299
DB_HBO14_P3_2_redo_dge.txt_GCCGGGACATCT_1	Patient7_Spheroids_early	0.347043
DB_HBO14_P3_2_redo_dge.txt_GTGCGAATTGGT_1	Patient7_Spheroids_early	0.252674
DB_HBO14_P3_2_redo_dge.txt_GCTCCATGCCCT_1	Patient7_Spheroids_early	0.387069
DB_HBO14_P3_2_redo_dge.txt_GGGCCCAAGCGA_1	Patient7_Spheroids_early	0.377322
DB_HBO14_P3_2_redo_dge.txt_GTCTTAGACCTA_1	Patient7_Spheroids_early	0.264459
DB_HBO14_P3_2_redo_dge.txt_GAGGCCTGAGGC_1	Patient7_Spheroids_early	0.331039
DB_HBO14_P3_2_redo_dge.txt_GTGGCCGTTGGT_1	Patient7_Spheroids_early	0.300187
DB_HBO14_P3_2_redo_dge.txt_GCTGAGAATAAT_1	Patient7_Spheroids_early	0.319885
DB_HBO14_P3_2_redo_dge.txt_GCGAATCACCGA_1	Patient7_Spheroids_early	0.244482
DB_HBO14_P3_2_redo_dge.txt_GTTGGCATCCCC_1	Patient7_Spheroids_early	0.317003
DB_HBO14_P3_2_redo_dge.txt_GGATGCTGATTA_1	Patient7_Spheroids_early	0.255797
DB_HBO14_P3_2_redo_dge.txt_GTTCCGGATGCG_1	Patient7_Spheroids_early	0.325146
DB_HBO14_P3_2_redo_dge.txt_GCCACGCGGCGC_1	Patient7_Spheroids_early	0.299327
DB_HBO14_P3_2_redo_dge.txt_GCCGATTCGCCT_1	Patient7_Spheroids_early	0.294508
DB_HBO14_P3_2_redo_dge.txt_GCCTAACTACAT_1	Patient7_Spheroids_early	0.267412
DB_HBO14_P3_2_redo_dge.txt_GATTTGTTTTGT_1	Patient7_Spheroids_early	0.249932
DB_HBO14_P3_2_redo_dge.txt_GACATTGAACAA_1	Patient7_Spheroids_early	0.298999
DB_HBO14_P3_2_redo_dge.txt_GATATACTCAAA_1	Patient7_Spheroids_early	0.324578
DB_HBO14_P3_2_redo_dge.txt_CAAAAGCGCTGA_1	Patient7_Spheroids_early	0.254576
DB_HBO14_P3_2_redo_dge.txt_GCAGGGTAATCC_1	Patient7_Spheroids_early	0.279845
DB_HBO14_P3_2_redo_dge.txt_GAGCGACACCCC_1	Patient7_Spheroids_early	0.267062
DB_HBO14_P3_2_redo_dge.txt_GCCGAAGTGTCA_1	Patient7_Spheroids_early	0.298873
DB_HBO14_P3_2_redo_dge.txt_GGACAGTGCCTC_1	Patient7_Spheroids_early	0.310094
DB_HBO14_P3_2_redo_dge.txt_GTCTCGCGGTTC_1	Patient7_Spheroids_early	0.289081
DB_HBO14_P3_2_redo_dge.txt_GTCCCACTGATC_1	Patient7_Spheroids_early	0.211502
DB_HBO14_P3_2_redo_dge.txt_GGGCACACTTAA_1	Patient7_Spheroids_early	0.263355
GAGCGTAACGAT_1_1	Patient6_Spheroids_early	0.256081
GCTGTACTCCTT_2_1	Patient6_Spheroids_early	0.302232
DB_HBO14_P3_1_redo_dge.txt_GCACGCACACAC_1	Patient7_Spheroids_early	0.0757405
DB_HBO14_P3_1_redo_dge.txt_GAGTTCGCTTTC_1	Patient7_Spheroids_early	0.140406
DB_HBO16_P2_1_S20_dge.txt.gz_CCAACTCGTTCC_1	Patient8_Spheroids_early	0.285926
DB_HBO16_P2_1_S20_dge.txt.gz_ATGAGCAGTGGT_1	Patient8_Spheroids_early	0.249297
DB_HBO16_P2_1_S20_dge.txt.gz_AAAAGCAGTGGT_1	Patient8_Spheroids_early	0.2081
DB_HBO16_P2_1_S20_dge.txt.gz_CACAGGTCGATC_1	Patient8_Spheroids_early	0.339177
DB_HBO16_P2_1_S20_dge.txt.gz_CCCATGAACGCC_1	Patient8_Spheroids_early	0.360133
DB_HBO16_P2_1_S20_dge.txt.gz_TGCTATCGACTA_1	Patient8_Spheroids_early	0.345487
DB_HBO16_P2_1_S20_dge.txt.gz_CAGAAATCTTCG_1	Patient8_Spheroids_early	0.268711
DB_HBO16_P2_1_S20_dge.txt.gz_GCCTGCTCGTTC_1	Patient8_Spheroids_early	0.280719
DB_HBO16_P2_1_S20_dge.txt.gz_CTTCCCTGCCCA_1	Patient8_Spheroids_early	0.334101
DB_HBO16_P2_1_S20_dge.txt.gz_CCAGCTAAGTAG_1	Patient8_Spheroids_early	0.297317
DB_HBO16_P2_1_S20_dge.txt.gz_GAATTGCTTTTT_1	Patient8_Spheroids_early	0.3077
DB_HBO16_P2_1_S20_dge.txt.gz_CTCGAGGAATTC_1	Patient8_Spheroids_early	0.317855
DB_HBO16_P2_1_S20_dge.txt.gz_CTGTCCCACAAG_1	Patient8_Spheroids_early	0.2779
DB_HBO16_P2_1_S20_dge.txt.gz_TGAACGGAATTT_1	Patient8_Spheroids_early	0.309392
DB_HBO16_P2_1_S20_dge.txt.gz_GATTACAGATGC_1	Patient8_Spheroids_early	0.311919
DB_HBO16_P2_1_S20_dge.txt.gz_TGTCCGACATCC_1	Patient8_Spheroids_early	0.290719
DB_HBO16_P2_1_S20_dge.txt.gz_GAATATAGTACT_1	Patient8_Spheroids_early	0.292687
DB_HBO16_P2_1_S20_dge.txt.gz_CCGGGCAGAGGC_1	Patient8_Spheroids_early	0.317411
DB_HBO16_P2_1_S20_dge.txt.gz_CACGACCCTTTA_1	Patient8_Spheroids_early	0.298859
DB_HBO16_P2_1_S20_dge.txt.gz_CCCGCTTCCCTT_1	Patient8_Spheroids_early	0.310806
DB_HBO16_P2_1_S20_dge.txt.gz_GTCCGCTGAAAC_1	Patient8_Spheroids_early	0.248702
DB_HBO16_P2_1_S20_dge.txt.gz_TTAAGTCGCTTC_1	Patient8_Spheroids_early	0.284788
DB_HBO16_P2_1_S20_dge.txt.gz_GTCACTAGGTTT_1	Patient8_Spheroids_early	0.336085
DB_HBO16_P2_1_S20_dge.txt.gz_TGTACTGCTTCA_1	Patient8_Spheroids_early	0.359115
DB_HBO16_P2_1_S20_dge.txt.gz_GCATACGGCGCT_1	Patient8_Spheroids_early	0.135836
DB_HBO16_P2_1_S20_dge.txt.gz_GCATGCGGCTGG_1	Patient8_Spheroids_early	0.275271
DB_HBO16_P2_1_S20_dge.txt.gz_TGGCCGCCGATC_1	Patient8_Spheroids_early	0.299562
DB_HBO16_P2_1_S20_dge.txt.gz_CTTTGGCTAATC_1	Patient8_Spheroids_early	0.220787
DB_HBO16_P2_1_S20_dge.txt.gz_AACCGCTGGTAG_1	Patient8_Spheroids_early	0.319513
DB_HBO16_P2_1_S20_dge.txt.gz_GTACTTAATACC_1	Patient8_Spheroids_early	0.377792
DB_HBO16_P2_1_S20_dge.txt.gz_CAGTCTCCTGCG_1	Patient8_Spheroids_early	0.305979
DB_HBO16_P2_1_S20_dge.txt.gz_GCATGTGTGGCG_1	Patient8_Spheroids_early	0.342528
DB_HBO16_P2_1_S20_dge.txt.gz_GATCCGCTATTA_1	Patient8_Spheroids_early	0.234128
DB_HBO16_P2_1_S20_dge.txt.gz_TAACTCGAAATG_1	Patient8_Spheroids_early	0.302687
DB_HBO16_P2_1_S20_dge.txt.gz_GCGGTCGATTTG_1	Patient8_Spheroids_early	0.265154
DB_HBO16_P2_1_S20_dge.txt.gz_GTACCATGAGAC_1	Patient8_Spheroids_early	0.328994
DB_HBO16_P2_1_S20_dge.txt.gz_CAACCTCTACCA_1	Patient8_Spheroids_early	0.277138
DB_HBO16_P2_1_S20_dge.txt.gz_TGTGTCTCGCCA_1	Patient8_Spheroids_early	0.284159
DB_HBO16_P2_1_S20_dge.txt.gz_GGTTACGAGAGT_1	Patient8_Spheroids_early	0.271854
DB_HBO16_P2_1_S20_dge.txt.gz_TGCCCATGTGGC_1	Patient8_Spheroids_early	0.382095
DB_HBO16_P2_1_S20_dge.txt.gz_CCAGAGATCGAG_1	Patient8_Spheroids_early	0.321898
DB_HBO16_P2_1_S20_dge.txt.gz_GACCTGCCCGGC_1	Patient8_Spheroids_early	0.282301
DB_HBO16_P2_1_S20_dge.txt.gz_ACGCCCGTGAGC_1	Patient8_Spheroids_early	0.266795
DB_HBO16_P2_1_S20_dge.txt.gz_CTGGGTTAGCCG_1	Patient8_Spheroids_early	0.304171
DB_HBO16_P2_1_S20_dge.txt.gz_CAAGTGTTAGAT_1	Patient8_Spheroids_early	0.286159
DB_HBO16_P2_1_S20_dge.txt.gz_GGCCACAAAACC_1	Patient8_Spheroids_early	0.281004
DB_HBO16_P2_1_S20_dge.txt.gz_GCAGAACACTGG_1	Patient8_Spheroids_early	0.42319
DB_HBO16_P2_1_S20_dge.txt.gz_GCAAAATGGTAC_1	Patient8_Spheroids_early	0.331496
DB_HBO16_P2_1_S20_dge.txt.gz_GTCCCATATCAC_1	Patient8_Spheroids_early	0.281748
DB_HBO16_P2_1_S20_dge.txt.gz_CTGAATGATAAG_1	Patient8_Spheroids_early	0.258426
DB_HBO16_P2_1_S20_dge.txt.gz_GGGCCGACGCTC_1	Patient8_Spheroids_early	0.273621
DB_HBO16_P2_1_S20_dge.txt.gz_CAACGTGGCACC_1	Patient8_Spheroids_early	0.29524
DB_HBO16_P2_1_S20_dge.txt.gz_CTTACCTCAATC_1	Patient8_Spheroids_early	0.304513
DB_HBO16_P2_1_S20_dge.txt.gz_CTCCTGTTCATA_1	Patient8_Spheroids_early	0.324807
DB_HBO16_P2_1_S20_dge.txt.gz_GCAACTGCACGT_1	Patient8_Spheroids_early	0.322662
DB_HBO16_P2_1_S20_dge.txt.gz_CCCTCTTTCCGT_1	Patient8_Spheroids_early	0.29019
DB_HBO16_P2_1_S20_dge.txt.gz_TCCTCGATGGGT_1	Patient8_Spheroids_early	0.331877
DB_HBO16_P2_1_S20_dge.txt.gz_CCCAGCGTGACA_1	Patient8_Spheroids_early	0.232245
DB_HBO16_P2_1_S20_dge.txt.gz_TAATGCAACGCC_1	Patient8_Spheroids_early	0.237773
DB_HBO16_P2_1_S20_dge.txt.gz_CGAACTACAAGG_1	Patient8_Spheroids_early	0.288107
DB_HBO16_P2_1_S20_dge.txt.gz_CTGGCTAGCTAG_1	Patient8_Spheroids_early	0.326497
DB_HBO16_P2_1_S20_dge.txt.gz_GTCTACGCTTGC_1	Patient8_Spheroids_early	0.29064
DB_HBO16_P2_1_S20_dge.txt.gz_GTCAGTAGTGCC_1	Patient8_Spheroids_early	0.334272
DB_HBO16_P2_1_S20_dge.txt.gz_CTAATCCAGCCA_1	Patient8_Spheroids_early	0.293407
DB_HBO16_P2_1_S20_dge.txt.gz_GAGCAAAGTGAA_1	Patient8_Spheroids_early	0.297524
DB_HBO16_P2_1_S20_dge.txt.gz_CTGGCATTCCGT_1	Patient8_Spheroids_early	0.298147
DB_HBO16_P2_1_S20_dge.txt.gz_GCTGGATAATTC_1	Patient8_Spheroids_early	0.224073
DB_HBO16_P2_1_S20_dge.txt.gz_TGAGGCGACCAG_1	Patient8_Spheroids_early	0.268228
DB_HBO16_P2_1_S20_dge.txt.gz_GCGAGACGACAC_1	Patient8_Spheroids_early	0.21065
DB_HBO16_P2_1_S20_dge.txt.gz_GCGCATTGAGCA_1	Patient8_Spheroids_early	0.27308
DB_HBO16_P2_1_S20_dge.txt.gz_CACACCAACACA_1	Patient8_Spheroids_early	0.331579
DB_HBO16_P2_1_S20_dge.txt.gz_TGACTATGCCTG_1	Patient8_Spheroids_early	0.322338
DB_HBO16_P2_1_S20_dge.txt.gz_TTCCTTTGGAAC_1	Patient8_Spheroids_early	0.269952
DB_HBO16_P2_1_S20_dge.txt.gz_GACCTCCATGGT_1	Patient8_Spheroids_early	0.303205
DB_HBO16_P2_1_S20_dge.txt.gz_GTTGCCCAGGCT_1	Patient8_Spheroids_early	0.285361
DB_HBO16_P2_1_S20_dge.txt.gz_TTTTCAGAGTTG_1	Patient8_Spheroids_early	0.333094
DB_HBO16_P2_1_S20_dge.txt.gz_TTACACCGCACC_1	Patient8_Spheroids_early	0.292962
DB_HBO16_P2_1_S20_dge.txt.gz_CATTGAATGGGT_1	Patient8_Spheroids_early	0.356087
DB_HBO16_P2_1_S20_dge.txt.gz_GGTACAACGATA_1	Patient8_Spheroids_early	0.196518
DB_HBO16_P2_1_S20_dge.txt.gz_GTCAATGGATCG_1	Patient8_Spheroids_early	0.272246
DB_HBO16_P2_1_S20_dge.txt.gz_CGGAGAGTATTT_1	Patient8_Spheroids_early	0.27485
DB_HBO16_P2_1_S20_dge.txt.gz_GCTTTGGACGCA_1	Patient8_Spheroids_early	0.246428
DB_HBO16_P2_1_S20_dge.txt.gz_CGGTGACACCGT_1	Patient8_Spheroids_early	0.349393
DB_HBO16_P2_1_S20_dge.txt.gz_CTCGCCAGAAAA_1	Patient8_Spheroids_early	0.353906
DB_HBO16_P2_1_S20_dge.txt.gz_CTTTACGTGCAG_1	Patient8_Spheroids_early	0.288688
DB_HBO16_P2_1_S20_dge.txt.gz_CGCGAGCTTGAA_1	Patient8_Spheroids_early	0.302015
DB_HBO16_P2_1_S20_dge.txt.gz_TGTGGATGTCAC_1	Patient8_Spheroids_early	0.272955
DB_HBO16_P2_1_S20_dge.txt.gz_GTGGCACAACCA_1	Patient8_Spheroids_early	0.344822
DB_HBO16_P2_1_S20_dge.txt.gz_GAGCGATTGCCA_1	Patient8_Spheroids_early	0.258571
DB_HBO16_P2_1_S20_dge.txt.gz_GCGAGACCAACG_1	Patient8_Spheroids_early	0.297828
DB_HBO16_P2_1_S20_dge.txt.gz_CCACAGTATGTC_1	Patient8_Spheroids_early	0.248896
DB_HBO16_P2_1_S20_dge.txt.gz_TCGCCCCGAAGC_1	Patient8_Spheroids_early	0.311264
DB_HBO16_P2_1_S20_dge.txt.gz_TAGCCGGGTGAC_1	Patient8_Spheroids_early	0.28721
DB_HBO16_P2_1_S20_dge.txt.gz_GAATATTACTCG_1	Patient8_Spheroids_early	0.271336
DB_HBO16_P2_1_S20_dge.txt.gz_GACGATACGGCG_1	Patient8_Spheroids_early	0.312366
DB_HBO16_P2_1_S20_dge.txt.gz_GAGTTACGCCAC_1	Patient8_Spheroids_early	0.280106
DB_HBO16_P2_1_S20_dge.txt.gz_TCCGCTGCCACG_1	Patient8_Spheroids_early	0.30978
DB_HBO16_P2_1_S20_dge.txt.gz_TGGGACAAACTC_1	Patient8_Spheroids_early	0.346553
DB_HBO16_P2_1_S20_dge.txt.gz_CCTAAATACCAG_1	Patient8_Spheroids_early	0.301698
DB_HBO16_P2_1_S20_dge.txt.gz_CAGACGACTAGA_1	Patient8_Spheroids_early	0.261801
DB_HBO16_P2_1_S20_dge.txt.gz_CACAGAACTAGG_1	Patient8_Spheroids_early	0.379181
DB_HBO16_P2_1_S20_dge.txt.gz_CGGAAGTGAAAT_1	Patient8_Spheroids_early	0.410595
DB_HBO16_P2_1_S20_dge.txt.gz_CTGTCACATACT_1	Patient8_Spheroids_early	0.31006
DB_HBO16_P2_1_S20_dge.txt.gz_CCAAACGGCTAC_1	Patient8_Spheroids_early	0.262235
DB_HBO16_P2_1_S20_dge.txt.gz_CCGCTGAGGACG_1	Patient8_Spheroids_early	0.312733
DB_HBO16_P2_1_S20_dge.txt.gz_CTCAGACTCATG_1	Patient8_Spheroids_early	0.28645
DB_HBO16_P2_1_S20_dge.txt.gz_CAGAGCGATAAG_1	Patient8_Spheroids_early	0.299083
DB_HBO16_P2_1_S20_dge.txt.gz_AACCGTCTGTGA_1	Patient8_Spheroids_early	0.278147
DB_HBO16_P2_1_S20_dge.txt.gz_GCCGCGCTTATA_1	Patient8_Spheroids_early	0.247925
DB_HBO16_P2_1_S20_dge.txt.gz_GCAATCCAGCGA_1	Patient8_Spheroids_early	0.281682
DB_HBO16_P2_1_S20_dge.txt.gz_GGCACGACCACC_1	Patient8_Spheroids_early	0.303307
DB_HBO16_P2_1_S20_dge.txt.gz_ACAAATAGCAAC_1	Patient8_Spheroids_early	0.334382
DB_HBO16_P2_1_S20_dge.txt.gz_CAACGCGGCGAC_1	Patient8_Spheroids_early	0.231745
DB_HBO16_P2_1_S20_dge.txt.gz_CGTTCATCAATT_1	Patient8_Spheroids_early	0.307647
DB_HBO16_P2_1_S20_dge.txt.gz_CCCATTCTCCTT_1	Patient8_Spheroids_early	0.293006
DB_HBO16_P2_1_S20_dge.txt.gz_TGCCGTGCGTCT_1	Patient8_Spheroids_early	0.25682
DB_HBO16_P2_1_S20_dge.txt.gz_CTCACGACTTCA_1	Patient8_Spheroids_early	0.298259
DB_HBO16_P2_1_S20_dge.txt.gz_CACCCCCTATAC_1	Patient8_Spheroids_early	0.296905
DB_HBO16_P2_1_S20_dge.txt.gz_GCTGAACCAATC_1	Patient8_Spheroids_early	0.305871
DB_HBO16_P2_1_S20_dge.txt.gz_GTCAAGCTGCAC_1	Patient8_Spheroids_early	0.274274
DB_HBO16_P2_1_S20_dge.txt.gz_CACCGGTGGGTC_1	Patient8_Spheroids_early	0.333482
DB_HBO16_P2_1_S20_dge.txt.gz_CACTCCAGTGTA_1	Patient8_Spheroids_early	0.207966
DB_HBO16_P2_1_S20_dge.txt.gz_GCCGGCTGTTGC_1	Patient8_Spheroids_early	0.231112
DB_HBO16_P2_1_S20_dge.txt.gz_CCCGTAGGCTCG_1	Patient8_Spheroids_early	0.301402
DB_HBO16_P2_1_S20_dge.txt.gz_TCTAGGCAACCG_1	Patient8_Spheroids_early	0.31595
DB_HBO16_P2_1_S20_dge.txt.gz_CACAGCTCCGCA_1	Patient8_Spheroids_early	0.358523
DB_HBO16_P2_1_S20_dge.txt.gz_CGCCCTTGTTTC_1	Patient8_Spheroids_early	0.337459
DB_HBO16_P2_1_S20_dge.txt.gz_CCTGGGTTAGTC_1	Patient8_Spheroids_early	0.25514
DB_HBO16_P2_1_S20_dge.txt.gz_GTTCCCAGTGTC_1	Patient8_Spheroids_early	0.284414
DB_HBO16_P2_1_S20_dge.txt.gz_CAAAGGCACCCC_1	Patient8_Spheroids_early	0.171759
DB_HBO16_P2_1_S20_dge.txt.gz_GGCAGAGCTGCT_1	Patient8_Spheroids_early	0.280597
DB_HBO16_P2_1_S20_dge.txt.gz_CAAAAGTTGATA_1	Patient8_Spheroids_early	0.197154
DB_HBO16_P2_1_S20_dge.txt.gz_CGGGTGAGCGAC_1	Patient8_Spheroids_early	0.255649
DB_HBO16_P2_1_S20_dge.txt.gz_CACCGGGATAAC_1	Patient8_Spheroids_early	0.362502
DB_HBO16_P2_1_S20_dge.txt.gz_TCTACACTGAGC_1	Patient8_Spheroids_early	0.29295
DB_HBO16_P2_1_S20_dge.txt.gz_CAGCATTGAAAG_1	Patient8_Spheroids_early	0.25491
DB_HBO16_P2_1_S20_dge.txt.gz_CTCTCAGTCTAC_1	Patient8_Spheroids_early	0.314793
DB_HBO16_P2_1_S20_dge.txt.gz_CACCATCGTGCG_1	Patient8_Spheroids_early	0.298181
DB_HBO16_P2_1_S20_dge.txt.gz_CTGCCAGGCGGG_1	Patient8_Spheroids_early	0.317718
DB_HBO16_P2_1_S20_dge.txt.gz_CTAACGACAGCT_1	Patient8_Spheroids_early	0.26419
DB_HBO16_P2_1_S20_dge.txt.gz_CCGGCTTGAGCC_1	Patient8_Spheroids_early	0.350555
DB_HBO16_P2_1_S20_dge.txt.gz_GGGTTATGCATA_1	Patient8_Spheroids_early	0.337691
DB_HBO16_P2_1_S20_dge.txt.gz_TCGCCTTCTCTC_1	Patient8_Spheroids_early	0.339372
DB_HBO16_P2_1_S20_dge.txt.gz_CTACAATCGTCT_1	Patient8_Spheroids_early	0.296706
DB_HBO16_P2_1_S20_dge.txt.gz_CCTACCCATTGA_1	Patient8_Spheroids_early	0.295097
DB_HBO16_P2_1_S20_dge.txt.gz_CCACACTCAGGA_1	Patient8_Spheroids_early	0.374486
DB_HBO16_P2_1_S20_dge.txt.gz_GGCTTCAGTGCA_1	Patient8_Spheroids_early	0.317686
DB_HBO16_P2_1_S20_dge.txt.gz_CCTGAGCATGCT_1	Patient8_Spheroids_early	0.254484
DB_HBO16_P2_1_S20_dge.txt.gz_TTCGGCTAAAGC_1	Patient8_Spheroids_early	0.267865
DB_HBO16_P2_1_S20_dge.txt.gz_TCCTAGAGTCAT_1	Patient8_Spheroids_early	0.274759
DB_HBO16_P2_1_S20_dge.txt.gz_GACCATAGCTCC_1	Patient8_Spheroids_early	0.27723
DB_HBO16_P2_1_S20_dge.txt.gz_GCAGTCAGATCG_1	Patient8_Spheroids_early	0.305082
DB_HBO16_P2_1_S20_dge.txt.gz_CATTATCAGCAA_1	Patient8_Spheroids_early	0.348058
DB_HBO16_P2_1_S20_dge.txt.gz_CGAGCAGACCAC_1	Patient8_Spheroids_early	0.184955
DB_HBO16_P2_1_S20_dge.txt.gz_GAAGCGACAAAT_1	Patient8_Spheroids_early	0.302022
DB_HBO16_P2_1_S20_dge.txt.gz_GTCAAAAACATT_1	Patient8_Spheroids_early	0.262425
DB_HBO16_P2_1_S20_dge.txt.gz_CGACTCGCTCAG_1	Patient8_Spheroids_early	0.317951
DB_HBO16_P2_1_S20_dge.txt.gz_CAACATAAGCCC_1	Patient8_Spheroids_early	0.281437
DB_HBO16_P2_1_S20_dge.txt.gz_GGTTTAACCAGT_1	Patient8_Spheroids_early	0.371462
DB_HBO16_P2_1_S20_dge.txt.gz_CGAGTCTTGATC_1	Patient8_Spheroids_early	0.275327
DB_HBO16_P2_1_S20_dge.txt.gz_GTGCACTAAAGC_1	Patient8_Spheroids_early	0.327065
DB_HBO16_P2_1_S20_dge.txt.gz_CCTAGATGTTGG_1	Patient8_Spheroids_early	0.289954
DB_HBO16_P2_1_S20_dge.txt.gz_CCTCACCGTACT_1	Patient8_Spheroids_early	0.328855
DB_HBO16_P2_1_S20_dge.txt.gz_GGCCAGCAGCAT_1	Patient8_Spheroids_early	0.310408
DB_HBO16_P2_1_S20_dge.txt.gz_TAATGCTGGTAG_1	Patient8_Spheroids_early	0.368654
DB_HBO16_P2_1_S20_dge.txt.gz_GCGCGGGTTACT_1	Patient8_Spheroids_early	0.313354
DB_HBO16_P2_1_S20_dge.txt.gz_CAGGGGCTATCT_1	Patient8_Spheroids_early	0.328166
DB_HBO16_P2_1_S20_dge.txt.gz_CCGAGCGTGTTT_1	Patient8_Spheroids_early	0.278846
DB_HBO16_P2_1_S20_dge.txt.gz_CTCGTACACGGT_1	Patient8_Spheroids_early	0.301514
DB_HBO16_P2_1_S20_dge.txt.gz_GGCAAACATTGG_1	Patient8_Spheroids_early	0.300146
DB_HBO16_P2_1_S20_dge.txt.gz_CTGAAGACCCCC_1	Patient8_Spheroids_early	0.329115
DB_HBO16_P2_1_S20_dge.txt.gz_CGACGAACTCTG_1	Patient8_Spheroids_early	0.272927
DB_HBO16_P2_1_S20_dge.txt.gz_GTGGAACTTGTG_1	Patient8_Spheroids_early	0.349809
DB_HBO16_P2_1_S20_dge.txt.gz_CCTCTCGTTCGA_1	Patient8_Spheroids_early	0.314493
DB_HBO16_P2_1_S20_dge.txt.gz_CTCAACTTCGAT_1	Patient8_Spheroids_early	0.342335
DB_HBO16_P2_1_S20_dge.txt.gz_GCCCGAGCTTTC_1	Patient8_Spheroids_early	0.296938
DB_HBO16_P2_1_S20_dge.txt.gz_TGTACCTCAAAG_1	Patient8_Spheroids_early	0.28153
DB_HBO16_P2_1_S20_dge.txt.gz_GATGATCAGCAC_1	Patient8_Spheroids_early	0.263071
DB_HBO16_P2_1_S20_dge.txt.gz_CCCGCTATGTTC_1	Patient8_Spheroids_early	0.372169
DB_HBO16_P2_1_S20_dge.txt.gz_CCAAACTGGTCT_1	Patient8_Spheroids_early	0.324958
DB_HBO16_P2_1_S20_dge.txt.gz_TGGCCTAATTTA_1	Patient8_Spheroids_early	0.308079
DB_HBO16_P2_1_S20_dge.txt.gz_TAGCCCAGATAT_1	Patient8_Spheroids_early	0.305641
DB_HBO16_P2_1_S20_dge.txt.gz_GCGCTTGATTGA_1	Patient8_Spheroids_early	0.28378
DB_HBO16_P2_1_S20_dge.txt.gz_CGCGCCCGGTAT_1	Patient8_Spheroids_early	0.297943
DB_HBO16_P2_1_S20_dge.txt.gz_CCCTACGTGAAG_1	Patient8_Spheroids_early	0.218544
DB_HBO16_P2_1_S20_dge.txt.gz_CCCCCCATTATT_1	Patient8_Spheroids_early	0.32673
DB_HBO16_P2_1_S20_dge.txt.gz_CACTCAGAGGCT_1	Patient8_Spheroids_early	0.26647
DB_HBO16_P2_1_S20_dge.txt.gz_CGATCGTAATCT_1	Patient8_Spheroids_early	0.254527
DB_HBO16_P2_1_S20_dge.txt.gz_CGCCAACGGCCT_1	Patient8_Spheroids_early	0.324847
DB_HBO16_P2_1_S20_dge.txt.gz_CATGTATTCCGC_1	Patient8_Spheroids_early	0.300523
DB_HBO16_P2_1_S20_dge.txt.gz_TACGTCGTACGT_1	Patient8_Spheroids_early	0.280311
DB_HBO16_P2_1_S20_dge.txt.gz_GTGTGGCTCAAC_1	Patient8_Spheroids_early	0.317957
DB_HBO16_P2_1_S20_dge.txt.gz_GACCTATAGGAC_1	Patient8_Spheroids_early	0.360426
DB_HBO16_P2_1_S20_dge.txt.gz_CCAGCTCCCTGT_1	Patient8_Spheroids_early	0.21253
DB_HBO16_P2_1_S20_dge.txt.gz_CGTCATAATGCA_1	Patient8_Spheroids_early	0.336703
DB_HBO16_P2_1_S20_dge.txt.gz_CCGTCTTAAAGC_1	Patient8_Spheroids_early	0.275413
DB_HBO16_P2_1_S20_dge.txt.gz_GTGGACGGCGGC_1	Patient8_Spheroids_early	0.35214
DB_HBO16_P2_1_S20_dge.txt.gz_CTTACTTCTTTG_1	Patient8_Spheroids_early	0.379431
DB_HBO16_P2_1_S20_dge.txt.gz_CAGTAGCACTTA_1	Patient8_Spheroids_early	0.323767
DB_HBO16_P2_1_S20_dge.txt.gz_CCCGACGCAATC_1	Patient8_Spheroids_early	0.217731
DB_HBO16_P2_1_S20_dge.txt.gz_GGCAGAATGACC_1	Patient8_Spheroids_early	0.343247
DB_HBO16_P2_1_S20_dge.txt.gz_CCAACCGGCATA_1	Patient8_Spheroids_early	0.2552
DB_HBO16_P2_1_S20_dge.txt.gz_CCCCACCCTACG_1	Patient8_Spheroids_early	0.251734
DB_HBO16_P2_1_S20_dge.txt.gz_GCCGCGGACGAT_1	Patient8_Spheroids_early	0.314963
DB_HBO16_P2_1_S20_dge.txt.gz_TGAGTGTCATCA_1	Patient8_Spheroids_early	0.396044
DB_HBO16_P2_1_S20_dge.txt.gz_GGCTGGCGATAA_1	Patient8_Spheroids_early	0.295009
DB_HBO16_P2_1_S20_dge.txt.gz_GTGGGTGTTGAA_1	Patient8_Spheroids_early	0.345073
DB_HBO16_P2_1_S20_dge.txt.gz_CAGCTTAAATCG_1	Patient8_Spheroids_early	0.296235
DB_HBO16_P2_1_S20_dge.txt.gz_CCCAACCGTGTG_1	Patient8_Spheroids_early	0.311833
DB_HBO16_P2_1_S20_dge.txt.gz_GACGAATAGTGA_1	Patient8_Spheroids_early	0.292904
DB_HBO16_P2_1_S20_dge.txt.gz_TGTCTCGCAAGC_1	Patient8_Spheroids_early	0.375813
DB_HBO16_P2_1_S20_dge.txt.gz_TGACATCAGACA_1	Patient8_Spheroids_early	0.320848
DB_HBO16_P2_1_S20_dge.txt.gz_CGCTGCTTGTAC_1	Patient8_Spheroids_early	0.283366
DB_HBO16_P2_1_S20_dge.txt.gz_GACTGATCAAGA_1	Patient8_Spheroids_early	0.285234
DB_HBO16_P2_1_S20_dge.txt.gz_CAAGAGAAAGTC_1	Patient8_Spheroids_early	0.219848
DB_HBO16_P2_1_S20_dge.txt.gz_TACCCCGTGTGC_1	Patient8_Spheroids_early	0.304964
DB_HBO16_P2_1_S20_dge.txt.gz_CTTCTTGCGATC_1	Patient8_Spheroids_early	0.274215
DB_HBO16_P2_1_S20_dge.txt.gz_CCGATGGCACGA_1	Patient8_Spheroids_early	0.249693
DB_HBO16_P2_1_S20_dge.txt.gz_TATGCGAGAGGT_1	Patient8_Spheroids_early	0.311607
DB_HBO16_P2_1_S20_dge.txt.gz_GTGGTGTACGTT_1	Patient8_Spheroids_early	0.306271
DB_HBO16_P2_1_S20_dge.txt.gz_CCGAGGTCCGCT_1	Patient8_Spheroids_early	0.258716
DB_HBO16_P2_1_S20_dge.txt.gz_GGCATACATCGA_1	Patient8_Spheroids_early	0.302923
DB_HBO16_P2_1_S20_dge.txt.gz_GCAACGGTTAGC_1	Patient8_Spheroids_early	0.245613
[truncated: 19,256 more rows]

## Sheet: Figure5e
Cell_ID	Group_ID	Hepatoblast_I_Signature	Hepatoblast_II_Signature	DCN_high_Signature	Erythroid_like_Signature	Neuroendocrine_Signature
[truncated: 16,695 more rows]

[truncated: 14 more sheets: Figure6a.b.d.e.f, Figure6c, Figure6f, SuppFig1b_d, SuppFig3b, SuppFig4a, SuppFig4b, SuppFig9b, SuppFig12, SuppFig15b, SuppFig18b, SuppFig21a.b.c.d.e.f, SuppFig21a, SuppFig22a.b.c.d.]
